# Supplementary material for: Wnt16 signaling promotes osteoblast differentiation of periosteal derived cells in vitro and in vivo
Source: PeerJ. 2020 Nov 24;8:e10374. doi: 10.7717/peerj.10374 (PMC7694570; doi:10.7717/peerj.10374)
Supplement: Supplemental Information 3 [file peerj-08-10374-s003.xlsx]

## Sheet: 工作表1
			Fig1B	wnt16 expression
				1d	56.186	46.39	74.89
				2d	433.83	410.32	469.3
				3d	100.426	82.23	130.09
				7d	2238.65	1803.43	2900.34
				14d	4503.14	4321.23	4834.23
				Fig 1C		control			wnt16 konck down
					Wnt16	1	0.921	1.098	0.21	0.192	0.231
					Runx2	1	0.848	1.175	0.564	0.425	0.703
					OCN	1	0.733	1.287	0.367	0.462	0.251
					Col-1	1	0.897	1.121	0.419	0.529	0.309
							Fig, 1F		control			wnt16 overexpression
								Runx2	1	0.453	0.613	2.323	1.683	2.185
								OCN	1	0.421	0.489	2.22	1.231	2.013
								Wnt16	1	1.836	0.545	473.58	798.759	249.52
