# Supplementary material for: Wnt16 signaling promotes osteoblast differentiation of periosteal derived cells in vitro and in vivo
Source: PeerJ. 2020 Nov 24;8:e10374. doi: 10.7717/peerj.10374 (PMC7694570; doi:10.7717/peerj.10374)
Supplement: Supplemental Information 4 [file peerj-08-10374-s004.xlsx]

## Sheet: 工作表1
		Fig. 2
			Blank			Control			Wnt16 Over expression
	Fig.2G	BV/TV	1	0.4525	1.5436	2.4524	1.9923	2.7657	3.6535	3.2232	3.9604
	Fig,2H	TbSp	1	0.9234	1.2209	0.7843	0.8453	0.9302	0.4325	0.3982	0.2543
	Fig,2I	TbN	1	0.6543	0.2398	1.2543	1.0934	1.4893	2.6875	2.8795	2.5971
