# Supplementary material for: Wnt16 signaling promotes osteoblast differentiation of periosteal derived cells in vitro and in vivo
Source: PeerJ. 2020 Nov 24;8:e10374. doi: 10.7717/peerj.10374 (PMC7694570; doi:10.7717/peerj.10374)
Supplement: Supplemental Information 5 [file peerj-08-10374-s005.xlsx]

## Sheet: 工作表1
			Blank			Control			Wnt16 Over expression
	Fig.3 G	Brdu	1	0.94	0.87	1.71	2.04	1.85	1.01	0.96	1.08
	Fig.3 I	Col-1	1	0.94	0.92	0.93	1.21	1.39	2.46	2.92	2.49
