# Supplementary material for: Wnt16 signaling promotes osteoblast differentiation of periosteal derived cells in vitro and in vivo
Source: PeerJ. 2020 Nov 24;8:e10374. doi: 10.7717/peerj.10374 (PMC7694570; doi:10.7717/peerj.10374)
Supplement: Supplemental Information 6 [file peerj-08-10374-s006.xlsx]

## Sheet: 工作表1
			Fig 4 G		wnt3a 50ng/ml			DKK-1 50ng/ml			PBS
				wnt16 overexpressed	1.8327	1.6227	2.0427	0.7506	0.6406	0.8706	2.1019	1.7819	2.4219
				control	1.8206	1.6106	2.2306	0.4458	0.3358	0.5558	1	0.89	1.11
						Fig.4H		wnt5a 50ng/ml			INCA-6 5000ng/ml			PBS
							wnt16 overexpressed	0.55509	0.655509	0.4555	0.649156	0.449123	0.849145	0.95404	0.84404	1.06404
							Control	1.4929	1.2829	1.7	1.0131	1.1331	0.8931	1	1.11	0.89
