# Supplementary material for: Wnt16 signaling promotes osteoblast differentiation of periosteal derived cells in vitro and in vivo
Source: PeerJ. 2020 Nov 24;8:e10374. doi: 10.7717/peerj.10374 (PMC7694570; doi:10.7717/peerj.10374)
Supplement: Supplemental Information 7 [file peerj-08-10374-s007.xls]

## Sheet: Sample Setup
Block Type	384-Well Block
Calibration Background is expired	Yes
Calibration Background performed on	2013-09-25 02:31:04 AM CST
Calibration FAM is expired	Yes
Calibration FAM performed on	2013-09-25 02:53:53 AM CST
Calibration NED is expired	Yes
Calibration NED performed on	2013-09-25 03:20:35 AM CST
Calibration ROI is expired	Yes
Calibration ROI performed on	2013-09-25 02:14:56 AM CST
Calibration ROX is expired	Yes
Calibration ROX performed on	2013-09-25 03:10:36 AM CST
Calibration SYBR is expired	Yes
Calibration SYBR performed on	2013-09-25 04:07:07 AM CST
Calibration TAMRA is expired	Yes
Calibration TAMRA performed on	2013-09-25 04:15:24 AM CST
Calibration Uniformity is expired	Yes
Calibration Uniformity performed on	2013-09-25 02:41:56 AM CST
Calibration VIC is expired	Yes
Calibration VIC performed on	2013-09-25 03:02:29 AM CST
Chemistry	TAQMAN
Experiment Barcode
Experiment Comments
Experiment File Name	C:\Users\apple\Desktop\PCR\2013-10-04 224233.eds
Experiment Name	2013-10-04 224233
Experiment Run End Time	2013-10-05 12:38:06 PM CST
Experiment Type	Comparative Cт (ΔΔCт)
Experiment User Name
Instrument Name	278880346
Instrument Serial Number	278880346
Instrument Type	ViiA 7
Passive Reference	ROX
Quantification Cycle Method	Ct
Signal Smoothing On	true
Stage/ Cycle where Analysis is performed	Stage 2, Step 2
Well	Well Position	Sample Name	Sample Color	Biogroup Name	Biogroup Color	Target Name	Target Color	Task	Reporter	Quencher	Quantity	Comments
1	A1	Control	RGB(0,0,255)			foxq1	RGB(176,23,31)	UNKNOWN	FAM	NFQ-MGB
2	A2	Control	RGB(0,0,255)			wnt5a	RGB(0,0,255)	UNKNOWN	FAM	NFQ-MGB
3	A3	Control	RGB(0,0,255)			GAPDH	RGB(0,139,69)	UNKNOWN	FAM	NFQ-MGB
4	A4	DPC-ctrl	RGB(0,139,69)			WNT16	RGB(238,238,0)	UNKNOWN	FAM	NFQ-MGB
5	A5	DPC-ctrl	RGB(0,139,69)			WNT16	RGB(238,238,0)	UNKNOWN	FAM	NFQ-MGB
6	A6	DPC-ctrl	RGB(0,139,69)			WNT16	RGB(238,238,0)	UNKNOWN	FAM	NFQ-MGB
7	A7	DPC-ost-d1	RGB(238,238,0)			WNT16	RGB(238,238,0)	UNKNOWN	FAM	NFQ-MGB
8	A8	DPC-ost-d1	RGB(238,238,0)			WNT16	RGB(238,238,0)	UNKNOWN	FAM	NFQ-MGB
9	A9	DPC-ost-d1	RGB(238,238,0)			WNT16	RGB(238,238,0)	UNKNOWN	FAM	NFQ-MGB
10	A10	DPC-ost-d2	RGB(139,137,112)			WNT16	RGB(238,238,0)	UNKNOWN	FAM	NFQ-MGB
11	A11	DPC-ost-d2	RGB(139,137,112)			WNT16	RGB(238,238,0)	UNKNOWN	FAM	NFQ-MGB
12	A12	DPC-ost-d2	RGB(139,137,112)			WNT16	RGB(238,238,0)	UNKNOWN	FAM	NFQ-MGB
13	B1	Control	RGB(0,0,255)			foxq1	RGB(176,23,31)	UNKNOWN	FAM	NFQ-MGB
14	B2	Control	RGB(0,0,255)			wnt5a	RGB(0,0,255)	UNKNOWN	FAM	NFQ-MGB
15	B3	Control	RGB(0,0,255)			GAPDH	RGB(0,139,69)	UNKNOWN	FAM	NFQ-MGB
16	B4	DPC-ost-d3	RGB(238,121,66)			WNT16	RGB(238,238,0)	UNKNOWN	FAM	NFQ-MGB
17	B5	DPC-ost-d3	RGB(238,121,66)			WNT16	RGB(238,238,0)	UNKNOWN	FAM	NFQ-MGB
18	B6	DPC-ost-d3	RGB(238,121,66)			WNT16	RGB(238,238,0)	UNKNOWN	FAM	NFQ-MGB
19	B7	DPC-ost-d7	RGB(142,56,142)			WNT16	RGB(238,238,0)	UNKNOWN	FAM	NFQ-MGB
20	B8	DPC-ost-d7	RGB(142,56,142)			WNT16	RGB(238,238,0)	UNKNOWN	FAM	NFQ-MGB
21	B9	DPC-ost-d7	RGB(142,56,142)			WNT16	RGB(238,238,0)	UNKNOWN	FAM	NFQ-MGB
22	B10	DPC-P5	RGB(198,113,113)			WNT16	RGB(238,238,0)	UNKNOWN	FAM	NFQ-MGB
23	B11	DPC-P5	RGB(198,113,113)			WNT16	RGB(238,238,0)	UNKNOWN	FAM	NFQ-MGB
24	B12	DPC-P5	RGB(198,113,113)			WNT16	RGB(238,238,0)	UNKNOWN	FAM	NFQ-MGB
25	C1	Control	RGB(0,0,255)			foxq1	RGB(176,23,31)	UNKNOWN	FAM	NFQ-MGB
26	C2	Control	RGB(0,0,255)			wnt5a	RGB(0,0,255)	UNKNOWN	FAM	NFQ-MGB
27	C3	Control	RGB(0,0,255)			GAPDH	RGB(0,139,69)	UNKNOWN	FAM	NFQ-MGB
28	C4	DPC-P10	RGB(0,245,255)			WNT16	RGB(238,238,0)	UNKNOWN	FAM	NFQ-MGB
29	C5	DPC-P10	RGB(0,245,255)			WNT16	RGB(238,238,0)	UNKNOWN	FAM	NFQ-MGB
30	C6	DPC-P10	RGB(0,245,255)			WNT16	RGB(238,238,0)	UNKNOWN	FAM	NFQ-MGB
31	C7	Cal-ctrl	RGB(238,220,130)			WNT16	RGB(238,238,0)	UNKNOWN	FAM	NFQ-MGB
32	C8	Cal-ctrl	RGB(238,220,130)			WNT16	RGB(238,238,0)	UNKNOWN	FAM	NFQ-MGB
33	C9	Cal-ctrl	RGB(238,220,130)			WNT16	RGB(238,238,0)	UNKNOWN	FAM	NFQ-MGB
34	C10	Cal-ost-d1	RGB(255,127,0)			WNT16	RGB(238,238,0)	UNKNOWN	FAM	NFQ-MGB
35	C11	Cal-ost-d1	RGB(255,127,0)			WNT16	RGB(238,238,0)	UNKNOWN	FAM	NFQ-MGB
36	C12	Cal-ost-d1	RGB(255,127,0)			WNT16	RGB(238,238,0)	UNKNOWN	FAM	NFQ-MGB
37	D1	Foxq1+	RGB(176,23,31)			foxq1	RGB(176,23,31)	UNKNOWN	FAM	NFQ-MGB
38	D2	Foxq1+	RGB(176,23,31)			wnt5a	RGB(0,0,255)	UNKNOWN	FAM	NFQ-MGB
39	D3	Foxq1+	RGB(176,23,31)			GAPDH	RGB(0,139,69)	UNKNOWN	FAM	NFQ-MGB
40	D4	Cal-ost-d2	RGB(142,142,56)			WNT16	RGB(238,238,0)	UNKNOWN	FAM	NFQ-MGB
41	D5	Cal-ost-d2	RGB(142,142,56)			WNT16	RGB(238,238,0)	UNKNOWN	FAM	NFQ-MGB
42	D6	Cal-ost-d2	RGB(142,142,56)			WNT16	RGB(238,238,0)	UNKNOWN	FAM	NFQ-MGB
43	D7	Cal-ost-d3	RGB(238,44,44)			WNT16	RGB(238,238,0)	UNKNOWN	FAM	NFQ-MGB
44	D8	Cal-ost-d3	RGB(238,44,44)			WNT16	RGB(238,238,0)	UNKNOWN	FAM	NFQ-MGB
45	D9	Cal-ost-d3	RGB(238,44,44)			WNT16	RGB(238,238,0)	UNKNOWN	FAM	NFQ-MGB
46	D10
47	D11
48	D12
49	E1	Foxq1+	RGB(176,23,31)			foxq1	RGB(176,23,31)	UNKNOWN	FAM	NFQ-MGB
50	E2	Foxq1+	RGB(176,23,31)			wnt5a	RGB(0,0,255)	UNKNOWN	FAM	NFQ-MGB
51	E3	Foxq1+	RGB(176,23,31)			GAPDH	RGB(0,139,69)	UNKNOWN	FAM	NFQ-MGB
52	E4	DPC-ctrl	RGB(0,139,69)			ACTB	RGB(139,137,112)	UNKNOWN	FAM	NFQ-MGB
53	E5	DPC-ctrl	RGB(0,139,69)			ACTB	RGB(139,137,112)	UNKNOWN	FAM	NFQ-MGB
54	E6	DPC-ctrl	RGB(0,139,69)			ACTB	RGB(139,137,112)	UNKNOWN	FAM	NFQ-MGB
55	E7	DPC-ost-d1	RGB(238,238,0)			ACTB	RGB(139,137,112)	UNKNOWN	FAM	NFQ-MGB
56	E8	DPC-ost-d1	RGB(238,238,0)			ACTB	RGB(139,137,112)	UNKNOWN	FAM	NFQ-MGB
57	E9	DPC-ost-d1	RGB(238,238,0)			ACTB	RGB(139,137,112)	UNKNOWN	FAM	NFQ-MGB
58	E10	DPC-ost-d2	RGB(139,137,112)			ACTB	RGB(139,137,112)	UNKNOWN	FAM	NFQ-MGB
59	E11	DPC-ost-d2	RGB(139,137,112)			ACTB	RGB(139,137,112)	UNKNOWN	FAM	NFQ-MGB
60	E12	DPC-ost-d2	RGB(139,137,112)			ACTB	RGB(139,137,112)	UNKNOWN	FAM	NFQ-MGB
61	F1	Foxq1+	RGB(176,23,31)			foxq1	RGB(176,23,31)	UNKNOWN	FAM	NFQ-MGB
62	F2	Foxq1+	RGB(176,23,31)			wnt5a	RGB(0,0,255)	UNKNOWN	FAM	NFQ-MGB
63	F3	Foxq1+	RGB(176,23,31)			GAPDH	RGB(0,139,69)	UNKNOWN	FAM	NFQ-MGB
64	F4	DPC-ost-d3	RGB(238,121,66)			ACTB	RGB(139,137,112)	UNKNOWN	FAM	NFQ-MGB
65	F5	DPC-ost-d3	RGB(238,121,66)			ACTB	RGB(139,137,112)	UNKNOWN	FAM	NFQ-MGB
66	F6	DPC-ost-d3	RGB(238,121,66)			ACTB	RGB(139,137,112)	UNKNOWN	FAM	NFQ-MGB
67	F7	DPC-ost-d7	RGB(142,56,142)			ACTB	RGB(139,137,112)	UNKNOWN	FAM	NFQ-MGB
68	F8	DPC-ost-d7	RGB(142,56,142)			ACTB	RGB(139,137,112)	UNKNOWN	FAM	NFQ-MGB
69	F9	DPC-ost-d7	RGB(142,56,142)			ACTB	RGB(139,137,112)	UNKNOWN	FAM	NFQ-MGB
70	F10	DPC-P5	RGB(198,113,113)			ACTB	RGB(139,137,112)	UNKNOWN	FAM	NFQ-MGB
71	F11	DPC-P5	RGB(198,113,113)			ACTB	RGB(139,137,112)	UNKNOWN	FAM	NFQ-MGB
72	F12	DPC-P5	RGB(198,113,113)			ACTB	RGB(139,137,112)	UNKNOWN	FAM	NFQ-MGB
73	G1
74	G2
75	G3
76	G4	DPC-P10	RGB(0,245,255)			ACTB	RGB(139,137,112)	UNKNOWN	FAM	NFQ-MGB
77	G5	DPC-P10	RGB(0,245,255)			ACTB	RGB(139,137,112)	UNKNOWN	FAM	NFQ-MGB
78	G6	DPC-P10	RGB(0,245,255)			ACTB	RGB(139,137,112)	UNKNOWN	FAM	NFQ-MGB
79	G7	Cal-ctrl	RGB(238,220,130)			ACTB	RGB(139,137,112)	UNKNOWN	FAM	NFQ-MGB
80	G8	Cal-ctrl	RGB(238,220,130)			ACTB	RGB(139,137,112)	UNKNOWN	FAM	NFQ-MGB
81	G9	Cal-ctrl	RGB(238,220,130)			ACTB	RGB(139,137,112)	UNKNOWN	FAM	NFQ-MGB
82	G10	Cal-ost-d1	RGB(255,127,0)			ACTB	RGB(139,137,112)	UNKNOWN	FAM	NFQ-MGB
83	G11	Cal-ost-d1	RGB(255,127,0)			ACTB	RGB(139,137,112)	UNKNOWN	FAM	NFQ-MGB
84	G12	Cal-ost-d1	RGB(255,127,0)			ACTB	RGB(139,137,112)	UNKNOWN	FAM	NFQ-MGB
85	H1
86	H2
87	H3
88	H4	Cal-ost-d2	RGB(142,142,56)			ACTB	RGB(139,137,112)	UNKNOWN	FAM	NFQ-MGB
89	H5	Cal-ost-d2	RGB(142,142,56)			ACTB	RGB(139,137,112)	UNKNOWN	FAM	NFQ-MGB
90	H6	Cal-ost-d2	RGB(142,142,56)			ACTB	RGB(139,137,112)	UNKNOWN	FAM	NFQ-MGB
91	H7	Cal-ost-d3	RGB(238,44,44)			ACTB	RGB(139,137,112)	UNKNOWN	FAM	NFQ-MGB
92	H8	Cal-ost-d3	RGB(238,44,44)			ACTB	RGB(139,137,112)	UNKNOWN	FAM	NFQ-MGB
93	H9	Cal-ost-d3	RGB(238,44,44)			ACTB	RGB(139,137,112)	UNKNOWN	FAM	NFQ-MGB
94	H10
95	H11
96	H12

## Sheet: Amplification Data
Block Type	384-Well Block
Calibration Background is expired	Yes
Calibration Background performed on	2013-09-25 02:31:04 AM CST
Calibration FAM is expired	Yes
Calibration FAM performed on	2013-09-25 02:53:53 AM CST
Calibration NED is expired	Yes
Calibration NED performed on	2013-09-25 03:20:35 AM CST
Calibration ROI is expired	Yes
Calibration ROI performed on	2013-09-25 02:14:56 AM CST
Calibration ROX is expired	Yes
Calibration ROX performed on	2013-09-25 03:10:36 AM CST
Calibration SYBR is expired	Yes
Calibration SYBR performed on	2013-09-25 04:07:07 AM CST
Calibration TAMRA is expired	Yes
Calibration TAMRA performed on	2013-09-25 04:15:24 AM CST
Calibration Uniformity is expired	Yes
Calibration Uniformity performed on	2013-09-25 02:41:56 AM CST
Calibration VIC is expired	Yes
Calibration VIC performed on	2013-09-25 03:02:29 AM CST
Chemistry	TAQMAN
Experiment Barcode
Experiment Comments
Experiment File Name	C:\Users\apple\Desktop\PCR\2013-10-04 224233.eds
Experiment Name	2013-10-04 224233
Experiment Run End Time	2013-10-05 12:38:06 PM CST
Experiment Type	Comparative Cт (ΔΔCт)
Experiment User Name
Instrument Name	278880346
Instrument Serial Number	278880346
Instrument Type	ViiA 7
Passive Reference	ROX
Quantification Cycle Method	Ct
Signal Smoothing On	true
Stage/ Cycle where Analysis is performed	Stage 2, Step 2
Well	Cycle	Target Name	Rn	Delta Rn
1	1	foxq1	0.78811	0.0022698
1	2	foxq1	0.78824	8.28672e-05
1	3	foxq1	0.790273	-0.000199878
1	4	foxq1	0.793516	0.000726457
1	5	foxq1	0.795531	0.000424638
1	6	foxq1	0.7977	0.000276957
1	7	foxq1	0.799056	-0.000683135
1	8	foxq1	0.801463	-0.000592576
1	9	foxq1	0.803544	-0.000828174
1	10	foxq1	0.805184	-0.00150479
1	11	foxq1	0.809627	0.000622045
1	12	foxq1	0.812005	0.000683696
1	13	foxq1	0.814175	0.000537088
1	14	foxq1	0.816918	0.000963876
1	15	foxq1	0.818944	0.000672786
1	16	foxq1	0.820124	-0.000463199
1	17	foxq1	0.822529	-0.000374965
1	18	foxq1	0.824823	-0.000397357
1	19	foxq1	0.827961	0.000424193
1	20	foxq1	0.830472	0.000618642
1	21	foxq1	0.833379	0.00120911
1	22	foxq1	0.835067	0.00058107
1	23	foxq1	0.83546	-0.00134253
1	24	foxq1	0.837209	-0.00190941
1	25	foxq1	0.839449	-0.00198634
1	26	foxq1	0.843369	-0.000382541
1	27	foxq1	0.848993	0.00292434
1	28	foxq1	0.855868	0.00748382
1	29	foxq1	0.866402	0.0157006
1	30	foxq1	0.883228	0.0302108
1	31	foxq1	0.913364	0.05803
1	32	foxq1	0.97012	0.112469
1	33	foxq1	1.07241	0.212445
1	34	foxq1	1.24866	0.38638
1	35	foxq1	1.52315	0.658553
1	36	foxq1	1.89011	1.02319
1	37	foxq1	2.30739	1.43816
1	38	foxq1	2.73058	1.85903
1	39	foxq1	3.13576	2.26189
1	40	foxq1	3.50264	2.62646
1	41	foxq1	3.82897	2.95047
1	42	foxq1	4.10704	3.22622
1	43	foxq1	4.35049	3.46736
1	44	foxq1	4.55982	3.67437
1	45	foxq1	4.70641	3.81865
2	1	wnt5a	1.07217	0.00210099
2	2	wnt5a	1.07528	0.00210727
2	3	wnt5a	1.07701	0.00074241
2	4	wnt5a	1.07942	5.42996e-05
2	5	wnt5a	1.08242	-4.36052e-05
2	6	wnt5a	1.08352	-0.00204075
2	7	wnt5a	1.08709	-0.00156598
2	8	wnt5a	1.09165	-0.000111418
2	9	wnt5a	1.09307	-0.00178551
2	10	wnt5a	1.09651	-0.00144401
2	11	wnt5a	1.10097	-8.3267e-05
2	12	wnt5a	1.1067	0.00254455
2	13	wnt5a	1.10916	0.00190961
2	14	wnt5a	1.10994	-0.000406307
2	15	wnt5a	1.11365	0.000204249
2	16	wnt5a	1.11999	0.00344802
2	17	wnt5a	1.12168	0.00203607
2	18	wnt5a	1.12267	-7.26564e-05
2	19	wnt5a	1.12585	9.68328e-06
2	20	wnt5a	1.12921	0.000278824
2	21	wnt5a	1.13335	0.0013115
2	22	wnt5a	1.13558	0.000448629
2	23	wnt5a	1.13686	-0.00137197
2	24	wnt5a	1.1393	-0.00203111
2	25	wnt5a	1.1424	-0.00203126
2	26	wnt5a	1.14824	0.000718503
2	27	wnt5a	1.16002	0.00939571
2	28	wnt5a	1.17928	0.0255597
2	29	wnt5a	1.21239	0.0555732
2	30	wnt5a	1.2827	0.122779
2	31	wnt5a	1.42554	0.262524
2	32	wnt5a	1.69218	0.526068
2	33	wnt5a	2.1132	0.94399
2	34	wnt5a	2.66018	1.48787
2	35	wnt5a	3.26267	2.08726
2	36	wnt5a	3.86606	2.68756
2	37	wnt5a	4.44052	3.25891
2	38	wnt5a	4.96485	3.78015
2	39	wnt5a	5.43477	4.24697
2	40	wnt5a	5.84338	4.65248
2	41	wnt5a	6.19419	5.00019
2	42	wnt5a	6.4839	5.28681
2	43	wnt5a	6.72871	5.52851
2	44	wnt5a	6.92399	5.7207
2	45	wnt5a	7.05449	5.8481
3	1	GAPDH	2.40991	-0.00406835
3	2	GAPDH	2.41145	-0.00552244
3	3	GAPDH	2.4171	-0.00286166
3	4	GAPDH	2.42427	0.00131427
3	5	GAPDH	2.42664	0.000694403
3	6	GAPDH	2.43001	0.00107208
3	7	GAPDH	2.43204	0.000110805
3	8	GAPDH	2.43595	0.0010347
3	9	GAPDH	2.43888	0.000968685
3	10	GAPDH	2.44213	0.00122787
3	11	GAPDH	2.44377	-0.000123699
3	12	GAPDH	2.44872	0.00183684
3	13	GAPDH	2.44714	-0.00273982
3	14	GAPDH	2.44903	-0.00383842
3	15	GAPDH	2.4551	-0.000763514
3	16	GAPDH	2.45859	-0.000256849
3	17	GAPDH	2.46141	-0.000435161
3	18	GAPDH	2.46474	-9.68203e-05
3	19	GAPDH	2.4682	0.000375512
3	20	GAPDH	2.4733	0.00248077
3	21	GAPDH	2.48174	0.00793081
3	22	GAPDH	2.49792	0.0211168
3	23	GAPDH	2.5212	0.0414082
3	24	GAPDH	2.55874	0.0759589
3	25	GAPDH	2.62683	0.14105
3	26	GAPDH	2.74444	0.25567
3	27	GAPDH	2.92673	0.434972
3	28	GAPDH	3.1752	0.68045
3	29	GAPDH	3.45696	0.959212
3	30	GAPDH	3.7567	1.25596
3	31	GAPDH	4.05507	1.55134
3	32	GAPDH	4.35152	1.8448
3	33	GAPDH	4.64759	2.13788
3	34	GAPDH	4.93207	2.41937
3	35	GAPDH	5.20045	2.68476
3	36	GAPDH	5.47219	2.95351
3	37	GAPDH	5.71953	3.19785
3	38	GAPDH	5.95539	3.43072
3	39	GAPDH	6.19792	3.67026
3	40	GAPDH	6.43253	3.90188
3	41	GAPDH	6.65537	4.12173
3	42	GAPDH	6.87228	4.33564
3	43	GAPDH	7.08401	4.54439
3	44	GAPDH	7.2763	4.73368
3	45	GAPDH	7.43941	4.8938
4	1
4	2
4	3
4	4
4	5
4	6
4	7
4	8
4	9
4	10
4	11
4	12
4	13
4	14
4	15
4	16
4	17
4	18
4	19
4	20
4	21
4	22
4	23
4	24
4	25
4	26
4	27
4	28
4	29
4	30
4	31
4	32
4	33
4	34
4	35
4	36
4	37
4	38
4	39
4	40
4	41
4	42
4	43
4	44
4	45
5	1	WNT16	0.431274	-0.0020096
5	2	WNT16	0.432388	-0.00209513
5	3	WNT16	0.435368	-0.000315212
5	4	WNT16	0.437121	0.00023816
5	5	WNT16	0.438018	-6.50464e-05
5	6	WNT16	0.439701	0.000417932
5	7	WNT16	0.440673	0.000190007
5	8	WNT16	0.441611	-7.16257e-05
5	9	WNT16	0.442874	-8.65112e-06
5	10	WNT16	0.443965	-0.000117189
5	11	WNT16	0.446363	0.00108048
5	12	WNT16	0.447101	0.000619201
5	13	WNT16	0.447875	0.000193001
5	14	WNT16	0.448829	-5.25086e-05
5	15	WNT16	0.449746	-0.000335479
5	16	WNT16	0.451301	1.93494e-05
5	17	WNT16	0.453163	0.000681202
5	18	WNT16	0.454032	0.000350905
5	19	WNT16	0.455198	0.000316575
5	20	WNT16	0.454896	-0.00118498
5	21	WNT16	0.455684	-0.00159747
5	22	WNT16	0.457206	-0.0012745
5	23	WNT16	0.459205	-0.000475681
5	24	WNT16	0.45971	-0.00117103
5	25	WNT16	0.460612	-0.00146875
5	26	WNT16	0.462353	-0.000927358
5	27	WNT16	0.464159	-0.000321445
5	28	WNT16	0.466939	0.00125874
5	29	WNT16	0.470901	0.00402138
5	30	WNT16	0.477494	0.00941385
5	31	WNT16	0.488366	0.0190859
5	32	WNT16	0.510818	0.0403381
5	33	WNT16	0.552847	0.0811671
5	34	WNT16	0.632492	0.159612
5	35	WNT16	0.774439	0.30036
5	36	WNT16	1.00408	0.528799
5	37	WNT16	1.32464	0.848157
5	38	WNT16	1.71323	1.23555
5	39	WNT16	2.12317	1.64429
5	40	WNT16	2.51545	2.03538
5	41	WNT16	2.85213	2.37085
5	42	WNT16	3.12983	2.64735
5	43	WNT16	3.34756	2.86388
5	44	WNT16	3.51383	3.02895
5	45	WNT16	3.61897	3.13289
6	1	WNT16	0.463878	-0.0015586
6	2	WNT16	0.464838	-0.0019539
6	3	WNT16	0.466493	-0.00165465
6	4	WNT16	0.467538	-0.00196561
6	5	WNT16	0.470456	-0.000403038
6	6	WNT16	0.472732	0.000517021
6	7	WNT16	0.47392	0.00035013
6	8	WNT16	0.475227	0.000301494
6	9	WNT16	0.47752	0.00123875
6	10	WNT16	0.478902	0.0012651
6	11	WNT16	0.479961	0.000968088
6	12	WNT16	0.480537	0.00018873
6	13	WNT16	0.482207	0.000502699
6	14	WNT16	0.483409	0.000349129
6	15	WNT16	0.483831	-0.000584248
6	16	WNT16	0.485888	0.00011733
6	17	WNT16	0.48776	0.000633747
6	18	WNT16	0.489194	0.000711503
6	19	WNT16	0.490432	0.000594054
6	20	WNT16	0.491634	0.000441021
6	21	WNT16	0.492194	-0.000354461
6	22	WNT16	0.49314	-0.00076442
6	23	WNT16	0.49407	-0.00118985
6	24	WNT16	0.495183	-0.0014325
6	25	WNT16	0.49723	-0.000741437
6	26	WNT16	0.498732	-0.000595344
6	27	WNT16	0.500911	0.000228453
6	28	WNT16	0.503317	0.0012783
6	29	WNT16	0.509289	0.00589489
6	30	WNT16	0.519321	0.0145718
6	31	WNT16	0.535389	0.0292841
6	32	WNT16	0.567289	0.0598285
6	33	WNT16	0.628122	0.119306
6	34	WNT16	0.740032	0.22986
6	35	WNT16	0.92816	0.416632
6	36	WNT16	1.20905	0.696162
6	37	WNT16	1.57062	1.05638
6	38	WNT16	1.98054	1.46494
6	39	WNT16	2.38413	1.86718
6	40	WNT16	2.74708	2.22877
6	41	WNT16	3.05352	2.53385
6	42	WNT16	3.30168	2.78066
6	43	WNT16	3.49392	2.97155
6	44	WNT16	3.64643	3.1227
6	45	WNT16	3.74564	3.22056
7	1	WNT16	0.418078	-9.04044e-05
7	2	WNT16	0.419272	-0.000183418
7	3	WNT16	0.420701	-4.06656e-05
7	4	WNT16	0.422637	0.000609263
7	5	WNT16	0.423811	0.000496729
7	6	WNT16	0.424704	0.000103218
7	7	WNT16	0.427527	0.00163953
7	8	WNT16	0.428334	0.00115968
7	9	WNT16	0.42804	-0.000420589
7	10	WNT16	0.429744	-3.62564e-06
7	11	WNT16	0.431731	0.000697503
7	12	WNT16	0.431953	-0.000367305
7	13	WNT16	0.432784	-0.000822923
7	14	WNT16	0.434682	-0.000211976
7	15	WNT16	0.436466	0.000285513
7	16	WNT16	0.437208	-0.000258171
7	17	WNT16	0.437652	-0.00110098
7	18	WNT16	0.43764	-0.00239959
7	19	WNT16	0.439537	-0.00178957
7	20	WNT16	0.441255	-0.00135812
7	21	WNT16	0.442824	-0.00107526
7	22	WNT16	0.444331	-0.000854609
7	23	WNT16	0.446444	-2.86676e-05
7	24	WNT16	0.447816	5.68346e-05
7	25	WNT16	0.44931	0.000264705
7	26	WNT16	0.451616	0.00128379
7	27	WNT16	0.455754	0.00413528
7	28	WNT16	0.462297	0.0093919
7	29	WNT16	0.474147	0.0199556
7	30	WNT16	0.497007	0.0415289
7	31	WNT16	0.540473	0.0837083
7	32	WNT16	0.621785	0.163734
7	33	WNT16	0.767954	0.308617
7	34	WNT16	1.00627	0.545647
7	35	WNT16	1.34164	0.879731
7	36	WNT16	1.74107	1.27787
7	37	WNT16	2.1493	1.68481
7	38	WNT16	2.52873	2.06296
7	39	WNT16	2.85828	2.39122
7	40	WNT16	3.13107	2.66273
7	41	WNT16	3.34603	2.8764
7	42	WNT16	3.51181	3.04089
7	43	WNT16	3.63591	3.1637
7	44	WNT16	3.72662	3.25313
7	45	WNT16	3.78675	3.31198
8	1	WNT16	0.463133	-0.000372677
8	2	WNT16	0.464371	-0.000510685
8	3	WNT16	0.465776	-0.000482336
8	4	WNT16	0.466481	-0.00115419
8	5	WNT16	0.467679	-0.00133258
8	6	WNT16	0.470083	-0.000304872
8	7	WNT16	0.472309	0.000544799
8	8	WNT16	0.474343	0.00120186
8	9	WNT16	0.475947	0.00142964
8	10	WNT16	0.47682	0.000925903
8	11	WNT16	0.477975	0.000704628
8	12	WNT16	0.479514	0.000867594
8	13	WNT16	0.480082	5.90339e-05
8	14	WNT16	0.481352	-4.73832e-05
8	15	WNT16	0.482364	-0.000412127
8	16	WNT16	0.484073	-7.93172e-05
8	17	WNT16	0.485555	2.5594e-05
8	18	WNT16	0.485928	-0.000978022
8	19	WNT16	0.488787	0.000504531
8	20	WNT16	0.489973	0.00031434
8	21	WNT16	0.490525	-0.000510224
8	22	WNT16	0.491407	-0.00100488
8	23	WNT16	0.49289	-0.00089755
8	24	WNT16	0.493728	-0.00143613
8	25	WNT16	0.49559	-0.000951449
8	26	WNT16	0.49807	0.000152764
8	27	WNT16	0.502154	0.00286037
8	28	WNT16	0.507774	0.00710366
8	29	WNT16	0.517883	0.0158357
8	30	WNT16	0.536477	0.033054
8	31	WNT16	0.573098	0.0682978
8	32	WNT16	0.642078	0.135902
8	33	WNT16	0.767159	0.259606
8	34	WNT16	0.976974	0.468044
8	35	WNT16	1.28609	0.775783
8	36	WNT16	1.66911	1.15743
8	37	WNT16	2.0739	1.56084
8	38	WNT16	2.45907	1.94463
8	39	WNT16	2.80214	2.28633
8	40	WNT16	3.09007	2.57288
8	41	WNT16	3.32061	2.80205
8	42	WNT16	3.50129	2.98135
8	43	WNT16	3.63493	3.11361
8	44	WNT16	3.73297	3.21027
8	45	WNT16	3.79754	3.27347
9	1
9	2
9	3
9	4
9	5
9	6
9	7
9	8
9	9
9	10
9	11
9	12
9	13
9	14
9	15
9	16
9	17
9	18
9	19
9	20
9	21
9	22
9	23
9	24
9	25
9	26
9	27
9	28
9	29
9	30
9	31
9	32
9	33
9	34
9	35
9	36
9	37
9	38
9	39
9	40
9	41
9	42
9	43
9	44
9	45
10	1
10	2
10	3
10	4
10	5
10	6
10	7
10	8
10	9
10	10
10	11
10	12
10	13
10	14
10	15
10	16
10	17
10	18
10	19
10	20
10	21
10	22
10	23
10	24
10	25
10	26
10	27
10	28
10	29
10	30
10	31
10	32
10	33
10	34
10	35
10	36
10	37
10	38
10	39
10	40
10	41
10	42
10	43
10	44
10	45
11	1	WNT16	0.541832	0.000174532
11	2	WNT16	0.542057	-0.00103902
11	3	WNT16	0.543722	-0.000812223
11	4	WNT16	0.546186	0.000213931
11	5	WNT16	0.546284	-0.00112592
11	6	WNT16	0.548087	-0.000760784
11	7	WNT16	0.551013	0.000726591
11	8	WNT16	0.552721	0.000997077
11	9	WNT16	0.553802	0.000640105
11	10	WNT16	0.55456	-4.05801e-05
11	11	WNT16	0.556565	0.000526201
11	12	WNT16	0.558129	0.000652503
11	13	WNT16	0.559836	0.00092126
11	14	WNT16	0.560147	-0.000205625
11	15	WNT16	0.561337	-0.000453461
11	16	WNT16	0.562438	-0.000791002
11	17	WNT16	0.564643	-2.37706e-05
11	18	WNT16	0.566255	0.000150335
11	19	WNT16	0.567931	0.000387979
11	20	WNT16	0.569373	0.000391793
11	21	WNT16	0.570603	0.000183773
11	22	WNT16	0.571788	-6.92482e-05
11	23	WNT16	0.572658	-0.000636982
11	24	WNT16	0.573749	-0.000984537
11	25	WNT16	0.575172	-0.000999319
11	26	WNT16	0.576609	-0.00100105
11	27	WNT16	0.578666	-0.000381278
11	28	WNT16	0.58298	0.00249423
11	29	WNT16	0.587923	0.00599898
11	30	WNT16	0.596601	0.0132394
11	31	WNT16	0.614375	0.0295752
11	32	WNT16	0.647759	0.0615211
11	33	WNT16	0.70949	0.121814
11	34	WNT16	0.826459	0.237345
11	35	WNT16	1.02787	0.437314
11	36	WNT16	1.33258	0.740594
11	37	WNT16	1.72145	1.12802
11	38	WNT16	2.14972	1.55485
11	39	WNT16	2.57142	1.97511
11	40	WNT16	2.94597	2.34822
11	41	WNT16	3.25666	2.65748
11	42	WNT16	3.505	2.90438
11	43	WNT16	3.70086	3.0988
11	44	WNT16	3.85267	3.24917
11	45	WNT16	3.95224	3.34731
12	1	WNT16	0.554673	0.00202749
12	2	WNT16	0.555832	0.00131652
12	3	WNT16	0.556727	0.000340919
12	4	WNT16	0.55723	-0.00102623
12	5	WNT16	0.560147	2.09093e-05
12	6	WNT16	0.561416	-0.000580319
12	7	WNT16	0.563692	-0.000175004
12	8	WNT16	0.566637	0.000900267
12	9	WNT16	0.566986	-0.000621376
12	10	WNT16	0.568994	-0.000483447
12	11	WNT16	0.573153	0.00180573
12	12	WNT16	0.574475	0.00125708
12	13	WNT16	0.574801	-0.00028698
12	14	WNT16	0.576534	-0.000424305
12	15	WNT16	0.579494	0.000666165
12	16	WNT16	0.580989	0.000291137
12	17	WNT16	0.583127	0.000558825
12	18	WNT16	0.584707	0.000268732
12	19	WNT16	0.586944	0.000635006
12	20	WNT16	0.587437	-0.000741321
12	21	WNT16	0.588479	-0.00157018
12	22	WNT16	0.590127	-0.00179238
12	23	WNT16	0.592275	-0.00151432
12	24	WNT16	0.595332	-0.00032771
12	25	WNT16	0.597986	0.000456333
12	26	WNT16	0.599548	0.000148717
12	27	WNT16	0.603464	0.00219376
12	28	WNT16	0.608831	0.00569112
12	29	WNT16	0.617538	0.0125281
12	30	WNT16	0.634257	0.0273772
12	31	WNT16	0.664054	0.0553032
12	32	WNT16	0.723453	0.112832
12	33	WNT16	0.830998	0.218507
12	34	WNT16	1.02149	0.407128
12	35	WNT16	1.31195	0.695718
12	36	WNT16	1.69471	1.07661
12	37	WNT16	2.12868	1.50871
12	38	WNT16	2.55618	1.93434
12	39	WNT16	2.9394	2.31569
12	40	WNT16	3.26254	2.63696
12	41	WNT16	3.52355	2.8961
12	42	WNT16	3.72779	3.09847
12	43	WNT16	3.87729	3.24609
12	44	WNT16	3.99126	3.35819
12	45	WNT16	4.06912	3.43419
13	1	foxq1	0.682416	-0.000711764
13	2	foxq1	0.682692	-0.00233899
13	3	foxq1	0.686209	-0.000725273
13	4	foxq1	0.689492	0.000654854
13	5	foxq1	0.690967	0.000226337
13	6	foxq1	0.69266	1.59726e-05
13	7	foxq1	0.695055	0.000507871
13	8	foxq1	0.697327	0.000876685
13	9	foxq1	0.69818	-0.00017327
13	10	foxq1	0.699029	-0.00122752
13	11	foxq1	0.701388	-0.00077162
13	12	foxq1	0.704671	0.000608686
13	13	foxq1	0.706148	0.000182672
13	14	foxq1	0.708903	0.00103452
13	15	foxq1	0.711565	0.00179321
13	16	foxq1	0.711944	0.000268684
13	17	foxq1	0.714446	0.000868287
13	18	foxq1	0.715545	6.34265e-05
13	19	foxq1	0.715682	-0.0017022
13	20	foxq1	0.717788	-0.00149933
13	21	foxq1	0.719734	-0.00145643
13	22	foxq1	0.72282	-0.000274012
13	23	foxq1	0.723673	-0.00132409
13	24	foxq1	0.725224	-0.00167619
13	25	foxq1	0.727297	-0.00150652
13	26	foxq1	0.730511	-0.000195649
13	27	foxq1	0.73348	0.000870003
13	28	foxq1	0.739074	0.00456088
13	29	foxq1	0.747138	0.0107223
13	30	foxq1	0.759222	0.0209034
13	31	foxq1	0.784147	0.0439246
13	32	foxq1	0.828165	0.0860394
13	33	foxq1	0.907168	0.163139
13	34	foxq1	1.0475	0.301566
13	35	foxq1	1.27014	0.522307
13	36	foxq1	1.57823	0.828495
13	37	foxq1	1.94176	1.19012
13	38	foxq1	2.32022	1.56668
13	39	foxq1	2.68338	1.92793
13	40	foxq1	3.01147	2.25412
13	41	foxq1	3.30054	2.54128
13	42	foxq1	3.54763	2.78647
13	43	foxq1	3.756	2.99294
13	44	foxq1	3.9235	3.15854
13	45	foxq1	4.04609	3.27923
14	1	wnt5a	0.721861	-5.68129e-05
14	2	wnt5a	0.722295	-0.00157068
14	3	wnt5a	0.725574	-0.00024081
14	4	wnt5a	0.728398	0.000633919
14	5	wnt5a	0.729612	-0.000101154
14	6	wnt5a	0.730135	-0.00152716
14	7	wnt5a	0.732268	-0.00134242
14	8	wnt5a	0.734796	-0.00076291
14	9	wnt5a	0.739094	0.00158584
14	10	wnt5a	0.741002	0.00154498
14	11	wnt5a	0.742115	0.000708583
14	12	wnt5a	0.743348	-7.23769e-06
14	13	wnt5a	0.74468	-0.000623221
14	14	wnt5a	0.747004	-0.000248813
14	15	wnt5a	0.750091	0.000889846
14	16	wnt5a	0.75251	0.0013592
14	17	wnt5a	0.754189	0.00109024
14	18	wnt5a	0.755842	0.000793677
14	19	wnt5a	0.757055	5.80085e-05
14	20	wnt5a	0.758198	-0.000747934
14	21	wnt5a	0.759156	-0.00173817
14	22	wnt5a	0.760164	-0.00267918
14	23	wnt5a	0.763161	-0.00163112
14	24	wnt5a	0.76669	-5.10915e-05
14	25	wnt5a	0.770012	0.00132217
14	26	wnt5a	0.772354	0.00171476
14	27	wnt5a	0.780335	0.00774767
14	28	wnt5a	0.794156	0.0196196
14	29	wnt5a	0.821094	0.0446083
14	30	wnt5a	0.874744	0.0963096
14	31	wnt5a	0.98166	0.201277
14	32	wnt5a	1.18916	0.406829
14	33	wnt5a	1.53272	0.748439
14	34	wnt5a	1.99612	1.20989
14	35	wnt5a	2.51073	1.72256
14	36	wnt5a	3.00141	2.21129
14	37	wnt5a	3.42901	2.63693
14	38	wnt5a	3.78696	2.99294
14	39	wnt5a	4.07507	3.27909
14	40	wnt5a	4.29632	3.4984
14	41	wnt5a	4.46317	3.66329
14	42	wnt5a	4.57891	3.77709
14	43	wnt5a	4.6727	3.86893
14	44	wnt5a	4.74331	3.93759
14	45	wnt5a	4.79431	3.98665
15	1	GAPDH	2.46866	-0.000474241
15	2	GAPDH	2.47116	-0.000566369
15	3	GAPDH	2.47484	0.000517622
15	4	GAPDH	2.47616	-0.0007604
15	5	GAPDH	2.4791	-0.000410977
15	6	GAPDH	2.48258	0.000477511
15	7	GAPDH	2.484	-0.000695607
15	8	GAPDH	2.48767	0.000373125
15	9	GAPDH	2.49307	0.00318875
15	10	GAPDH	2.49563	0.00315146
15	11	GAPDH	2.49603	0.000953856
15	12	GAPDH	2.49613	-0.00153819
15	13	GAPDH	2.49689	-0.00337006
15	14	GAPDH	2.50021	-0.00264513
15	15	GAPDH	2.50395	-0.00150249
15	16	GAPDH	2.50645	-0.00159056
15	17	GAPDH	2.5092	-0.00143187
15	18	GAPDH	2.51376	0.000525683
15	19	GAPDH	2.51695	0.00112187
15	20	GAPDH	2.52205	0.00363542
15	21	GAPDH	2.53081	0.00980035
15	22	GAPDH	2.54317	0.0195621
15	23	GAPDH	2.56266	0.0364637
15	24	GAPDH	2.59921	0.0704123
15	25	GAPDH	2.66293	0.131547
15	26	GAPDH	2.77007	0.236089
15	27	GAPDH	2.94054	0.403965
15	28	GAPDH	3.17496	0.635793
15	29	GAPDH	3.44573	0.903966
15	30	GAPDH	3.72925	1.18489
15	31	GAPDH	4.01988	1.47293
15	32	GAPDH	4.31046	1.76091
15	33	GAPDH	4.59803	2.04589
15	34	GAPDH	4.87863	2.3239
15	35	GAPDH	5.15217	2.59484
15	36	GAPDH	5.41377	2.85385
15	37	GAPDH	5.66447	3.10195
15	38	GAPDH	5.91446	3.34935
15	39	GAPDH	6.16031	3.5926
15	40	GAPDH	6.39625	3.82596
15	41	GAPDH	6.61598	4.04309
15	42	GAPDH	6.833	4.25751
15	43	GAPDH	7.04389	4.46582
15	44	GAPDH	7.23645	4.65578
15	45	GAPDH	7.39074	4.80747
16	1	WNT16	0.42809	0.000189612
16	2	WNT16	0.428271	-0.000794236
16	3	WNT16	0.429119	-0.00111087
16	4	WNT16	0.431287	-0.000107649
16	5	WNT16	0.432538	-2.14744e-05
16	6	WNT16	0.434368	0.000644862
16	7	WNT16	0.435158	0.000270113
16	8	WNT16	0.437211	0.0011583
16	9	WNT16	0.437463	0.000245468
16	10	WNT16	0.438353	-2.91446e-05
16	11	WNT16	0.438591	-0.000955296
16	12	WNT16	0.440823	0.000111434
16	13	WNT16	0.442383	0.000507404
16	14	WNT16	0.443681	0.000640666
16	15	WNT16	0.444256	5.15192e-05
16	16	WNT16	0.446534	0.00116456
16	17	WNT16	0.447306	0.000772022
16	18	WNT16	0.446921	-0.000777683
16	19	WNT16	0.448414	-0.000449067
16	20	WNT16	0.449276	-0.000751545
16	21	WNT16	0.449952	-0.00124088
16	22	WNT16	0.451479	-0.000877757
16	23	WNT16	0.452337	-0.00118482
16	24	WNT16	0.45386	-0.000826167
16	25	WNT16	0.455913	6.24941e-05
16	26	WNT16	0.457702	0.000686451
16	27	WNT16	0.458044	-0.000136345
16	28	WNT16	0.459511	0.000166313
16	29	WNT16	0.462496	0.0019871
16	30	WNT16	0.467852	0.00617813
16	31	WNT16	0.475471	0.0126326
16	32	WNT16	0.489986	0.0259828
16	33	WNT16	0.519228	0.0540598
16	34	WNT16	0.575843	0.109511
16	35	WNT16	0.679801	0.212304
16	36	WNT16	0.857933	0.389271
16	37	WNT16	1.1339	0.664073
16	38	WNT16	1.49957	1.02858
16	39	WNT16	1.90803	1.43587
16	40	WNT16	2.30961	1.83629
16	41	WNT16	2.67358	2.1991
16	42	WNT16	2.98472	2.50907
16	43	WNT16	3.23333	2.75651
16	44	WNT16	3.42858	2.9506
16	45	WNT16	3.56126	3.08212
17	1	WNT16	0.402052	-0.000710548
17	2	WNT16	0.402532	-0.00149477
17	3	WNT16	0.404278	-0.00101361
17	4	WNT16	0.406569	1.32609e-05
17	5	WNT16	0.407492	-0.000327559
17	6	WNT16	0.409108	2.37808e-05
17	7	WNT16	0.411194	0.00084555
17	8	WNT16	0.412368	0.00075504
17	9	WNT16	0.412626	-0.000250997
17	10	WNT16	0.414525	0.000384001
17	11	WNT16	0.416219	0.000813333
17	12	WNT16	0.416511	-0.000158521
17	13	WNT16	0.417743	-0.00019178
17	14	WNT16	0.418579	-0.000619414
17	15	WNT16	0.420553	9.03281e-05
17	16	WNT16	0.42236	0.000632641
17	17	WNT16	0.423118	0.000126389
17	18	WNT16	0.424125	-0.000130776
17	19	WNT16	0.425005	-0.000514898
17	20	WNT16	0.427013	0.000228431
17	21	WNT16	0.427718	-0.000330452
17	22	WNT16	0.427684	-0.00162906
17	23	WNT16	0.43021	-0.000367735
17	24	WNT16	0.43215	0.000308569
17	25	WNT16	0.434419	0.00131347
17	26	WNT16	0.440189	0.00581917
17	27	WNT16	0.448006	0.0123712
17	28	WNT16	0.461314	0.0244155
17	29	WNT16	0.48696	0.0487973
17	30	WNT16	0.535337	0.0959094
17	31	WNT16	0.626761	0.186069
17	32	WNT16	0.789881	0.347925
17	33	WNT16	1.04679	0.603568
17	34	WNT16	1.39655	0.95207
17	35	WNT16	1.80198	1.35624
17	36	WNT16	2.21175	1.76474
17	37	WNT16	2.58612	2.13784
17	38	WNT16	2.90515	2.45561
17	39	WNT16	3.16318	2.71237
17	40	WNT16	3.36906	2.91699
17	41	WNT16	3.52931	3.07597
17	42	WNT16	3.64414	3.18954
17	43	WNT16	3.73107	3.27521
17	44	WNT16	3.79429	3.33716
17	45	WNT16	3.83891	3.38052
18	1	WNT16	0.401623	-0.000154571
18	2	WNT16	0.402759	-0.000347728
18	3	WNT16	0.403641	-0.000794621
18	4	WNT16	0.405516	-0.000248441
18	5	WNT16	0.40702	-7.45223e-05
18	6	WNT16	0.407675	-0.00074842
18	7	WNT16	0.409557	-0.000195237
18	8	WNT16	0.411417	0.000334939
18	9	WNT16	0.412939	0.000527961
18	10	WNT16	0.413652	-8.78516e-05
18	11	WNT16	0.414985	-8.41338e-05
18	12	WNT16	0.416594	0.000195852
18	13	WNT16	0.419792	0.00206391
18	14	WNT16	0.420579	0.00152186
18	15	WNT16	0.421484	0.00109738
18	16	WNT16	0.42228	0.000564059
18	17	WNT16	0.422909	-0.000135498
18	18	WNT16	0.42431	-6.39802e-05
18	19	WNT16	0.424549	-0.00115437
18	20	WNT16	0.426757	-0.000274936
18	21	WNT16	0.428157	-0.00020461
18	22	WNT16	0.428125	-0.0015662
18	23	WNT16	0.429293	-0.0017272
18	24	WNT16	0.43146	-0.000889341
18	25	WNT16	0.432376	-0.00130283
18	26	WNT16	0.434186	-0.000822062
18	27	WNT16	0.437587	0.00125032
18	28	WNT16	0.440484	0.00281795
18	29	WNT16	0.445206	0.00621052
18	30	WNT16	0.457296	0.0169716
18	31	WNT16	0.476523	0.0348689
18	32	WNT16	0.513212	0.0702286
18	33	WNT16	0.583065	0.138752
18	34	WNT16	0.71161	0.265968
18	35	WNT16	0.928473	0.481502
18	36	WNT16	1.24269	0.794385
18	37	WNT16	1.63073	1.1811
18	38	WNT16	2.04676	1.5958
18	39	WNT16	2.44454	1.99225
18	40	WNT16	2.79442	2.3408
18	41	WNT16	3.08563	2.63068
18	42	WNT16	3.3154	2.85913
18	43	WNT16	3.49134	3.03373
18	44	WNT16	3.62943	3.1705
18	45	WNT16	3.72471	3.26445
19	1	WNT16	0.420917	0.000175367
19	2	WNT16	0.421691	-0.000301612
19	3	WNT16	0.423194	-5.02522e-05
19	4	WNT16	0.424588	9.20312e-05
19	5	WNT16	0.426032	0.0002848
19	6	WNT16	0.426625	-0.000374212
19	7	WNT16	0.428083	-0.000167079
19	8	WNT16	0.430056	0.000554204
19	9	WNT16	0.43026	-0.000493757
19	10	WNT16	0.430751	-0.00125445
19	11	WNT16	0.433228	-2.83203e-05
19	12	WNT16	0.435287	0.000778674
19	13	WNT16	0.437016	0.00125617
19	14	WNT16	0.437642	0.000631226
19	15	WNT16	0.438494	0.000231108
19	16	WNT16	0.439759	0.000244824
19	17	WNT16	0.441366	0.000599628
19	18	WNT16	0.442733	0.000715745
19	19	WNT16	0.4427	-0.000568907
19	20	WNT16	0.443922	-0.000598106
19	21	WNT16	0.444762	-0.00101
19	22	WNT16	0.446615	-0.000408609
19	23	WNT16	0.447891	-0.000384074
19	24	WNT16	0.449027	-0.000499969
19	25	WNT16	0.449275	-0.00150323
19	26	WNT16	0.45088	-0.00114979
19	27	WNT16	0.452295	-0.000985963
19	28	WNT16	0.455527	0.000993633
19	29	WNT16	0.458879	0.00309467
19	30	WNT16	0.465214	0.00817771
19	31	WNT16	0.477186	0.0188986
19	32	WNT16	0.49827	0.0387309
19	33	WNT16	0.540069	0.0792783
19	34	WNT16	0.619602	0.15756
19	35	WNT16	0.760744	0.29745
19	36	WNT16	0.990632	0.526087
19	37	WNT16	1.31466	0.848865
19	38	WNT16	1.70145	1.2344
19	39	WNT16	2.10519	1.63689
19	40	WNT16	2.48582	2.01627
19	41	WNT16	2.81262	2.34182
19	42	WNT16	3.08186	2.60981
19	43	WNT16	3.29529	2.82199
19	44	WNT16	3.4601	2.98555
19	45	WNT16	3.57286	3.09706
20	1	WNT16	0.422501	0.000578085
20	2	WNT16	0.422554	-0.000647539
20	3	WNT16	0.42369	-0.000791338
20	4	WNT16	0.425987	0.000227064
20	5	WNT16	0.427305	0.000264999
20	6	WNT16	0.42854	0.000220919
20	7	WNT16	0.429754	0.000155858
20	8	WNT16	0.430678	-0.000199747
20	9	WNT16	0.433383	0.00122605
20	10	WNT16	0.434445	0.00100867
20	11	WNT16	0.434303	-0.000412902
20	12	WNT16	0.435625	-0.000369572
20	13	WNT16	0.436977	-0.000296589
20	14	WNT16	0.439399	0.00084594
20	15	WNT16	0.440228	0.000395326
20	16	WNT16	0.441407	0.000294621
20	17	WNT16	0.442537	0.000145755
20	18	WNT16	0.442761	-0.000909041
20	19	WNT16	0.444279	-0.000670625
20	20	WNT16	0.446314	8.53075e-05
20	21	WNT16	0.44704	-0.000468363
20	22	WNT16	0.44786	-0.00092756
20	23	WNT16	0.448793	-0.00127381
20	24	WNT16	0.44948	-0.00186682
20	25	WNT16	0.45072	-0.00190571
20	26	WNT16	0.453678	-0.00022671
20	27	WNT16	0.456388	0.00120401
20	28	WNT16	0.460708	0.00424426
20	29	WNT16	0.467093	0.00935047
20	30	WNT16	0.478351	0.0193292
20	31	WNT16	0.499747	0.0394457
20	32	WNT16	0.539891	0.0783099
20	33	WNT16	0.615979	0.153119
20	34	WNT16	0.752685	0.288546
20	35	WNT16	0.978769	0.51335
20	36	WNT16	1.2986	0.831899
20	37	WNT16	1.68733	1.21935
20	38	WNT16	2.0971	1.62785
20	39	WNT16	2.47959	2.00905
20	40	WNT16	2.8146	2.34279
20	41	WNT16	3.09828	2.62518
20	42	WNT16	3.31991	2.84554
20	43	WNT16	3.4855	3.00985
20	44	WNT16	3.61432	3.13739
20	45	WNT16	3.69862	3.22041
21	1	WNT16	0.466151	0.00157593
21	2	WNT16	0.46656	0.000706828
21	3	WNT16	0.466766	-0.000365734
21	4	WNT16	0.467134	-0.00127668
21	5	WNT16	0.468744	-0.000945162
21	6	WNT16	0.470257	-0.000710832
21	7	WNT16	0.471653	-0.000592374
21	8	WNT16	0.473338	-0.000185906
21	9	WNT16	0.474924	0.000121201
21	10	WNT16	0.476811	0.000729461
21	11	WNT16	0.478441	0.00108109
21	12	WNT16	0.479577	0.000938572
21	13	WNT16	0.480552	0.00063506
21	14	WNT16	0.481963	0.00076833
21	15	WNT16	0.483034	0.000560095
21	16	WNT16	0.484887	0.00113483
21	17	WNT16	0.486145	0.00111423
21	18	WNT16	0.487409	0.00109965
21	19	WNT16	0.487946	0.000358757
21	20	WNT16	0.489356	0.00049009
21	21	WNT16	0.490497	0.000352189
21	22	WNT16	0.490567	-0.000856331
21	23	WNT16	0.490983	-0.00171795
21	24	WNT16	0.492353	-0.00162634
21	25	WNT16	0.49363	-0.00162826
21	26	WNT16	0.495277	-0.00125943
21	27	WNT16	0.497728	-8.75191e-05
21	28	WNT16	0.499127	3.34725e-05
21	29	WNT16	0.502208	0.00183549
21	30	WNT16	0.509465	0.00781401
21	31	WNT16	0.518687	0.0157575
21	32	WNT16	0.535482	0.0312741
21	33	WNT16	0.569085	0.0635994
21	34	WNT16	0.634665	0.1279
21	35	WNT16	0.753449	0.245406
21	36	WNT16	0.954043	0.444722
21	37	WNT16	1.25041	0.739806
21	38	WNT16	1.62195	1.11008
21	39	WNT16	2.02639	1.51323
21	40	WNT16	2.41616	1.90173
21	41	WNT16	2.76312	2.2474
21	42	WNT16	3.05384	2.53685
21	43	WNT16	3.28914	2.77087
21	44	WNT16	3.46835	2.94881
21	45	WNT16	3.58184	3.06101
22	1	WNT16	0.537836	0.000210438
22	2	WNT16	0.539342	0.000150105
22	3	WNT16	0.540906	0.000146753
22	4	WNT16	0.540794	-0.00153131
22	5	WNT16	0.541692	-0.00220056
22	6	WNT16	0.543652	-0.00180743
22	7	WNT16	0.546605	-0.00042181
22	8	WNT16	0.548923	0.000329552
22	9	WNT16	0.551659	0.00149874
22	10	WNT16	0.553569	0.00184205
22	11	WNT16	0.554237	0.000943618
22	12	WNT16	0.556139	0.00127846
22	13	WNT16	0.557469	0.00104116
22	14	WNT16	0.558297	0.000303245
22	15	WNT16	0.560461	0.000899635
22	16	WNT16	0.562014	0.000885734
22	17	WNT16	0.562614	-8.0769e-05
22	18	WNT16	0.564462	0.000200432
22	19	WNT16	0.566122	0.000293581
22	20	WNT16	0.567635	0.000239565
22	21	WNT16	0.568299	-0.000663399
22	22	WNT16	0.570486	-4.3286e-05
22	23	WNT16	0.571372	-0.000723567
22	24	WNT16	0.57251	-0.00115256
22	25	WNT16	0.574144	-0.00108522
22	26	WNT16	0.576093	-0.000703044
22	27	WNT16	0.577682	-0.000681064
22	28	WNT16	0.57933	-0.000599777
22	29	WNT16	0.583288	0.00179125
22	30	WNT16	0.588035	0.00497085
22	31	WNT16	0.59849	0.0138597
22	32	WNT16	0.616348	0.0301507
22	33	WNT16	0.649322	0.0615576
22	34	WNT16	0.713385	0.124054
22	35	WNT16	0.830503	0.239605
22	36	WNT16	1.02743	0.434969
22	37	WNT16	1.32489	0.730861
22	38	WNT16	1.7011	1.1055
22	39	WNT16	2.11459	1.51743
22	40	WNT16	2.51606	1.91733
22	41	WNT16	2.87611	2.27581
22	42	WNT16	3.17729	2.57543
22	43	WNT16	3.41312	2.80969
22	44	WNT16	3.59825	2.99325
22	45	WNT16	3.72437	3.1178
23	1	WNT16	0.466332	0.00101426
23	2	WNT16	0.46667	-7.02326e-05
23	3	WNT16	0.467058	-0.00110401
23	4	WNT16	0.467777	-0.001807
23	5	WNT16	0.470618	-0.000388999
23	6	WNT16	0.472284	-0.000145117
23	7	WNT16	0.474107	0.000255913
23	8	WNT16	0.475743	0.000470231
23	9	WNT16	0.477147	0.000451167
23	10	WNT16	0.478773	0.0006558
23	11	WNT16	0.479762	0.000222036
23	12	WNT16	0.481677	0.0007145
23	13	WNT16	0.483788	0.0014036
23	14	WNT16	0.484846	0.00103978
23	15	WNT16	0.486007	0.000777888
23	16	WNT16	0.486626	-2.49168e-05
23	17	WNT16	0.489067	0.000993826
23	18	WNT16	0.489701	0.000205534
23	19	WNT16	0.491095	0.00017753
23	20	WNT16	0.492146	-0.000193887
23	21	WNT16	0.492821	-0.000940902
23	22	WNT16	0.494052	-0.00113178
23	23	WNT16	0.495784	-0.000822329
23	24	WNT16	0.497072	-0.000956669
23	25	WNT16	0.498535	-0.0009158
23	26	WNT16	0.499967	-0.000905955
23	27	WNT16	0.502457	0.000161842
23	28	WNT16	0.505525	0.00180771
23	29	WNT16	0.511614	0.00647447
23	30	WNT16	0.521471	0.014909
23	31	WNT16	0.538827	0.0308425
23	32	WNT16	0.574113	0.0647065
23	33	WNT16	0.640155	0.129327
23	34	WNT16	0.761622	0.249371
23	35	WNT16	0.966592	0.452919
23	36	WNT16	1.27057	0.755479
23	37	WNT16	1.65021	1.13369
23	38	WNT16	2.0669	1.54896
23	39	WNT16	2.46962	1.95025
23	40	WNT16	2.82662	2.30584
23	41	WNT16	3.12889	2.60668
23	42	WNT16	3.3701	2.84647
23	43	WNT16	3.55631	3.03126
23	44	WNT16	3.69306	3.16659
23	45	WNT16	3.78219	3.25429
24	1	WNT16	0.569255	-0.00206694
24	2	WNT16	0.571407	-0.00136789
24	3	WNT16	0.573093	-0.00113608
24	4	WNT16	0.575346	-0.000336838
24	5	WNT16	0.576661	-0.000475115
24	6	WNT16	0.579051	0.000461339
24	7	WNT16	0.579933	-0.000110324
24	8	WNT16	0.580791	-0.000706067
24	9	WNT16	0.582724	-0.000227199
24	10	WNT16	0.584632	0.000226934
24	11	WNT16	0.586955	0.00109615
24	12	WNT16	0.588244	0.000931829
24	13	WNT16	0.588977	0.000211453
24	14	WNT16	0.590281	6.10159e-05
24	15	WNT16	0.591738	6.47762e-05
24	16	WNT16	0.593593	0.00046604
24	17	WNT16	0.595423	0.000842568
24	18	WNT16	0.596669	0.000634612
24	19	WNT16	0.598703	0.00121487
24	20	WNT16	0.599702	0.000760031
24	21	WNT16	0.600771	0.000375288
24	22	WNT16	0.601462	-0.000386812
24	23	WNT16	0.601805	-0.00149736
24	24	WNT16	0.603948	-0.000808683
24	25	WNT16	0.6044	-0.00180974
24	26	WNT16	0.605618	-0.00204541
24	27	WNT16	0.60852	-0.000597667
24	28	WNT16	0.611196	0.000625008
24	29	WNT16	0.61419	0.00216538
24	30	WNT16	0.619883	0.00640405
24	31	WNT16	0.631071	0.016139
24	32	WNT16	0.65116	0.0347735
24	33	WNT16	0.689595	0.0717554
24	34	WNT16	0.76164	0.142347
24	35	WNT16	0.892822	0.272074
24	36	WNT16	1.11014	0.487943
24	37	WNT16	1.42248	0.798828
24	38	WNT16	1.80761	1.1825
24	39	WNT16	2.2166	1.59004
24	40	WNT16	2.60201	1.974
24	41	WNT16	2.93578	2.30632
24	42	WNT16	3.21246	2.58154
24	43	WNT16	3.43048	2.79811
24	44	WNT16	3.59567	2.96184
24	45	WNT16	3.70617	3.07089
25	1	foxq1	0.669834	-0.000600629
25	2	foxq1	0.671454	-0.00129653
25	3	foxq1	0.675147	8.03292e-05
25	4	foxq1	0.676567	-0.000815839
25	5	foxq1	0.679982	0.000282841
25	6	foxq1	0.682208	0.000192707
25	7	foxq1	0.684771	0.000439756
25	8	foxq1	0.686755	0.000107984
25	9	foxq1	0.68925	0.000287441
25	10	foxq1	0.692812	0.00153299
25	11	foxq1	0.694405	0.00080997
25	12	foxq1	0.695731	-0.000179598
25	13	foxq1	0.698392	0.000164666
25	14	foxq1	0.700609	6.60673e-05
25	15	foxq1	0.70229	-0.000569152
25	16	foxq1	0.705297	0.000121654
25	17	foxq1	0.706405	-0.00108649
25	18	foxq1	0.709475	-0.000332499
25	19	foxq1	0.71266	0.000536823
25	20	foxq1	0.714302	-0.000137497
25	21	foxq1	0.715824	-0.000930788
25	22	foxq1	0.717999	-0.00107194
25	23	foxq1	0.719054	-0.00233343
25	24	foxq1	0.721993	-0.00171075
25	25	foxq1	0.724973	-0.00104599
25	26	foxq1	0.727796	-0.000539485
25	27	foxq1	0.731896	0.00124477
25	28	foxq1	0.737853	0.00488547
25	29	foxq1	0.745347	0.0100633
25	30	foxq1	0.760121	0.0225214
25	31	foxq1	0.788826	0.0489104
25	32	foxq1	0.839983	0.0977519
25	33	foxq1	0.933293	0.188746
25	34	foxq1	1.09714	0.350278
25	35	foxq1	1.35532	0.606144
25	36	foxq1	1.70431	0.952814
25	37	foxq1	2.10929	1.35548
25	38	foxq1	2.52502	1.7689
25	39	foxq1	2.91902	2.16058
25	40	foxq1	3.28179	2.52103
25	41	foxq1	3.60394	2.84087
25	42	foxq1	3.88256	3.11716
25	43	foxq1	4.11434	3.34663
25	44	foxq1	4.31253	3.54251
25	45	foxq1	4.45594	3.6836
26	1	wnt5a	0.538656	0.000260958
26	2	wnt5a	0.540264	0.000561436
26	3	wnt5a	0.541483	0.000474484
26	4	wnt5a	0.542492	0.00017677
26	5	wnt5a	0.543958	0.000335628
26	6	wnt5a	0.545556	0.000626748
26	7	wnt5a	0.547451	0.00121535
26	8	wnt5a	0.548301	0.000758377
26	9	wnt5a	0.548495	-0.000354013
26	10	wnt5a	0.549355	-0.000800441
26	11	wnt5a	0.55064	-0.000822305
26	12	wnt5a	0.55204	-0.000729489
26	13	wnt5a	0.553419	-0.000656701
26	14	wnt5a	0.555651	0.000267957
26	15	wnt5a	0.556658	-3.07107e-05
26	16	wnt5a	0.557405	-0.000591281
26	17	wnt5a	0.559147	-0.000155501
26	18	wnt5a	0.560522	-8.77191e-05
26	19	wnt5a	0.561983	6.68468e-05
26	20	wnt5a	0.562631	-0.000591952
26	21	wnt5a	0.564009	-0.000520237
26	22	wnt5a	0.564475	-0.00136113
26	23	wnt5a	0.56583	-0.00131284
26	24	wnt5a	0.567448	-0.00100181
26	25	wnt5a	0.570746	0.00099007
26	26	wnt5a	0.575167	0.00410389
26	27	wnt5a	0.581738	0.009368
26	28	wnt5a	0.593937	0.0202607
26	29	wnt5a	0.616925	0.0419422
26	30	wnt5a	0.662803	0.0865133
26	31	wnt5a	0.755405	0.177808
26	32	wnt5a	0.930818	0.351914
26	33	wnt5a	1.2233	0.643087
26	34	wnt5a	1.61947	1.03795
26	35	wnt5a	2.0547	1.47188
26	36	wnt5a	2.46312	1.87899
26	37	wnt5a	2.80236	2.21692
26	38	wnt5a	3.0668	2.48005
26	39	wnt5a	3.26437	2.67632
26	40	wnt5a	3.40347	2.81412
26	41	wnt5a	3.5052	2.91453
26	42	wnt5a	3.5844	2.99243
26	43	wnt5a	3.63775	3.04447
26	44	wnt5a	3.67397	3.07939
26	45	wnt5a	3.70287	3.10698
27	1	GAPDH	2.43371	-0.00192243
27	2	GAPDH	2.43457	-0.00380774
27	3	GAPDH	2.43941	-0.00171764
27	4	GAPDH	2.44147	-0.00240155
27	5	GAPDH	2.44588	-0.000742524
27	6	GAPDH	2.45192	0.00255277
27	7	GAPDH	2.45529	0.00317325
27	8	GAPDH	2.45657	0.00171091
27	9	GAPDH	2.46021	0.00259841
27	10	GAPDH	2.46164	0.00128603
27	11	GAPDH	2.46149	-0.00161708
27	12	GAPDH	2.46489	-0.000963221
27	13	GAPDH	2.46719	-0.00141372
27	14	GAPDH	2.47009	-0.00125577
27	15	GAPDH	2.47253	-0.00157037
27	16	GAPDH	2.47434	-0.00250343
27	17	GAPDH	2.47803	-0.00156371
27	18	GAPDH	2.48257	0.000229314
27	19	GAPDH	2.48667	0.00158603
27	20	GAPDH	2.49044	0.0026123
27	21	GAPDH	2.49734	0.00675684
27	22	GAPDH	2.51165	0.0183224
27	23	GAPDH	2.53414	0.0380645
27	24	GAPDH	2.56881	0.0699917
27	25	GAPDH	2.63005	0.128479
27	26	GAPDH	2.73443	0.230118
27	27	GAPDH	2.89839	0.391323
27	28	GAPDH	3.12772	0.617907
27	29	GAPDH	3.39513	0.882571
27	30	GAPDH	3.67729	1.16199
27	31	GAPDH	3.96892	1.45087
27	32	GAPDH	4.2588	1.738
27	33	GAPDH	4.54519	2.02164
27	34	GAPDH	4.82429	2.298
27	35	GAPDH	5.09249	2.56345
27	36	GAPDH	5.34786	2.81606
27	37	GAPDH	5.59985	3.06531
27	38	GAPDH	5.8366	3.29931
27	39	GAPDH	6.07732	3.53728
27	40	GAPDH	6.31057	3.76778
27	41	GAPDH	6.53357	3.98804
27	42	GAPDH	6.74873	4.20045
27	43	GAPDH	6.94901	4.39799
27	44	GAPDH	7.13629	4.58252
27	45	GAPDH	7.28741	4.73089
28	1	WNT16	0.424929	-0.000677501
28	2	WNT16	0.425618	-0.0011015
28	3	WNT16	0.428406	0.000572882
28	4	WNT16	0.429081	0.00013428
28	5	WNT16	0.429904	-0.000155371
28	6	WNT16	0.43057	-0.000603122
28	7	WNT16	0.432007	-0.000279411
28	8	WNT16	0.432561	-0.000838206
28	9	WNT16	0.434657	0.000144524
28	10	WNT16	0.437215	0.00158934
28	11	WNT16	0.438054	0.00131486
28	12	WNT16	0.438663	0.000809796
28	13	WNT16	0.438846	-0.000119948
28	14	WNT16	0.438993	-0.00108617
28	15	WNT16	0.440684	-0.000508783
28	16	WNT16	0.442053	-0.000253289
28	17	WNT16	0.44349	7.03628e-05
28	18	WNT16	0.444351	-0.000181081
28	19	WNT16	0.445779	0.0001336
28	20	WNT16	0.446398	-0.000361209
28	21	WNT16	0.448179	0.00030651
28	22	WNT16	0.448496	-0.000489899
28	23	WNT16	0.449865	-0.000234197
28	24	WNT16	0.450591	-0.000620794
28	25	WNT16	0.45045	-0.00187512
28	26	WNT16	0.452452	-0.000986442
28	27	WNT16	0.454077	-0.000474857
28	28	WNT16	0.456827	0.001162
28	29	WNT16	0.459608	0.00282974
28	30	WNT16	0.464486	0.00659434
28	31	WNT16	0.473345	0.0143398
28	32	WNT16	0.491709	0.0315905
28	33	WNT16	0.522646	0.0614141
28	34	WNT16	0.582194	0.119849
28	35	WNT16	0.694499	0.231041
28	36	WNT16	0.88913	0.424558
28	37	WNT16	1.17964	0.713952
28	38	WNT16	1.5534	1.0866
28	39	WNT16	1.96122	1.49331
28	40	WNT16	2.3541	1.88507
28	41	WNT16	2.70396	2.23382
28	42	WNT16	3.00009	2.52884
28	43	WNT16	3.24216	2.76979
28	44	WNT16	3.42978	2.9563
28	45	WNT16	3.55711	3.08251
29	1	WNT16	0.417063	-0.000227614
29	2	WNT16	0.418416	-0.00025194
29	3	WNT16	0.419986	-5.89775e-05
29	4	WNT16	0.420753	-0.000669396
29	5	WNT16	0.422949	0.000149147
29	6	WNT16	0.425294	0.00111611
29	7	WNT16	0.426697	0.00114203
29	8	WNT16	0.427792	0.000860299
29	9	WNT16	0.429183	0.000873613
29	10	WNT16	0.430257	0.000570576
29	11	WNT16	0.430665	-0.000398722
29	12	WNT16	0.430779	-0.00166187
29	13	WNT16	0.433101	-0.000717592
29	14	WNT16	0.434862	-0.000333805
29	15	WNT16	0.437347	0.000773166
29	16	WNT16	0.437358	-0.000592563
29	17	WNT16	0.438007	-0.001321
29	18	WNT16	0.4401	-0.000605571
29	19	WNT16	0.440547	-0.00153532
29	20	WNT16	0.441902	-0.00155819
29	21	WNT16	0.444146	-0.000690738
29	22	WNT16	0.445897	-0.000317978
29	23	WNT16	0.44866	0.00106857
29	24	WNT16	0.452877	0.00390822
29	25	WNT16	0.460333	0.00998633
29	26	WNT16	0.47646	0.0247364
29	27	WNT16	0.502453	0.0493523
29	28	WNT16	0.553546	0.0990673
29	29	WNT16	0.649307	0.193452
29	30	WNT16	0.821039	0.363806
29	31	WNT16	1.08699	0.628377
29	32	WNT16	1.43715	0.977159
29	33	WNT16	1.83433	1.37297
29	34	WNT16	2.22714	1.7644
29	35	WNT16	2.58577	2.12165
29	36	WNT16	2.89647	2.43098
29	37	WNT16	3.14977	2.68289
29	38	WNT16	3.35125	2.883
29	39	WNT16	3.50042	3.03079
29	40	WNT16	3.61257	3.14156
29	41	WNT16	3.69959	3.22721
29	42	WNT16	3.76247	3.28871
29	43	WNT16	3.81381	3.33867
29	44	WNT16	3.86038	3.38387
29	45	WNT16	3.89079	3.4129
30	1	WNT16	0.431051	0.00123099
30	2	WNT16	0.431158	-0.000301496
30	3	WNT16	0.433444	0.000345248
30	4	WNT16	0.434248	-0.000490138
30	5	WNT16	0.435277	-0.00109992
30	6	WNT16	0.437314	-0.00070274
30	7	WNT16	0.44024	0.000584546
30	8	WNT16	0.442326	0.00103138
30	9	WNT16	0.4441	0.00116594
30	10	WNT16	0.444709	0.000135436
30	11	WNT16	0.446801	0.000588167
30	12	WNT16	0.44778	-7.20401e-05
30	13	WNT16	0.448694	-0.00079662
30	14	WNT16	0.451663	0.000532925
30	15	WNT16	0.452846	7.64763e-05
30	16	WNT16	0.454054	-0.000354521
30	17	WNT16	0.456547	0.000499349
30	18	WNT16	0.459058	0.00137155
30	19	WNT16	0.459855	0.000529248
30	20	WNT16	0.46047	-0.000495679
30	21	WNT16	0.460614	-0.00199023
30	22	WNT16	0.462105	-0.00213897
30	23	WNT16	0.464292	-0.00159078
30	24	WNT16	0.46682	-0.000702522
30	25	WNT16	0.468657	-0.00050469
30	26	WNT16	0.471058	0.000257925
30	27	WNT16	0.47626	0.00382068
30	28	WNT16	0.484397	0.0103183
30	29	WNT16	0.499556	0.0238378
30	30	WNT16	0.529332	0.0519745
30	31	WNT16	0.586859	0.107863
30	32	WNT16	0.69224	0.211605
30	33	WNT16	0.873263	0.390988
30	34	WNT16	1.14755	0.663634
30	35	WNT16	1.50423	1.01868
30	36	WNT16	1.90003	1.41283
30	37	WNT16	2.28614	1.79731
30	38	WNT16	2.6331	2.14263
30	39	WNT16	2.93433	2.44222
30	40	WNT16	3.18786	2.69412
30	41	WNT16	3.38176	2.88637
30	42	WNT16	3.53021	3.03318
30	43	WNT16	3.65092	3.15225
30	44	WNT16	3.73536	3.23505
30	45	WNT16	3.79159	3.28965
31	1	WNT16	0.419797	-0.000832698
31	2	WNT16	0.420223	-0.00165619
31	3	WNT16	0.420824	-0.00230478
31	4	WNT16	0.423759	-0.0006188
31	5	WNT16	0.427424	0.00179689
31	6	WNT16	0.428739	0.00186284
31	7	WNT16	0.429019	0.000893734
31	8	WNT16	0.430623	0.00124823
31	9	WNT16	0.430805	0.000181612
31	10	WNT16	0.43117	-0.000702829
31	11	WNT16	0.43284	-0.00028184
31	12	WNT16	0.433862	-0.000509616
31	13	WNT16	0.436152	0.000531411
31	14	WNT16	0.437183	0.000313111
31	15	WNT16	0.437095	-0.00102367
31	16	WNT16	0.438077	-0.00129159
31	17	WNT16	0.440802	0.000184401
31	18	WNT16	0.442166	0.000299441
31	19	WNT16	0.442302	-0.000814061
31	20	WNT16	0.444368	2.79282e-06
31	21	WNT16	0.444268	-0.00134597
31	22	WNT16	0.444532	-0.00233156
31	23	WNT16	0.447393	-0.000720115
31	24	WNT16	0.449788	0.000426114
31	25	WNT16	0.454816	0.00420425
31	26	WNT16	0.461181	0.00932015
31	27	WNT16	0.471568	0.018458
31	28	WNT16	0.491835	0.037476
31	29	WNT16	0.529283	0.0736745
31	30	WNT16	0.602063	0.145206
31	31	WNT16	0.734198	0.276091
31	32	WNT16	0.951937	0.492581
31	33	WNT16	1.26266	0.802052
31	34	WNT16	1.64738	1.18552
31	35	WNT16	2.05958	1.59648
31	36	WNT16	2.45376	1.98941
31	37	WNT16	2.80013	2.33453
31	38	WNT16	3.08926	2.62241
31	39	WNT16	3.31663	2.84853
31	40	WNT16	3.49622	3.02687
31	41	WNT16	3.63322	3.16262
31	42	WNT16	3.73775	3.26591
31	43	WNT16	3.81635	3.34325
31	44	WNT16	3.87002	3.39567
31	45	WNT16	3.8975	3.4219
32	1	WNT16	0.440678	0.00340099
32	2	WNT16	0.439959	0.000796378
32	3	WNT16	0.440079	-0.000969329
32	4	WNT16	0.440856	-0.00207769
32	5	WNT16	0.443606	-0.00121355
32	6	WNT16	0.446634	-7.12922e-05
32	7	WNT16	0.449076	0.0004849
32	8	WNT16	0.451018	0.000540949
32	9	WNT16	0.452702	0.000339446
32	10	WNT16	0.454585	0.000336696
32	11	WNT16	0.457203	0.00106893
32	12	WNT16	0.45938	0.0013606
32	13	WNT16	0.460908	0.00100281
32	14	WNT16	0.463892	0.00210084
32	15	WNT16	0.464947	0.00127006
32	16	WNT16	0.46662	0.00105786
32	17	WNT16	0.467056	-0.000391885
32	18	WNT16	0.46946	0.00012628
32	19	WNT16	0.470333	-0.000886174
32	20	WNT16	0.471898	-0.00120727
32	21	WNT16	0.473345	-0.00164597
32	22	WNT16	0.475748	-0.00112879
32	23	WNT16	0.476941	-0.00182093
32	24	WNT16	0.480024	-0.000624167
32	25	WNT16	0.484881	0.00234768
32	26	WNT16	0.492392	0.00797236
32	27	WNT16	0.503129	0.0168239
32	28	WNT16	0.524189	0.0359986
32	29	WNT16	0.565592	0.0755158
32	30	WNT16	0.642434	0.150472
32	31	WNT16	0.78105	0.287202
32	32	WNT16	1.00921	0.513478
32	33	WNT16	1.32886	0.831242
32	34	WNT16	1.71501	1.21551
32	35	WNT16	2.12537	1.62398
32	36	WNT16	2.51465	2.01138
32	37	WNT16	2.85878	2.35362
32	38	WNT16	3.14121	2.63416
32	39	WNT16	3.36927	2.86034
32	40	WNT16	3.54016	3.02934
32	41	WNT16	3.66366	3.15096
32	42	WNT16	3.75935	3.24476
32	43	WNT16	3.82989	3.31341
32	44	WNT16	3.88377	3.36541
32	45	WNT16	3.92377	3.40352
33	1	WNT16	0.418369	0.00152203
33	2	WNT16	0.419379	0.0012481
33	3	WNT16	0.420467	0.00105201
33	4	WNT16	0.420959	0.000260268
33	5	WNT16	0.421376	-0.000605388
33	6	WNT16	0.421513	-0.00175217
33	7	WNT16	0.423379	-0.00117033
33	8	WNT16	0.42666	0.000827395
33	9	WNT16	0.427913	0.000796413
33	10	WNT16	0.429221	0.00082128
33	11	WNT16	0.429969	0.000285804
33	12	WNT16	0.431457	0.000490052
33	13	WNT16	0.433273	0.00102242
33	14	WNT16	0.433525	-9.26204e-06
33	15	WNT16	0.436264	0.00144588
33	16	WNT16	0.436567	0.000465275
33	17	WNT16	0.436871	-0.000514405
33	18	WNT16	0.438201	-0.00046802
33	19	WNT16	0.437917	-0.00203561
33	20	WNT16	0.43941	-0.00182564
33	21	WNT16	0.44105	-0.00146988
33	22	WNT16	0.441375	-0.00242846
33	23	WNT16	0.44412	-0.00096691
33	24	WNT16	0.447744	0.00137396
33	25	WNT16	0.452059	0.00440531
33	26	WNT16	0.458693	0.00975517
33	27	WNT16	0.472375	0.0221534
33	28	WNT16	0.4972	0.0456948
33	29	WNT16	0.543734	0.0909458
33	30	WNT16	0.633504	0.179432
33	31	WNT16	0.788112	0.332756
33	32	WNT16	1.03393	0.577288
33	33	WNT16	1.37228	0.914353
33	34	WNT16	1.7718	1.31259
33	35	WNT16	2.18306	1.72257
33	36	WNT16	2.56254	2.10076
33	37	WNT16	2.89492	2.43186
33	38	WNT16	3.16681	2.70247
33	39	WNT16	3.37991	2.91429
33	40	WNT16	3.53919	3.07229
33	41	WNT16	3.66167	3.19348
33	42	WNT16	3.74974	3.28026
33	43	WNT16	3.81614	3.34538
33	44	WNT16	3.8657	3.39366
33	45	WNT16	3.90038	3.42706
34	1	WNT16	0.423434	-0.00037241
34	2	WNT16	0.423947	-0.00115768
34	3	WNT16	0.42542	-0.000983678
34	4	WNT16	0.426727	-0.000975733
34	5	WNT16	0.429277	0.000274195
34	6	WNT16	0.43098	0.000678661
34	7	WNT16	0.431821	0.000220499
34	8	WNT16	0.433183	0.000283609
34	9	WNT16	0.435481	0.00128284
34	10	WNT16	0.43646	0.000962632
34	11	WNT16	0.43719	0.000393724
34	12	WNT16	0.437958	-0.000137752
34	13	WNT16	0.439126	-0.000268954
34	14	WNT16	0.440715	2.15481e-05
34	15	WNT16	0.442094	0.000101198
34	16	WNT16	0.443924	0.000631609
34	17	WNT16	0.445456	0.00086492
34	18	WNT16	0.446671	0.000781164
34	19	WNT16	0.446264	-0.000925418
34	20	WNT16	0.447015	-0.00147332
34	21	WNT16	0.448193	-0.00159453
34	22	WNT16	0.450004	-0.001082
34	23	WNT16	0.451596	-0.000789177
34	24	WNT16	0.45221	-0.00147408
34	25	WNT16	0.45359	-0.00139401
34	26	WNT16	0.455687	-0.000595586
34	27	WNT16	0.458357	0.000775697
34	28	WNT16	0.463303	0.00442194
34	29	WNT16	0.470724	0.0105444
34	30	WNT16	0.482574	0.0210955
34	31	WNT16	0.504172	0.0413939
34	32	WNT16	0.547974	0.083897
34	33	WNT16	0.630129	0.164753
34	34	WNT16	0.779313	0.312637
34	35	WNT16	1.02078	0.552802
34	36	WNT16	1.35612	0.886843
34	37	WNT16	1.75017	1.27959
34	38	WNT16	2.15432	1.68245
34	39	WNT16	2.52539	2.05222
34	40	WNT16	2.84873	2.37426
34	41	WNT16	3.11672	2.64095
34	42	WNT16	3.32559	2.84852
34	43	WNT16	3.48873	3.01036
34	44	WNT16	3.61073	3.13106
34	45	WNT16	3.69315	3.21219
35	1	WNT16	0.434023	-2.85005e-05
35	2	WNT16	0.434851	-0.000561716
35	3	WNT16	0.437251	0.000477021
35	4	WNT16	0.438721	0.000585181
35	5	WNT16	0.440001	0.000504126
35	6	WNT16	0.440842	-1.61551e-05
35	7	WNT16	0.441493	-0.000725562
35	8	WNT16	0.443316	-0.000264602
35	9	WNT16	0.444562	-0.000379632
35	10	WNT16	0.446646	0.000343797
35	11	WNT16	0.448406	0.000742142
35	12	WNT16	0.449294	0.000269545
35	13	WNT16	0.450906	0.00052013
35	14	WNT16	0.451387	-0.000359896
35	15	WNT16	0.452789	-0.000319089
35	16	WNT16	0.454887	0.000417215
35	17	WNT16	0.456182	0.000351061
35	18	WNT16	0.456505	-0.000687036
35	19	WNT16	0.457821	-0.00073197
35	20	WNT16	0.459816	-9.88125e-05
35	21	WNT16	0.460524	-0.000751953
35	22	WNT16	0.460837	-0.00179971
35	23	WNT16	0.462026	-0.00197202
35	24	WNT16	0.464276	-0.00108324
35	25	WNT16	0.465876	-0.000844132
35	26	WNT16	0.469225	0.00114384
35	27	WNT16	0.474122	0.00467974
35	28	WNT16	0.479877	0.00907351
35	29	WNT16	0.492616	0.0204506
35	30	WNT16	0.516583	0.0430563
35	31	WNT16	0.560268	0.0853804
35	32	WNT16	0.643034	0.166786
35	33	WNT16	0.794991	0.317381
35	34	WNT16	1.03951	0.560543
35	35	WNT16	1.379	0.898664
35	36	WNT16	1.77488	1.29318
35	37	WNT16	2.17847	1.69541
35	38	WNT16	2.54861	2.0642
35	39	WNT16	2.86782	2.38204
35	40	WNT16	3.13142	2.64428
35	41	WNT16	3.33812	2.84962
35	42	WNT16	3.49263	3.00277
35	43	WNT16	3.61023	3.11901
35	44	WNT16	3.69862	3.20603
35	45	WNT16	3.75502	3.26107
36	1	WNT16	0.568176	-0.000405988
36	2	WNT16	0.569852	-0.000538872
36	3	WNT16	0.57146	-0.000740718
36	4	WNT16	0.573165	-0.000846124
36	5	WNT16	0.575646	-0.000174285
36	6	WNT16	0.577821	0.000191364
36	7	WNT16	0.57957	0.000130185
36	8	WNT16	0.582215	0.000965996
36	9	WNT16	0.583934	0.000874478
36	10	WNT16	0.585172	0.0003035
36	11	WNT16	0.586996	0.000317959
36	12	WNT16	0.58842	-6.78865e-05
36	13	WNT16	0.591068	0.00077013
36	14	WNT16	0.592146	3.83388e-05
36	15	WNT16	0.593357	-0.000559998
36	16	WNT16	0.59593	0.000203155
36	17	WNT16	0.597854	0.000317869
36	18	WNT16	0.599009	-0.000337032
36	19	WNT16	0.601059	-9.73863e-05
36	20	WNT16	0.60303	6.40578e-05
36	21	WNT16	0.604915	0.00013991
36	22	WNT16	0.605503	-0.00108207
36	23	WNT16	0.606641	-0.00175396
36	24	WNT16	0.609343	-0.000861344
36	25	WNT16	0.61132	-0.000693821
36	26	WNT16	0.613899	7.56505e-05
36	27	WNT16	0.618455	0.00282203
36	28	WNT16	0.62501	0.00756695
36	29	WNT16	0.635047	0.0157945
36	30	WNT16	0.652606	0.0315439
36	31	WNT16	0.687664	0.0647922
36	32	WNT16	0.754182	0.1295
36	33	WNT16	0.87718	0.250688
36	34	WNT16	1.08481	0.456514
36	35	WNT16	1.3886	0.758493
36	36	WNT16	1.7688	1.13688
36	37	WNT16	2.17606	1.54233
36	38	WNT16	2.56698	1.93144
36	39	WNT16	2.91076	2.27341
36	40	WNT16	3.19738	2.55823
36	41	WNT16	3.42514	2.78417
36	42	WNT16	3.60512	2.96234
36	43	WNT16	3.74146	3.09687
36	44	WNT16	3.84184	3.19544
36	45	WNT16	3.90083	3.25262
37	1	foxq1	0.730582	-0.00209549
37	2	foxq1	0.732345	-0.00273204
37	3	foxq1	0.737142	-0.000334235
37	4	foxq1	0.74023	0.000354109
37	5	foxq1	0.742425	0.000149158
37	6	foxq1	0.744133	-0.000542346
37	7	foxq1	0.745517	-0.00155882
37	8	foxq1	0.748738	-0.000737076
37	9	foxq1	0.751274	-0.000600553
37	10	foxq1	0.755184	0.00090956
37	11	foxq1	0.758046	0.00137135
37	12	foxq1	0.76013	0.00105553
37	13	foxq1	0.762147	0.000672838
37	14	foxq1	0.76442	0.000546148
37	15	foxq1	0.767002	0.000728984
37	16	foxq1	0.769028	0.000354815
37	17	foxq1	0.771013	-5.97058e-05
37	18	foxq1	0.772644	-0.000827981
37	19	foxq1	0.775942	6.99328e-05
37	20	foxq1	0.77865	0.00037788
37	21	foxq1	0.779515	-0.00115608
37	22	foxq1	0.782602	-0.000469521
37	23	foxq1	0.785084	-0.000387059
37	24	foxq1	0.786873	-0.000997858
37	25	foxq1	0.789428	-0.000842619
37	26	foxq1	0.794593	0.00192354
37	27	foxq1	0.801094	0.00602425
37	28	foxq1	0.811691	0.0142215
37	29	foxq1	0.831236	0.0313668
37	30	foxq1	0.865007	0.0627386
37	31	foxq1	0.928183	0.123514
37	32	foxq1	1.04295	0.235885
37	33	foxq1	1.23438	0.424917
37	34	foxq1	1.51776	0.705891
37	35	foxq1	1.87738	1.06311
37	36	foxq1	2.2711	1.45443
37	37	foxq1	2.6612	1.84214
37	38	foxq1	3.02573	2.20426
37	39	foxq1	3.35458	2.53071
37	40	foxq1	3.64231	2.81604
37	41	foxq1	3.89036	3.06169
37	42	foxq1	4.09014	3.25908
37	43	foxq1	4.2609	3.42744
37	44	foxq1	4.3989	3.56303
37	45	foxq1	4.50701	3.66874
38	1	wnt5a	0.374707	-0.00107574
38	2	wnt5a	0.376013	-0.000593434
38	3	wnt5a	0.377311	-0.000120574
38	4	wnt5a	0.378345	8.93688e-05
38	5	wnt5a	0.379336	0.000255711
38	6	wnt5a	0.379809	-9.4987e-05
38	7	wnt5a	0.381028	0.000299045
38	8	wnt5a	0.382763	0.00120919
38	9	wnt5a	0.38371	0.00133205
38	10	wnt5a	0.383653	0.000451084
38	11	wnt5a	0.384102	7.53816e-05
38	12	wnt5a	0.384154	-0.000697258
38	13	wnt5a	0.385178	-0.000497388
38	14	wnt5a	0.385964	-0.000536264
38	15	wnt5a	0.386597	-0.000727609
38	16	wnt5a	0.388245	9.66192e-05
38	17	wnt5a	0.388653	-0.000320329
38	18	wnt5a	0.388906	-0.000891356
38	19	wnt5a	0.389598	-0.00102396
38	20	wnt5a	0.39018	-0.00126621
38	21	wnt5a	0.39065	-0.00162072
38	22	wnt5a	0.392422	-0.000673349
38	23	wnt5a	0.393116	-0.000803868
38	24	wnt5a	0.395863	0.00111887
38	25	wnt5a	0.399915	0.00434654
38	26	wnt5a	0.405966	0.00957284
38	27	wnt5a	0.417858	0.0206405
38	28	wnt5a	0.441027	0.0429848
38	29	wnt5a	0.489332	0.0904654
38	30	wnt5a	0.581108	0.181417
38	31	wnt5a	0.741524	0.341009
38	32	wnt5a	0.984299	0.582959
38	33	wnt5a	1.28242	0.880256
38	34	wnt5a	1.57568	1.17269
38	35	wnt5a	1.81842	1.41461
38	36	wnt5a	1.99736	1.59272
38	37	wnt5a	2.12199	1.71652
38	38	wnt5a	2.20518	1.79889
38	39	wnt5a	2.25978	1.85267
38	40	wnt5a	2.29848	1.89055
38	41	wnt5a	2.32754	1.91878
38	42	wnt5a	2.34805	1.93847
38	43	wnt5a	2.36386	1.95345
38	44	wnt5a	2.37862	1.96739
38	45	wnt5a	2.39127	1.97921
39	1	GAPDH	2.41591	-0.0053294
39	2	GAPDH	2.4175	-0.00644109
39	3	GAPDH	2.42359	-0.00304405
39	4	GAPDH	2.42803	-0.00130401
39	5	GAPDH	2.43056	-0.00147323
39	6	GAPDH	2.4357	0.000971092
39	7	GAPDH	2.44073	0.00329931
39	8	GAPDH	2.44248	0.00235737
39	9	GAPDH	2.44599	0.00317163
39	10	GAPDH	2.44681	0.00128579
39	11	GAPDH	2.44742	-0.00079769
39	12	GAPDH	2.44891	-0.00200737
39	13	GAPDH	2.45335	-0.000260181
39	14	GAPDH	2.45619	-0.000118265
39	15	GAPDH	2.4579	-0.00111122
39	16	GAPDH	2.45975	-0.00195779
39	17	GAPDH	2.46377	-0.00062998
39	18	GAPDH	2.46872	0.0016186
39	19	GAPDH	2.47746	0.00766376
39	20	GAPDH	2.48745	0.0149537
39	21	GAPDH	2.50476	0.0295736
39	22	GAPDH	2.53356	0.0556743
39	23	GAPDH	2.58163	0.101041
39	24	GAPDH	2.66971	0.186429
39	25	GAPDH	2.80858	0.322598
39	26	GAPDH	3.01208	0.5234
39	27	GAPDH	3.26737	0.775994
39	28	GAPDH	3.54819	1.05411
39	29	GAPDH	3.8327	1.33593
39	30	GAPDH	4.11935	1.61988
39	31	GAPDH	4.40559	1.90342
39	32	GAPDH	4.68211	2.17725
39	33	GAPDH	4.94668	2.43912
39	34	GAPDH	5.20924	2.69898
39	35	GAPDH	5.45818	2.94523
39	36	GAPDH	5.69966	3.18401
39	37	GAPDH	5.93837	3.42002
39	38	GAPDH	6.16808	3.64703
39	39	GAPDH	6.38105	3.85731
39	40	GAPDH	6.59273	4.06629
39	41	GAPDH	6.7925	4.26336
39	42	GAPDH	6.99502	4.46318
39	43	GAPDH	7.18448	4.64995
39	44	GAPDH	7.35631	4.81908
39	45	GAPDH	7.50544	4.96551
40	1	WNT16	0.396747	-0.000145121
40	2	WNT16	0.397219	-0.00112811
40	3	WNT16	0.399706	-9.61985e-05
40	4	WNT16	0.40003	-0.00122814
40	5	WNT16	0.401815	-0.00089849
40	6	WNT16	0.403813	-0.00035593
40	7	WNT16	0.405209	-0.000414751
40	8	WNT16	0.408386	0.00130631
40	9	WNT16	0.409777	0.00124233
40	10	WNT16	0.411982	0.00199232
40	11	WNT16	0.412614	0.00116871
40	12	WNT16	0.412831	-6.94791e-05
40	13	WNT16	0.414728	0.000372379
40	14	WNT16	0.416212	0.000400193
40	15	WNT16	0.417122	-0.000144466
40	16	WNT16	0.418727	4.82213e-06
40	17	WNT16	0.419934	-0.000243006
40	18	WNT16	0.420671	-0.000961471
40	19	WNT16	0.422006	-0.00108231
40	20	WNT16	0.424028	-0.000515284
40	21	WNT16	0.425557	-0.000441902
40	22	WNT16	0.426353	-0.00110103
40	23	WNT16	0.427435	-0.00147436
40	24	WNT16	0.429468	-0.000896929
40	25	WNT16	0.430993	-0.000827272
40	26	WNT16	0.433672	0.000396718
40	27	WNT16	0.438598	0.00386724
40	28	WNT16	0.446118	0.0099319
40	29	WNT16	0.459727	0.0220852
40	30	WNT16	0.488055	0.0489584
40	31	WNT16	0.537256	0.0967035
40	32	WNT16	0.629821	0.187813
40	33	WNT16	0.798269	0.354805
40	34	WNT16	1.05761	0.612688
40	35	WNT16	1.40837	0.961992
40	36	WNT16	1.81131	1.36348
40	37	WNT16	2.20929	1.76001
40	38	WNT16	2.57603	2.12529
40	39	WNT16	2.89026	2.43806
40	40	WNT16	3.14613	2.69248
40	41	WNT16	3.34865	2.89354
40	42	WNT16	3.50286	3.0463
40	43	WNT16	3.6155	3.15748
40	44	WNT16	3.70496	3.24549
40	45	WNT16	3.76582	3.3049
41	1	WNT16	0.402671	0.00588474
41	2	WNT16	0.401555	0.00304264
41	3	WNT16	0.401327	0.00108834
41	4	WNT16	0.401771	-0.000194562
41	5	WNT16	0.403125	-0.000567335
41	6	WNT16	0.40408	-0.00133892
41	7	WNT16	0.407279	0.000134112
41	8	WNT16	0.408939	6.68724e-05
41	9	WNT16	0.411319	0.000720492
41	10	WNT16	0.413805	0.0014797
41	11	WNT16	0.414652	0.000600348
41	12	WNT16	0.415149	-0.000629271
41	13	WNT16	0.417484	-2.07134e-05
41	14	WNT16	0.419142	-8.89362e-05
41	15	WNT16	0.421516	0.000558186
41	16	WNT16	0.422973	0.000289036
41	17	WNT16	0.423903	-0.000508032
41	18	WNT16	0.42493	-0.00120714
41	19	WNT16	0.426953	-0.000910672
41	20	WNT16	0.429619	2.82446e-05
41	21	WNT16	0.430898	-0.000419302
41	22	WNT16	0.432084	-0.000959087
41	23	WNT16	0.4335	-0.00126975
41	24	WNT16	0.436306	-0.000190198
41	25	WNT16	0.439156	0.000933404
41	26	WNT16	0.442355	0.00240519
41	27	WNT16	0.449966	0.0082901
41	28	WNT16	0.463638	0.0202356
41	29	WNT16	0.486514	0.0413847
41	30	WNT16	0.531242	0.0843867
41	31	WNT16	0.616691	0.168109
41	32	WNT16	0.767822	0.317514
41	33	WNT16	1.00804	0.556008
41	34	WNT16	1.336	0.882238
41	35	WNT16	1.72151	1.26602
41	36	WNT16	2.11614	1.65893
41	37	WNT16	2.48109	2.02215
41	38	WNT16	2.79662	2.33595
41	39	WNT16	3.05779	2.5954
41	40	WNT16	3.26844	2.80432
41	41	WNT16	3.43523	2.96938
41	42	WNT16	3.55583	3.08826
41	43	WNT16	3.64873	3.17943
41	44	WNT16	3.71777	3.24674
41	45	WNT16	3.76432	3.29157
42	1	WNT16	0.414311	0.00113266
42	2	WNT16	0.415359	0.000615908
42	3	WNT16	0.41723	0.000922117
42	4	WNT16	0.419007	0.00113451
42	5	WNT16	0.419573	0.000135227
42	6	WNT16	0.420776	-0.00022715
42	7	WNT16	0.421727	-0.000840313
42	8	WNT16	0.424696	0.000563665
42	9	WNT16	0.426503	0.00080565
42	10	WNT16	0.427827	0.000564152
42	11	WNT16	0.428663	-0.000164644
42	12	WNT16	0.430994	0.000601355
42	13	WNT16	0.4319	-5.72262e-05
42	14	WNT16	0.432323	-0.00119881
42	15	WNT16	0.43412	-0.000966604
42	16	WNT16	0.434932	-0.00172037
42	17	WNT16	0.436438	-0.00177892
42	18	WNT16	0.43862	-0.00116151
42	19	WNT16	0.440612	-0.000734811
42	20	WNT16	0.442185	-0.000726387
42	21	WNT16	0.445639	0.00116227
42	22	WNT16	0.446424	0.000382836
42	23	WNT16	0.446853	-0.000753239
42	24	WNT16	0.450484	0.0013128
42	25	WNT16	0.453482	0.00274542
42	26	WNT16	0.458263	0.00596137
42	27	WNT16	0.468875	0.0150083
42	28	WNT16	0.4868	0.0313691
42	29	WNT16	0.523735	0.0667392
42	30	WNT16	0.594782	0.136221
42	31	WNT16	0.721696	0.26157
42	32	WNT16	0.932535	0.470845
42	33	WNT16	1.23903	0.775776
42	34	WNT16	1.61919	1.15437
42	35	WNT16	2.02615	1.55976
42	36	WNT16	2.40828	1.94033
42	37	WNT16	2.74078	2.27126
42	38	WNT16	3.02498	2.5539
42	39	WNT16	3.25637	2.78373
42	40	WNT16	3.44345	2.96924
42	41	WNT16	3.58462	3.10885
42	42	WNT16	3.67913	3.20179
42	43	WNT16	3.75511	3.2762
42	44	WNT16	3.81944	3.33897
42	45	WNT16	3.86141	3.37938
43	1	WNT16	0.387071	0.000633444
43	2	WNT16	0.388233	0.000499023
43	3	WNT16	0.388269	-0.000760793
43	4	WNT16	0.389711	-0.000614595
43	5	WNT16	0.391095	-0.000526006
43	6	WNT16	0.391924	-0.000993527
43	7	WNT16	0.393269	-0.000944098
43	8	WNT16	0.396318	0.000809488
43	9	WNT16	0.39858	0.00177513
43	10	WNT16	0.399766	0.0016653
43	11	WNT16	0.399765	0.000368674
43	12	WNT16	0.400811	0.00011859
43	13	WNT16	0.402274	0.000286067
43	14	WNT16	0.402969	-0.000315357
43	15	WNT16	0.404701	0.000120966
43	16	WNT16	0.40829	0.00241418
43	17	WNT16	0.409516	0.00234482
43	18	WNT16	0.409034	0.000566801
43	19	WNT16	0.407345	-0.002418
43	20	WNT16	0.40748	-0.00357935
43	21	WNT16	0.411233	-0.00112196
43	22	WNT16	0.413876	0.000225186
43	23	WNT16	0.413931	-0.00101582
43	24	WNT16	0.414355	-0.0018872
43	25	WNT16	0.417717	0.000178955
43	26	WNT16	0.422137	0.00330255
43	27	WNT16	0.429973	0.00984269
43	28	WNT16	0.44163	0.0202043
43	29	WNT16	0.462941	0.0402195
43	30	WNT16	0.50251	0.0784927
43	31	WNT16	0.577088	0.151775
43	32	WNT16	0.716591	0.289982
43	33	WNT16	0.943439	0.515534
43	34	WNT16	1.25914	0.829936
43	35	WNT16	1.63785	1.20736
43	36	WNT16	2.02924	1.59744
43	37	WNT16	2.39555	1.96246
43	38	WNT16	2.71533	2.28095
43	39	WNT16	2.98164	2.54596
43	40	WNT16	3.19788	2.7609
43	41	WNT16	3.36835	2.93008
43	42	WNT16	3.49384	3.05427
43	43	WNT16	3.58835	3.14749
43	44	WNT16	3.65049	3.20833
43	45	WNT16	3.69985	3.25639
44	1	WNT16	0.40851	0.000740274
44	2	WNT16	0.409338	0.000368545
44	3	WNT16	0.410223	5.25759e-05
44	4	WNT16	0.411329	-4.24685e-05
44	5	WNT16	0.412751	0.00017869
44	6	WNT16	0.414519	0.000746181
44	7	WNT16	0.414919	-5.51188e-05
44	8	WNT16	0.4157	-0.00047474
44	9	WNT16	0.416858	-0.000517601
44	10	WNT16	0.41832	-0.000255703
44	11	WNT16	0.419028	-0.000748936
44	12	WNT16	0.421021	4.32947e-05
44	13	WNT16	0.422017	-0.000161154
44	14	WNT16	0.423183	-0.000195938
44	15	WNT16	0.424424	-0.000155203
44	16	WNT16	0.425652	-0.000128535
44	17	WNT16	0.427936	0.000955192
44	18	WNT16	0.429721	0.00153887
44	19	WNT16	0.430903	0.00152018
44	20	WNT16	0.431162	0.000578656
44	21	WNT16	0.430673	-0.00111057
44	22	WNT16	0.431704	-0.00128105
44	23	WNT16	0.433759	-0.00042674
44	24	WNT16	0.434984	-0.000402426
44	25	WNT16	0.435927	-0.000659952
44	26	WNT16	0.43879	0.00100251
44	27	WNT16	0.444543	0.00555439
44	28	WNT16	0.45606	0.0158703
44	29	WNT16	0.471627	0.0302371
44	30	WNT16	0.503008	0.0604168
[truncated: 2,355 more rows]

## Sheet: Results
Block Type	384-Well Block
Calibration Background is expired	Yes
Calibration Background performed on	2013-09-25 02:31:04 AM CST
Calibration FAM is expired	Yes
Calibration FAM performed on	2013-09-25 02:53:53 AM CST
Calibration NED is expired	Yes
Calibration NED performed on	2013-09-25 03:20:35 AM CST
Calibration ROI is expired	Yes
Calibration ROI performed on	2013-09-25 02:14:56 AM CST
Calibration ROX is expired	Yes
Calibration ROX performed on	2013-09-25 03:10:36 AM CST
Calibration SYBR is expired	Yes
Calibration SYBR performed on	2013-09-25 04:07:07 AM CST
Calibration TAMRA is expired	Yes
Calibration TAMRA performed on	2013-09-25 04:15:24 AM CST
Calibration Uniformity is expired	Yes
Calibration Uniformity performed on	2013-09-25 02:41:56 AM CST
Calibration VIC is expired	Yes
Calibration VIC performed on	2013-09-25 03:02:29 AM CST
Chemistry	TAQMAN
Experiment Barcode
Experiment Comments
Experiment File Name	C:\Users\apple\Desktop\PCR\2013-10-04 224233.eds
Experiment Name	2013-10-04 224233
Experiment Run End Time	2013-10-05 12:38:06 PM CST
Experiment Type	Comparative Cт (ΔΔCт)
Experiment User Name
Instrument Name	278880346
Instrument Serial Number	278880346
Instrument Type	ViiA 7
Passive Reference	ROX
Quantification Cycle Method	Ct
Signal Smoothing On	true
Stage/ Cycle where Analysis is performed	Stage 2, Step 2
Well	Well Position	Omit	Sample Name	Target Name	Task	Reporter	Quencher	Quantity	Quantity Mean	Quantity SD	RQ	RQ Min	RQ Max	CT	Ct Mean	Ct SD	Delta Ct	Delta Ct Mean	Delta Ct SE	Delta Delta Ct	Automatic Ct Threshold	Ct Threshold	Automatic Baseline	Baseline Start	Baseline End	Comments	Amp Score	Cq Conf	Custom1	Custom2	Custom3	Custom4	Custom5	Custom6	HIGHSD	OUTLIERRG
1	A1	FALSE	Control	foxq1	UNKNOWN	FAM	NFQ-MGB							33.5769	33.7705	0.202537					TRUE	0.306068	TRUE	3	27										N	N
2	A2	FALSE	Control	wnt5a	UNKNOWN	FAM	NFQ-MGB							30.722	31.0001	0.258047					TRUE	0.214356	TRUE	3	25										N	N
3	A3	FALSE	Control	GAPDH	UNKNOWN	FAM	NFQ-MGB							25.9569	26.0421	0.0786825					TRUE	0.250967	TRUE	3	20										N	N
5	A5	FALSE	DPC-ctrl	WNT16	UNKNOWN	FAM	NFQ-MGB				1	0.491868	2.03307	34.9552	34.6647	0.410768		16.497	0.321658	0	TRUE	0.294691	TRUE	3	29										N	N
6	A6	FALSE	DPC-ctrl	WNT16	UNKNOWN	FAM	NFQ-MGB				1	0.491868	2.03307	34.3743	34.6647	0.410768		16.497	0.321658	0	TRUE	0.294691	TRUE	3	28										N	N
7	A7	FALSE	DPC-ost-d1	WNT16	UNKNOWN	FAM	NFQ-MGB				3.96748	2.77128	5.68001	32.9102	33.0374	0.179906		14.5087	0.162664	-1.98822	TRUE	0.294691	TRUE	3	27										N	N
8	A8	FALSE	DPC-ost-d1	WNT16	UNKNOWN	FAM	NFQ-MGB				3.96748	2.77128	5.68001	33.1646	33.0374	0.179906		14.5087	0.162664	-1.98822	TRUE	0.294691	TRUE	3	27										N	N
11	A11	FALSE	DPC-ost-d2	WNT16	UNKNOWN	FAM	NFQ-MGB				3.23324	1.24064	8.4262	34.3046	33.8705	0.613955		14.804	0.434226	-1.69298	TRUE	0.294691	TRUE	3	28										Y	N
12	A12	FALSE	DPC-ost-d2	WNT16	UNKNOWN	FAM	NFQ-MGB				3.23324	1.24064	8.4262	33.4364	33.8705	0.613955		14.804	0.434226	-1.69298	TRUE	0.294691	TRUE	3	27										Y	N
13	B1	FALSE	Control	foxq1	UNKNOWN	FAM	NFQ-MGB							33.981	33.7705	0.202537					TRUE	0.306068	TRUE	3	28										N	N
14	B2	FALSE	Control	wnt5a	UNKNOWN	FAM	NFQ-MGB							31.0466	31.0001	0.258047					TRUE	0.214356	TRUE	3	26										N	N
15	B3	FALSE	Control	GAPDH	UNKNOWN	FAM	NFQ-MGB							26.0573	26.0421	0.0786825					TRUE	0.250967	TRUE	3	20										N	N
16	B4	FALSE	DPC-ost-d3	WNT16	UNKNOWN	FAM	NFQ-MGB				6.39382	0.753244	54.2731	35.5036	33.7764	1.9222		13.8203	1.11131	-2.67668	TRUE	0.294691	TRUE	3	29										Y	N
17	B5	FALSE	DPC-ost-d3	WNT16	UNKNOWN	FAM	NFQ-MGB				6.39382	0.753244	54.2731	31.7055	33.7764	1.9222		13.8203	1.11131	-2.67668	TRUE	0.294691	TRUE	3	25										Y	N
18	B6	FALSE	DPC-ost-d3	WNT16	UNKNOWN	FAM	NFQ-MGB				6.39382	0.753244	54.2731	34.12	33.7764	1.9222		13.8203	1.11131	-2.67668	TRUE	0.294691	TRUE	3	28										Y	N
19	B7	FALSE	DPC-ost-d7	WNT16	UNKNOWN	FAM	NFQ-MGB				11.4812	5.46183	24.1344	34.9719	34.7393	0.665621		12.9758	0.38604	-3.5212	TRUE	0.294691	TRUE	3	29										Y	N
20	B8	FALSE	DPC-ost-d7	WNT16	UNKNOWN	FAM	NFQ-MGB				11.4812	5.46183	24.1344	33.9886	34.7393	0.665621		12.9758	0.38604	-3.5212	TRUE	0.294691	TRUE	3	28										Y	N
21	B9	FALSE	DPC-ost-d7	WNT16	UNKNOWN	FAM	NFQ-MGB				11.4812	5.46183	24.1344	35.2574	34.7393	0.665621		12.9758	0.38604	-3.5212	TRUE	0.294691	TRUE	3	29										Y	N
22	B10	FALSE	DPC-P5	WNT16	UNKNOWN	FAM	NFQ-MGB				16.8397	8.85774	32.0143	35.3002	34.8723	0.567418		12.4232	0.333827	-4.07379	TRUE	0.294691	TRUE	3	29										Y	N
23	B11	FALSE	DPC-P5	WNT16	UNKNOWN	FAM	NFQ-MGB				16.8397	8.85774	32.0143	34.2286	34.8723	0.567418		12.4232	0.333827	-4.07379	TRUE	0.294691	TRUE	3	28										Y	N
24	B12	FALSE	DPC-P5	WNT16	UNKNOWN	FAM	NFQ-MGB				16.8397	8.85774	32.0143	35.088	34.8723	0.567418		12.4232	0.333827	-4.07379	TRUE	0.294691	TRUE	3	29										Y	N
25	C1	FALSE	Control	foxq1	UNKNOWN	FAM	NFQ-MGB							33.7536	33.7705	0.202537					TRUE	0.306068	TRUE	3	28										N	N
26	C2	FALSE	Control	wnt5a	UNKNOWN	FAM	NFQ-MGB							31.2317	31.0001	0.258047					TRUE	0.214356	TRUE	3	26										N	N
27	C3	FALSE	Control	GAPDH	UNKNOWN	FAM	NFQ-MGB							26.112	26.0421	0.0786825					TRUE	0.250967	TRUE	3	20										N	N
28	C4	FALSE	DPC-P10	WNT16	UNKNOWN	FAM	NFQ-MGB				7.06528	0.293065	170.331	35.3516	32.4914	2.86261		13.6762	1.65372	-2.82075	TRUE	0.294691	TRUE	3	29										Y	N
29	C5	FALSE	DPC-P10	WNT16	UNKNOWN	FAM	NFQ-MGB				7.06528	0.293065	170.331	29.6264	32.4914	2.86261		13.6762	1.65372	-2.82075	TRUE	0.294691	TRUE	3	24										Y	N
30	C6	FALSE	DPC-P10	WNT16	UNKNOWN	FAM	NFQ-MGB				7.06528	0.293065	170.331	32.4962	32.4914	2.86261		13.6762	1.65372	-2.82075	TRUE	0.294691	TRUE	3	27										Y	N
31	C7	FALSE	Cal-ctrl	WNT16	UNKNOWN	FAM	NFQ-MGB				21.7636	17.4544	27.1366	31.0671	30.9471	0.149084		12.0531	0.114653	-4.44384	TRUE	0.294691	TRUE	3	25										N	N
32	C8	FALSE	Cal-ctrl	WNT16	UNKNOWN	FAM	NFQ-MGB				21.7636	17.4544	27.1366	30.994	30.9471	0.149084		12.0531	0.114653	-4.44384	TRUE	0.294691	TRUE	3	25										N	N
33	C9	FALSE	Cal-ctrl	WNT16	UNKNOWN	FAM	NFQ-MGB				21.7636	17.4544	27.1366	30.7802	30.9471	0.149084		12.0531	0.114653	-4.44384	TRUE	0.294691	TRUE	3	25										N	N
34	C10	FALSE	Cal-ost-d1	WNT16	UNKNOWN	FAM	NFQ-MGB				6.66696	3.73343	11.9055	33.8879	33.3235	0.5198		13.7599	0.301295	-2.73703	TRUE	0.294691	TRUE	3	28										Y	N
35	C11	FALSE	Cal-ost-d1	WNT16	UNKNOWN	FAM	NFQ-MGB				6.66696	3.73343	11.9055	32.8645	33.3235	0.5198		13.7599	0.301295	-2.73703	TRUE	0.294691	TRUE	3	27										Y	N
36	C12	FALSE	Cal-ost-d1	WNT16	UNKNOWN	FAM	NFQ-MGB				6.66696	3.73343	11.9055	33.2181	33.3235	0.5198		13.7599	0.301295	-2.73703	TRUE	0.294691	TRUE	3	27										Y	N
37	D1	FALSE	Foxq1+	foxq1	UNKNOWN	FAM	NFQ-MGB							32.3967	32.4609	0.136572					TRUE	0.306068	TRUE	3	26										N	N
38	D2	FALSE	Foxq1+	wnt5a	UNKNOWN	FAM	NFQ-MGB							30.204	30.067	0.223949					TRUE	0.214356	TRUE	3	25										N	N
39	D3	FALSE	Foxq1+	GAPDH	UNKNOWN	FAM	NFQ-MGB							24.5037	24.6647	0.219746					TRUE	0.250967	TRUE	3	18										N	N
40	D4	FALSE	Cal-ost-d2	WNT16	UNKNOWN	FAM	NFQ-MGB				3.75558	1.58235	8.91357	32.6757	31.8967	0.761626		14.5879	0.449123	-1.90904	TRUE	0.294691	TRUE	3	27										Y	N
41	D5	FALSE	Cal-ost-d2	WNT16	UNKNOWN	FAM	NFQ-MGB				3.75558	1.58235	8.91357	31.8607	31.8967	0.761626		14.5879	0.449123	-1.90904	TRUE	0.294691	TRUE	3	26										Y	N
42	D6	FALSE	Cal-ost-d2	WNT16	UNKNOWN	FAM	NFQ-MGB				3.75558	1.58235	8.91357	31.1538	31.8967	0.761626		14.5879	0.449123	-1.90904	TRUE	0.294691	TRUE	3	25										Y	N
43	D7	FALSE	Cal-ost-d3	WNT16	UNKNOWN	FAM	NFQ-MGB				4.98973	3.82302	6.51249	31.9802	32.119	0.238298		14.178	0.138396	-2.31896	TRUE	0.294691	TRUE	3	26										N	N
44	D8	FALSE	Cal-ost-d3	WNT16	UNKNOWN	FAM	NFQ-MGB				4.98973	3.82302	6.51249	32.3941	32.119	0.238298		14.178	0.138396	-2.31896	TRUE	0.294691	TRUE	3	26										N	Y
45	D9	FALSE	Cal-ost-d3	WNT16	UNKNOWN	FAM	NFQ-MGB				4.98973	3.82302	6.51249	31.9827	32.119	0.238298		14.178	0.138396	-2.31896	TRUE	0.294691	TRUE	3	26										N	N
49	E1	FALSE	Foxq1+	foxq1	UNKNOWN	FAM	NFQ-MGB							32.3683	32.4609	0.136572					TRUE	0.306068	TRUE	3	26										N	N
50	E2	FALSE	Foxq1+	wnt5a	UNKNOWN	FAM	NFQ-MGB							29.8085	30.067	0.223949					TRUE	0.214356	TRUE	3	25										N	N
51	E3	FALSE	Foxq1+	GAPDH	UNKNOWN	FAM	NFQ-MGB							24.5753	24.6647	0.219746					TRUE	0.250967	TRUE	3	19										N	N
52	E4	FALSE	DPC-ctrl	ACTB	UNKNOWN	FAM	NFQ-MGB							17.9362	18.1677	0.239364					TRUE	0.0693563	TRUE	3	14										N	N
53	E5	FALSE	DPC-ctrl	ACTB	UNKNOWN	FAM	NFQ-MGB							18.4142	18.1677	0.239364					TRUE	0.0693563	TRUE	3	15										N	N
54	E6	FALSE	DPC-ctrl	ACTB	UNKNOWN	FAM	NFQ-MGB							18.1529	18.1677	0.239364					TRUE	0.0693563	TRUE	3	14										N	N
55	E7	FALSE	DPC-ost-d1	ACTB	UNKNOWN	FAM	NFQ-MGB							18.7007	18.5286	0.175584					TRUE	0.0693563	TRUE	3	15										N	N
56	E8	FALSE	DPC-ost-d1	ACTB	UNKNOWN	FAM	NFQ-MGB							18.5355	18.5286	0.175584					TRUE	0.0693563	TRUE	3	15										N	N
57	E9	FALSE	DPC-ost-d1	ACTB	UNKNOWN	FAM	NFQ-MGB							18.3497	18.5286	0.175584					TRUE	0.0693563	TRUE	3	14										N	N
58	E10	FALSE	DPC-ost-d2	ACTB	UNKNOWN	FAM	NFQ-MGB							19.0778	19.0665	0.0156638					TRUE	0.0693563	TRUE	3	15										N	N
59	E11	FALSE	DPC-ost-d2	ACTB	UNKNOWN	FAM	NFQ-MGB							19.0732	19.0665	0.0156638					TRUE	0.0693563	TRUE	3	15										N	N
60	E12	FALSE	DPC-ost-d2	ACTB	UNKNOWN	FAM	NFQ-MGB							19.0486	19.0665	0.0156638					TRUE	0.0693563	TRUE	3	15										N	N
61	F1	FALSE	Foxq1+	foxq1	UNKNOWN	FAM	NFQ-MGB							32.6178	32.4609	0.136572					TRUE	0.306068	TRUE	3	26										N	N
62	F2	FALSE	Foxq1+	wnt5a	UNKNOWN	FAM	NFQ-MGB							30.1884	30.067	0.223949					TRUE	0.214356	TRUE	3	25										N	N
63	F3	FALSE	Foxq1+	GAPDH	UNKNOWN	FAM	NFQ-MGB							24.915	24.6647	0.219746					TRUE	0.250967	TRUE	3	19										N	N
64	F4	FALSE	DPC-ost-d3	ACTB	UNKNOWN	FAM	NFQ-MGB							20.0683	19.9561	0.100902					TRUE	0.0693563	TRUE	3	16										N	N
65	F5	FALSE	DPC-ost-d3	ACTB	UNKNOWN	FAM	NFQ-MGB							19.8727	19.9561	0.100902					TRUE	0.0693563	TRUE	3	16										N	N
66	F6	FALSE	DPC-ost-d3	ACTB	UNKNOWN	FAM	NFQ-MGB							19.9273	19.9561	0.100902					TRUE	0.0693563	TRUE	3	16										N	N
67	F7	FALSE	DPC-ost-d7	ACTB	UNKNOWN	FAM	NFQ-MGB							21.7245	21.7635	0.0634737					TRUE	0.0693563	TRUE	3	18										N	N
68	F8	FALSE	DPC-ost-d7	ACTB	UNKNOWN	FAM	NFQ-MGB							21.8368	21.7635	0.0634737					TRUE	0.0693563	TRUE	3	18										N	N
69	F9	FALSE	DPC-ost-d7	ACTB	UNKNOWN	FAM	NFQ-MGB							21.7293	21.7635	0.0634737					TRUE	0.0693563	TRUE	3	18										N	N
70	F10	FALSE	DPC-P5	ACTB	UNKNOWN	FAM	NFQ-MGB							22.4474	22.4491	0.111173					TRUE	0.0693563	TRUE	3	18										N	N
71	F11	FALSE	DPC-P5	ACTB	UNKNOWN	FAM	NFQ-MGB							22.5611	22.4491	0.111173					TRUE	0.0693563	TRUE	3	19										N	N
72	F12	FALSE	DPC-P5	ACTB	UNKNOWN	FAM	NFQ-MGB							22.3388	22.4491	0.111173					TRUE	0.0693563	TRUE	3	19										N	N
76	G4	FALSE	DPC-P10	ACTB	UNKNOWN	FAM	NFQ-MGB							18.7396	18.8152	0.0989903					TRUE	0.0693563	TRUE	3	15										N	N
77	G5	FALSE	DPC-P10	ACTB	UNKNOWN	FAM	NFQ-MGB							18.9272	18.8152	0.0989903					TRUE	0.0693563	TRUE	3	15										N	N
78	G6	FALSE	DPC-P10	ACTB	UNKNOWN	FAM	NFQ-MGB							18.7787	18.8152	0.0989903					TRUE	0.0693563	TRUE	3	15										N	N
79	G7	FALSE	Cal-ctrl	ACTB	UNKNOWN	FAM	NFQ-MGB							18.7426	18.894	0.131185					TRUE	0.0693563	TRUE	3	15										N	N
80	G8	FALSE	Cal-ctrl	ACTB	UNKNOWN	FAM	NFQ-MGB							18.9663	18.894	0.131185					TRUE	0.0693563	TRUE	3	15										N	N
81	G9	FALSE	Cal-ctrl	ACTB	UNKNOWN	FAM	NFQ-MGB							18.9731	18.894	0.131185					TRUE	0.0693563	TRUE	3	15										N	N
82	G10	FALSE	Cal-ost-d1	ACTB	UNKNOWN	FAM	NFQ-MGB							19.517	19.5635	0.0462934					TRUE	0.0693563	TRUE	3	15										N	N
83	G11	FALSE	Cal-ost-d1	ACTB	UNKNOWN	FAM	NFQ-MGB							19.5642	19.5635	0.0462934					TRUE	0.0693563	TRUE	3	15										N	N
84	G12	FALSE	Cal-ost-d1	ACTB	UNKNOWN	FAM	NFQ-MGB							19.6095	19.5635	0.0462934					TRUE	0.0693563	TRUE	3	15										N	N
88	H4	FALSE	Cal-ost-d2	ACTB	UNKNOWN	FAM	NFQ-MGB							17.458	17.3088	0.158307					TRUE	0.0693563	TRUE	3	14										N	N
89	H5	FALSE	Cal-ost-d2	ACTB	UNKNOWN	FAM	NFQ-MGB							17.1427	17.3088	0.158307					TRUE	0.0693563	TRUE	3	13										N	N
90	H6	FALSE	Cal-ost-d2	ACTB	UNKNOWN	FAM	NFQ-MGB							17.3257	17.3088	0.158307					TRUE	0.0693563	TRUE	3	13										N	N
91	H7	FALSE	Cal-ost-d3	ACTB	UNKNOWN	FAM	NFQ-MGB							17.9561	17.941	0.0259732					TRUE	0.0693563	TRUE	3	14										N	N
92	H8	FALSE	Cal-ost-d3	ACTB	UNKNOWN	FAM	NFQ-MGB							17.911	17.941	0.0259732					TRUE	0.0693563	TRUE	3	14										N	N
93	H9	FALSE	Cal-ost-d3	ACTB	UNKNOWN	FAM	NFQ-MGB							17.9559	17.941	0.0259732					TRUE	0.0693563	TRUE	3	14										N	N
Analysis Type	Singleplex
Endogenous Control	ACTB
RQ Min/Max Confidence Level	95.0
Reference Sample	DPC-ctrl
