# Supplementary material for: Wnt16 signaling promotes osteoblast differentiation of periosteal derived cells in vitro and in vivo
Source: PeerJ. 2020 Nov 24;8:e10374. doi: 10.7717/peerj.10374 (PMC7694570; doi:10.7717/peerj.10374)
Supplement: Supplemental Information 8 [file peerj-08-10374-s008.xls]

## Sheet: Sample Setup
Block Type	384-Well Block
Calibration Background is expired	Yes
Calibration Background performed on	2013-09-25 02:31:04 AM CST
Calibration FAM is expired	Yes
Calibration FAM performed on	2013-09-25 02:53:53 AM CST
Calibration NED is expired	Yes
Calibration NED performed on	2013-09-25 03:20:35 AM CST
Calibration ROI is expired	Yes
Calibration ROI performed on	2013-09-25 02:14:56 AM CST
Calibration ROX is expired	Yes
Calibration ROX performed on	2013-09-25 03:10:36 AM CST
Calibration SYBR is expired	Yes
Calibration SYBR performed on	2013-09-25 04:07:07 AM CST
Calibration TAMRA is expired	Yes
Calibration TAMRA performed on	2013-09-25 04:15:24 AM CST
Calibration Uniformity is expired	Yes
Calibration Uniformity performed on	2013-09-25 02:41:56 AM CST
Calibration VIC is expired	Yes
Calibration VIC performed on	2013-09-25 03:02:29 AM CST
Chemistry	TAQMAN
Experiment Barcode
Experiment Comments
Experiment File Name	C:\Users\apple\Desktop\PCR\2013-10-06 210324.eds
Experiment Name	2013-10-06 210324
Experiment Run End Time	2013-10-07 10:52:38 AM CST
Experiment Type	Comparative Cт (ΔΔCт)
Experiment User Name
Instrument Name	278880346
Instrument Serial Number	278880346
Instrument Type	ViiA 7
Passive Reference	ROX
Quantification Cycle Method	Ct
Signal Smoothing On	true
Stage/ Cycle where Analysis is performed	Stage 2, Step 2
Well	Well Position	Sample Name	Sample Color	Biogroup Name	Biogroup Color	Target Name	Target Color	Task	Reporter	Quencher	Quantity	Comments
1	A1	BMSC ost d1	RGB(176,23,31)			Wnt16	RGB(176,23,31)	UNKNOWN	FAM	NFQ-MGB
2	A2	BMSC ost d1	RGB(176,23,31)			Wnt16	RGB(176,23,31)	UNKNOWN	FAM	NFQ-MGB
3	A3	BMSC ost d1	RGB(176,23,31)			Wnt16	RGB(176,23,31)	UNKNOWN	FAM	NFQ-MGB
4	A4	BMSC ost d2	RGB(0,0,255)			Wnt16	RGB(176,23,31)	UNKNOWN	FAM	NFQ-MGB
5	A5	BMSC ost d2	RGB(0,0,255)			Wnt16	RGB(176,23,31)	UNKNOWN	FAM	NFQ-MGB
6	A6	BMSC ost d2	RGB(0,0,255)			Wnt16	RGB(176,23,31)	UNKNOWN	FAM	NFQ-MGB
7	A7	BMSC ost d3	RGB(0,139,69)			Wnt16	RGB(176,23,31)	UNKNOWN	FAM	NFQ-MGB
8	A8	BMSC ost d3	RGB(0,139,69)			Wnt16	RGB(176,23,31)	UNKNOWN	FAM	NFQ-MGB
9	A9	BMSC ost d3	RGB(0,139,69)			Wnt16	RGB(176,23,31)	UNKNOWN	FAM	NFQ-MGB
10	A10
11	A11
12	A12
13	B1	Peristial OB ost d1	RGB(238,238,0)			Wnt16	RGB(176,23,31)	UNKNOWN	FAM	NFQ-MGB
14	B2	Peristial OB ost d1	RGB(238,238,0)			Wnt16	RGB(176,23,31)	UNKNOWN	FAM	NFQ-MGB
15	B3	Peristial OB ost d1	RGB(238,238,0)			Wnt16	RGB(176,23,31)	UNKNOWN	FAM	NFQ-MGB
16	B4	Peristial OB ost d2	RGB(139,137,112)			Wnt16	RGB(176,23,31)	UNKNOWN	FAM	NFQ-MGB
17	B5	Peristial OB ost d2	RGB(139,137,112)			Wnt16	RGB(176,23,31)	UNKNOWN	FAM	NFQ-MGB
18	B6	Peristial OB ost d2	RGB(139,137,112)			Wnt16	RGB(176,23,31)	UNKNOWN	FAM	NFQ-MGB
19	B7	Peristial OB ost d3	RGB(238,121,66)			Wnt16	RGB(176,23,31)	UNKNOWN	FAM	NFQ-MGB
20	B8	Peristial OB ost d3	RGB(238,121,66)			Wnt16	RGB(176,23,31)	UNKNOWN	FAM	NFQ-MGB
21	B9	Peristial OB ost d3	RGB(238,121,66)			Wnt16	RGB(176,23,31)	UNKNOWN	FAM	NFQ-MGB
22	B10
23	B11
24	B12
25	C1	BMSC ost d1	RGB(176,23,31)			Actb	RGB(0,0,255)	UNKNOWN	FAM	NFQ-MGB
26	C2	BMSC ost d1	RGB(176,23,31)			Actb	RGB(0,0,255)	UNKNOWN	FAM	NFQ-MGB
27	C3	BMSC ost d1	RGB(176,23,31)			Actb	RGB(0,0,255)	UNKNOWN	FAM	NFQ-MGB
28	C4	BMSC ost d2	RGB(0,0,255)			Actb	RGB(0,0,255)	UNKNOWN	FAM	NFQ-MGB
29	C5	BMSC ost d2	RGB(0,0,255)			Actb	RGB(0,0,255)	UNKNOWN	FAM	NFQ-MGB
30	C6	BMSC ost d2	RGB(0,0,255)			Actb	RGB(0,0,255)	UNKNOWN	FAM	NFQ-MGB
31	C7	BMSC ost d3	RGB(0,139,69)			Actb	RGB(0,0,255)	UNKNOWN	FAM	NFQ-MGB
32	C8	BMSC ost d3	RGB(0,139,69)			Actb	RGB(0,0,255)	UNKNOWN	FAM	NFQ-MGB
33	C9	BMSC ost d3	RGB(0,139,69)			Actb	RGB(0,0,255)	UNKNOWN	FAM	NFQ-MGB
34	C10
35	C11
36	C12
37	D1	Peristial OB ost d1	RGB(238,238,0)			Actb	RGB(0,0,255)	UNKNOWN	FAM	NFQ-MGB
38	D2	Peristial OB ost d1	RGB(238,238,0)			Actb	RGB(0,0,255)	UNKNOWN	FAM	NFQ-MGB
39	D3	Peristial OB ost d1	RGB(238,238,0)			Actb	RGB(0,0,255)	UNKNOWN	FAM	NFQ-MGB
40	D4	Peristial OB ost d2	RGB(139,137,112)			Actb	RGB(0,0,255)	UNKNOWN	FAM	NFQ-MGB
41	D5	Peristial OB ost d2	RGB(139,137,112)			Actb	RGB(0,0,255)	UNKNOWN	FAM	NFQ-MGB
42	D6	Peristial OB ost d2	RGB(139,137,112)			Actb	RGB(0,0,255)	UNKNOWN	FAM	NFQ-MGB
43	D7	Peristial OB ost d3	RGB(238,121,66)			Actb	RGB(0,0,255)	UNKNOWN	FAM	NFQ-MGB
44	D8	Peristial OB ost d3	RGB(238,121,66)			Actb	RGB(0,0,255)	UNKNOWN	FAM	NFQ-MGB
45	D9	Peristial OB ost d3	RGB(238,121,66)			Actb	RGB(0,0,255)	UNKNOWN	FAM	NFQ-MGB
46	D10
47	D11
48	D12
49	E1
50	E2
51	E3
52	E4
53	E5
54	E6
55	E7
56	E8
57	E9
58	E10
59	E11
60	E12
61	F1
62	F2
63	F3
64	F4
65	F5
66	F6
67	F7
68	F8
69	F9
70	F10
71	F11
72	F12
73	G1
74	G2
75	G3
76	G4
77	G5
78	G6
79	G7
80	G8
81	G9
82	G10
83	G11
84	G12
85	H1
86	H2
87	H3
88	H4
89	H5
90	H6
91	H7
92	H8
93	H9
94	H10
95	H11
96	H12

## Sheet: Amplification Data
Block Type	384-Well Block
Calibration Background is expired	Yes
Calibration Background performed on	2013-09-25 02:31:04 AM CST
Calibration FAM is expired	Yes
Calibration FAM performed on	2013-09-25 02:53:53 AM CST
Calibration NED is expired	Yes
Calibration NED performed on	2013-09-25 03:20:35 AM CST
Calibration ROI is expired	Yes
Calibration ROI performed on	2013-09-25 02:14:56 AM CST
Calibration ROX is expired	Yes
Calibration ROX performed on	2013-09-25 03:10:36 AM CST
Calibration SYBR is expired	Yes
Calibration SYBR performed on	2013-09-25 04:07:07 AM CST
Calibration TAMRA is expired	Yes
Calibration TAMRA performed on	2013-09-25 04:15:24 AM CST
Calibration Uniformity is expired	Yes
Calibration Uniformity performed on	2013-09-25 02:41:56 AM CST
Calibration VIC is expired	Yes
Calibration VIC performed on	2013-09-25 03:02:29 AM CST
Chemistry	TAQMAN
Experiment Barcode
Experiment Comments
Experiment File Name	C:\Users\apple\Desktop\PCR\2013-10-06 210324.eds
Experiment Name	2013-10-06 210324
Experiment Run End Time	2013-10-07 10:52:38 AM CST
Experiment Type	Comparative Cт (ΔΔCт)
Experiment User Name
Instrument Name	278880346
Instrument Serial Number	278880346
Instrument Type	ViiA 7
Passive Reference	ROX
Quantification Cycle Method	Ct
Signal Smoothing On	true
Stage/ Cycle where Analysis is performed	Stage 2, Step 2
Well	Cycle	Target Name	Rn	Delta Rn
1	1	Wnt16	0.355661	-0.00214295
1	2	Wnt16	0.356145	-0.00306404
1	3	Wnt16	0.357848	-0.00276684
1	4	Wnt16	0.3606	-0.00142012
1	5	Wnt16	0.36283	-0.000595363
1	6	Wnt16	0.364454	-0.000376843
1	7	Wnt16	0.365762	-0.000474792
1	8	Wnt16	0.367986	0.000344007
1	9	Wnt16	0.369952	0.00090445
1	10	Wnt16	0.372259	0.00180625
1	11	Wnt16	0.372326	0.000467181
1	12	Wnt16	0.374283	0.00101907
1	13	Wnt16	0.375888	0.00121891
1	14	Wnt16	0.376507	0.000431777
1	15	Wnt16	0.378313	0.000832926
1	16	Wnt16	0.379372	0.000486753
1	17	Wnt16	0.380617	0.000326039
1	18	Wnt16	0.383407	0.00171096
1	19	Wnt16	0.384054	0.000952237
1	20	Wnt16	0.384317	-0.000190464
1	21	Wnt16	0.38647	0.000556751
1	22	Wnt16	0.387735	0.000416303
1	23	Wnt16	0.389113	0.000389491
1	24	Wnt16	0.38843	-0.00169934
1	25	Wnt16	0.389126	-0.00240905
1	26	Wnt16	0.391285	-0.00165528
1	27	Wnt16	0.393573	-0.00077255
1	28	Wnt16	0.393962	-0.00178877
1	29	Wnt16	0.397138	-1.81731e-05
1	30	Wnt16	0.400866	0.00230448
1	31	Wnt16	0.405764	0.00579685
1	32	Wnt16	0.416272	0.0148993
1	33	Wnt16	0.435015	0.0322367
1	34	Wnt16	0.468586	0.0644025
1	35	Wnt16	0.534714	0.129125
1	36	Wnt16	0.653339	0.246345
1	37	Wnt16	0.851424	0.443024
1	38	Wnt16	1.13562	0.72581
1	39	Wnt16	1.48312	1.07191
1	40	Wnt16	1.85013	1.43751
1	41	Wnt16	2.19384	1.77982
1	42	Wnt16	2.49131	2.07588
1	43	Wnt16	2.72968	2.31285
1	44	Wnt16	2.91874	2.5005
1	45	Wnt16	3.04964	2.62999
2	1	Wnt16	0.341468	-0.0017808
2	2	Wnt16	0.341804	-0.00293587
2	3	Wnt16	0.343747	-0.00248388
2	4	Wnt16	0.345965	-0.00175676
2	5	Wnt16	0.348371	-0.00084134
2	6	Wnt16	0.350408	-0.000295353
2	7	Wnt16	0.351979	-0.000215714
2	8	Wnt16	0.353296	-0.000389245
2	9	Wnt16	0.354297	-0.000879574
2	10	Wnt16	0.357029	0.000361343
2	11	Wnt16	0.359692	0.00153294
2	12	Wnt16	0.359995	0.000345533
2	13	Wnt16	0.361875	0.000733657
2	14	Wnt16	0.363808	0.00117617
2	15	Wnt16	0.366158	0.00203517
2	16	Wnt16	0.367406	0.00179223
2	17	Wnt16	0.369084	0.0019791
2	18	Wnt16	0.369619	0.00102317
2	19	Wnt16	0.370315	0.000228197
2	20	Wnt16	0.372047	0.000468829
2	21	Wnt16	0.374197	0.00112759
2	22	Wnt16	0.375162	0.000601763
2	23	Wnt16	0.376417	0.000365945
2	24	Wnt16	0.377919	0.000376324
2	25	Wnt16	0.378733	-0.00030027
2	26	Wnt16	0.378616	-0.00190825
2	27	Wnt16	0.379415	-0.00260031
2	28	Wnt16	0.381685	-0.00182142
2	29	Wnt16	0.383965	-0.00103224
2	30	Wnt16	0.386865	0.000376401
2	31	Wnt16	0.392197	0.00421754
2	32	Wnt16	0.40157	0.0120993
2	33	Wnt16	0.417689	0.0267272
2	34	Wnt16	0.450657	0.0582046
2	35	Wnt16	0.512454	0.11851
2	36	Wnt16	0.624894	0.229459
2	37	Wnt16	0.813894	0.416968
2	38	Wnt16	1.09302	0.694608
2	39	Wnt16	1.44115	1.04124
2	40	Wnt16	1.8141	1.41271
2	41	Wnt16	2.16682	1.76393
2	42	Wnt16	2.47536	2.07097
2	43	Wnt16	2.73049	2.32461
2	44	Wnt16	2.93309	2.52573
2	45	Wnt16	3.07366	2.66481
3	1	Wnt16	0.335497	-0.00147303
3	2	Wnt16	0.336068	-0.00204547
3	3	Wnt16	0.338316	-0.000940094
3	4	Wnt16	0.339762	-0.000637743
3	5	Wnt16	0.341285	-0.000258085
3	6	Wnt16	0.343355	0.00066922
3	7	Wnt16	0.344563	0.000733719
3	8	Wnt16	0.345505	0.000531695
3	9	Wnt16	0.346702	0.000585584
3	10	Wnt16	0.347987	0.000727538
3	11	Wnt16	0.349215	0.000812452
3	12	Wnt16	0.349341	-0.000204785
3	13	Wnt16	0.35106	0.000370585
3	14	Wnt16	0.352542	0.000709682
3	15	Wnt16	0.352844	-0.000132108
3	16	Wnt16	0.354421	0.0003017
3	17	Wnt16	0.355038	-0.000224871
3	18	Wnt16	0.355233	-0.00117279
3	19	Wnt16	0.357726	0.000176728
3	20	Wnt16	0.358479	-0.000213855
3	21	Wnt16	0.359504	-0.0003313
3	22	Wnt16	0.360848	-0.000131379
3	23	Wnt16	0.362074	-4.84334e-05
3	24	Wnt16	0.362154	-0.00111127
3	25	Wnt16	0.362896	-0.00151297
3	26	Wnt16	0.364025	-0.00152759
3	27	Wnt16	0.365275	-0.00142078
3	28	Wnt16	0.367464	-0.000374589
3	29	Wnt16	0.369158	0.000176105
3	30	Wnt16	0.370344	0.000218728
3	31	Wnt16	0.371754	0.000485435
3	32	Wnt16	0.376155	0.00374346
3	33	Wnt16	0.382857	0.00930202
3	34	Wnt16	0.395374	0.0206754
3	35	Wnt16	0.420171	0.0443295
3	36	Wnt16	0.465108	0.0881232
3	37	Wnt16	0.549704	0.171575
3	38	Wnt16	0.699858	0.320586
3	39	Wnt16	0.933811	0.553396
3	40	Wnt16	1.24521	0.86365
3	41	Wnt16	1.60277	1.22007
3	42	Wnt16	1.95668	1.57284
3	43	Wnt16	2.27427	1.88928
3	44	Wnt16	2.54461	2.15848
3	45	Wnt16	2.74045	2.35317
4	1	Wnt16	0.331962	-0.00307945
4	2	Wnt16	0.333273	-0.00326843
4	3	Wnt16	0.336002	-0.00204073
4	4	Wnt16	0.338922	-0.000620597
4	5	Wnt16	0.34062	-0.000423252
4	6	Wnt16	0.342317	-0.000227338
4	7	Wnt16	0.344758	0.000712591
4	8	Wnt16	0.345734	0.00018869
4	9	Wnt16	0.347662	0.000616168
4	10	Wnt16	0.349552	0.00100553
4	11	Wnt16	0.350896	0.000848554
4	12	Wnt16	0.352165	0.000616804
4	13	Wnt16	0.353224	0.00017468
4	14	Wnt16	0.355323	0.000773313
4	15	Wnt16	0.357594	0.00154373
4	16	Wnt16	0.357302	-0.000248681
4	17	Wnt16	0.358869	-0.000182019
4	18	Wnt16	0.361191	0.000639386
4	19	Wnt16	0.362199	0.000146151
4	20	Wnt16	0.363653	0.00010007
4	21	Wnt16	0.364138	-0.000916344
4	22	Wnt16	0.365489	-0.00106602
4	23	Wnt16	0.366248	-0.00180751
4	24	Wnt16	0.368443	-0.00111318
4	25	Wnt16	0.370104	-0.000952401
4	26	Wnt16	0.372477	-8.00037e-05
4	27	Wnt16	0.374147	8.91479e-05
4	28	Wnt16	0.377782	0.00222326
4	29	Wnt16	0.382558	0.005499
4	30	Wnt16	0.391551	0.0129914
4	31	Wnt16	0.40901	0.0289499
4	32	Wnt16	0.44304	0.0614786
4	33	Wnt16	0.508066	0.125005
4	34	Wnt16	0.625744	0.241182
4	35	Wnt16	0.82218	0.436117
4	36	Wnt16	1.10881	0.721248
4	37	Wnt16	1.46368	1.07462
4	38	Wnt16	1.83859	1.44802
4	39	Wnt16	2.19347	1.80141
4	40	Wnt16	2.50326	2.1097
4	41	Wnt16	2.75857	2.36351
4	42	Wnt16	2.95939	2.56283
4	43	Wnt16	3.11641	2.71834
4	44	Wnt16	3.23352	2.83395
4	45	Wnt16	3.30885	2.90778
5	1	Wnt16	0.328717	-0.00198632
5	2	Wnt16	0.330537	-0.00147833
5	3	Wnt16	0.332962	-0.000365576
5	4	Wnt16	0.334023	-0.000617077
5	5	Wnt16	0.335667	-0.000286003
5	6	Wnt16	0.336844	-0.000420978
5	7	Wnt16	0.338628	5.06435e-05
5	8	Wnt16	0.340278	0.000388989
5	9	Wnt16	0.341845	0.000643531
5	10	Wnt16	0.343232	0.000717947
5	11	Wnt16	0.344148	0.000321785
5	12	Wnt16	0.345265	0.000126878
5	13	Wnt16	0.346622	0.000171104
5	14	Wnt16	0.348801	0.00103767
5	15	Wnt16	0.349907	0.000831613
5	16	Wnt16	0.350929	0.000541428
5	17	Wnt16	0.351517	-0.000182709
5	18	Wnt16	0.352688	-0.00032427
5	19	Wnt16	0.353621	-0.00070279
5	20	Wnt16	0.355363	-0.000272921
5	21	Wnt16	0.356784	-0.000164411
5	22	Wnt16	0.357558	-0.000703028
5	23	Wnt16	0.358516	-0.00105666
5	24	Wnt16	0.359775	-0.00111028
5	25	Wnt16	0.361389	-0.000808618
5	26	Wnt16	0.363408	-0.000101498
5	27	Wnt16	0.363798	-0.00102451
5	28	Wnt16	0.365845	-0.000289402
5	29	Wnt16	0.371046	0.00359915
5	30	Wnt16	0.37706	0.00830148
5	31	Wnt16	0.388624	0.0185527
5	32	Wnt16	0.411167	0.0397835
5	33	Wnt16	0.454773	0.0820778
5	34	Wnt16	0.536528	0.16252
5	35	Wnt16	0.680503	0.305183
5	36	Wnt16	0.909325	0.532693
5	37	Wnt16	1.22308	0.845133
5	38	Wnt16	1.58616	1.2069
5	39	Wnt16	1.9501	1.56953
5	40	Wnt16	2.28327	1.90139
5	41	Wnt16	2.56704	2.18384
5	42	Wnt16	2.797	2.41249
5	43	Wnt16	2.97758	2.59177
5	44	Wnt16	3.1116	2.72447
5	45	Wnt16	3.20112	2.81268
6	1	Wnt16	0.336542	-0.000888532
6	2	Wnt16	0.337448	-0.0015078
6	3	Wnt16	0.338872	-0.0016085
6	4	Wnt16	0.342391	0.000385387
6	5	Wnt16	0.343589	5.91967e-05
6	6	Wnt16	0.344694	-0.000361318
6	7	Wnt16	0.346396	-0.0001837
6	8	Wnt16	0.348465	0.000360099
6	9	Wnt16	0.34903	-0.000599212
6	10	Wnt16	0.350866	-0.000288109
6	11	Wnt16	0.352907	0.000227527
6	12	Wnt16	0.353593	-0.000611234
6	13	Wnt16	0.355541	-0.000188313
6	14	Wnt16	0.358298	0.00104431
6	15	Wnt16	0.360721	0.00194192
6	16	Wnt16	0.361684	0.00138056
6	17	Wnt16	0.361989	0.000160746
6	18	Wnt16	0.36444	0.001087
6	19	Wnt16	0.365875	0.000996902
6	20	Wnt16	0.367661	0.00125785
6	21	Wnt16	0.368064	0.000136323
6	22	Wnt16	0.367865	-0.00158757
6	23	Wnt16	0.370593	-0.000383854
6	24	Wnt16	0.371754	-0.000748162
6	25	Wnt16	0.372286	-0.00174076
6	26	Wnt16	0.37421	-0.0013415
6	27	Wnt16	0.375925	-0.00115191
6	28	Wnt16	0.377529	-0.00107296
6	29	Wnt16	0.379734	-0.000392282
6	30	Wnt16	0.384873	0.00322157
6	31	Wnt16	0.392786	0.00961029
6	32	Wnt16	0.40443	0.0197293
6	33	Wnt16	0.426625	0.0403995
6	34	Wnt16	0.470487	0.0827361
6	35	Wnt16	0.552585	0.16331
6	36	Wnt16	0.698059	0.307259
6	37	Wnt16	0.927482	0.535157
6	38	Wnt16	1.24021	0.846362
6	39	Wnt16	1.60069	1.20532
6	40	Wnt16	1.96567	1.56877
6	41	Wnt16	2.29787	1.89944
6	42	Wnt16	2.58214	2.18219
6	43	Wnt16	2.81059	2.40912
6	44	Wnt16	2.99175	2.58875
6	45	Wnt16	3.11299	2.70846
7	1	Wnt16	0.335802	-0.0004661
7	2	Wnt16	0.335682	-0.00175561
7	3	Wnt16	0.33855	-5.57137e-05
7	4	Wnt16	0.339619	-0.000155995
7	5	Wnt16	0.340764	-0.000179564
7	6	Wnt16	0.341241	-0.000871123
7	7	Wnt16	0.343238	-4.22869e-05
7	8	Wnt16	0.344028	-0.000421011
7	9	Wnt16	0.346151	0.000532667
7	10	Wnt16	0.347926	0.00113945
7	11	Wnt16	0.348394	0.00043847
7	12	Wnt16	0.349342	0.000218205
7	13	Wnt16	0.350409	0.000116673
7	14	Wnt16	0.352257	0.000795782
7	15	Wnt16	0.353049	0.000419025
7	16	Wnt16	0.354298	0.000499078
7	17	Wnt16	0.355588	0.000621003
7	18	Wnt16	0.356036	-9.97917e-05
7	19	Wnt16	0.357357	5.27703e-05
7	20	Wnt16	0.357598	-0.00087527
7	21	Wnt16	0.359187	-0.000454726
7	22	Wnt16	0.359885	-0.00092527
7	23	Wnt16	0.361348	-0.000631267
7	24	Wnt16	0.362924	-0.000223477
7	25	Wnt16	0.363889	-0.000427202
7	26	Wnt16	0.364817	-0.000668359
7	27	Wnt16	0.365512	-0.00114224
7	28	Wnt16	0.366745	-0.00107763
7	29	Wnt16	0.368586	-0.000405252
7	30	Wnt16	0.3703	0.000139866
7	31	Wnt16	0.375012	0.00368319
7	32	Wnt16	0.381483	0.00898574
7	33	Wnt16	0.392308	0.0186421
7	34	Wnt16	0.41274	0.0379054
7	35	Wnt16	0.452959	0.0769556
7	36	Wnt16	0.528381	0.151209
7	37	Wnt16	0.664116	0.285775
7	38	Wnt16	0.883137	0.503627
7	39	Wnt16	1.18844	0.807761
7	40	Wnt16	1.55234	1.17049
7	41	Wnt16	1.92538	1.54236
7	42	Wnt16	2.26926	1.88508
7	43	Wnt16	2.561	2.17565
7	44	Wnt16	2.79852	2.412
7	45	Wnt16	2.96739	2.5797
8	1	Wnt16	0.340103	-0.00271997
8	2	Wnt16	0.340757	-0.00342768
8	3	Wnt16	0.344202	-0.0013439
8	4	Wnt16	0.346343	-0.000564829
8	5	Wnt16	0.34805	-0.000219265
8	6	Wnt16	0.349614	-1.70213e-05
8	7	Wnt16	0.351187	0.000194134
8	8	Wnt16	0.35208	-0.000274711
8	9	Wnt16	0.35358	-0.000136244
8	10	Wnt16	0.354835	-0.00024305
8	11	Wnt16	0.356703	0.000263357
8	12	Wnt16	0.359421	0.00161987
8	13	Wnt16	0.360642	0.00147954
8	14	Wnt16	0.361482	0.000957231
8	15	Wnt16	0.362744	0.000858262
8	16	Wnt16	0.364061	0.000813177
8	17	Wnt16	0.364909	0.00029942
8	18	Wnt16	0.366827	0.000855805
8	19	Wnt16	0.367113	-0.000219606
8	20	Wnt16	0.368001	-0.000693458
8	21	Wnt16	0.36919	-0.000866186
8	22	Wnt16	0.370232	-0.00118536
8	23	Wnt16	0.371687	-0.00109267
8	24	Wnt16	0.374253	0.000111644
8	25	Wnt16	0.374827	-0.000675668
8	26	Wnt16	0.3759	-0.000964358
8	27	Wnt16	0.376949	-0.00127683
8	28	Wnt16	0.378179	-0.00140861
8	29	Wnt16	0.381552	0.000602814
8	30	Wnt16	0.385437	0.00312651
8	31	Wnt16	0.393058	0.00938593
8	32	Wnt16	0.408221	0.0231868
8	33	Wnt16	0.433937	0.0475414
8	34	Wnt16	0.483472	0.0957147
8	35	Wnt16	0.57634	0.187221
8	36	Wnt16	0.737951	0.34747
8	37	Wnt16	0.988735	0.596892
8	38	Wnt16	1.31824	0.925032
8	39	Wnt16	1.68911	1.29454
8	40	Wnt16	2.05412	1.6582
8	41	Wnt16	2.38321	1.98592
8	42	Wnt16	2.66104	2.26239
8	43	Wnt16	2.88467	2.48466
8	44	Wnt16	3.05627	2.6549
8	45	Wnt16	3.17107	2.76833
9	1	Wnt16	0.339911	0.000518138
9	2	Wnt16	0.340058	-0.000638989
9	3	Wnt16	0.341648	-0.000352224
9	4	Wnt16	0.342417	-0.00088702
9	5	Wnt16	0.343912	-0.000696069
9	6	Wnt16	0.346188	0.000275881
9	7	Wnt16	0.347691	0.000475772
9	8	Wnt16	0.348575	5.53279e-05
9	9	Wnt16	0.349472	-0.000351705
9	10	Wnt16	0.352119	0.000991612
9	11	Wnt16	0.353674	0.00124345
9	12	Wnt16	0.354953	0.00121788
9	13	Wnt16	0.355432	0.000393917
9	14	Wnt16	0.35676	0.000417438
9	15	Wnt16	0.358323	0.000676934
9	16	Wnt16	0.358899	-5.07122e-05
9	17	Wnt16	0.360643	0.000389535
9	18	Wnt16	0.362191	0.000633921
9	19	Wnt16	0.362163	-0.000698594
9	20	Wnt16	0.362905	-0.00126042
9	21	Wnt16	0.364766	-0.000702841
9	22	Wnt16	0.36586	-0.000912434
9	23	Wnt16	0.36701	-0.00106677
9	24	Wnt16	0.368478	-0.000902377
9	25	Wnt16	0.370006	-0.000677481
9	26	Wnt16	0.370869	-0.00111888
9	27	Wnt16	0.371053	-0.00223857
9	28	Wnt16	0.373308	-0.0012868
9	29	Wnt16	0.377555	0.00165634
9	30	Wnt16	0.381978	0.00477489
9	31	Wnt16	0.388325	0.00981873
9	32	Wnt16	0.401688	0.0218772
9	33	Wnt16	0.427393	0.0462789
9	34	Wnt16	0.476667	0.0942495
9	35	Wnt16	0.568028	0.184306
9	36	Wnt16	0.727077	0.342052
9	37	Wnt16	0.975182	0.588852
9	38	Wnt16	1.30206	0.914429
9	39	Wnt16	1.67252	1.28359
9	40	Wnt16	2.04116	1.65092
9	41	Wnt16	2.37146	1.97992
9	42	Wnt16	2.6494	2.25655
9	43	Wnt16	2.87126	2.47711
9	44	Wnt16	3.04454	2.64908
9	45	Wnt16	3.15981	2.76305
10	1
10	2
10	3
10	4
10	5
10	6
10	7
10	8
10	9
10	10
10	11
10	12
10	13
10	14
10	15
10	16
10	17
10	18
10	19
10	20
10	21
10	22
10	23
10	24
10	25
10	26
10	27
10	28
10	29
10	30
10	31
10	32
10	33
10	34
10	35
10	36
10	37
10	38
10	39
10	40
10	41
10	42
10	43
10	44
10	45
11	1
11	2
11	3
11	4
11	5
11	6
11	7
11	8
11	9
11	10
11	11
11	12
11	13
11	14
11	15
11	16
11	17
11	18
11	19
11	20
11	21
11	22
11	23
11	24
11	25
11	26
11	27
11	28
11	29
11	30
11	31
11	32
11	33
11	34
11	35
11	36
11	37
11	38
11	39
11	40
11	41
11	42
11	43
11	44
11	45
12	1
12	2
12	3
12	4
12	5
12	6
12	7
12	8
12	9
12	10
12	11
12	12
12	13
12	14
12	15
12	16
12	17
12	18
12	19
12	20
12	21
12	22
12	23
12	24
12	25
12	26
12	27
12	28
12	29
12	30
12	31
12	32
12	33
12	34
12	35
12	36
12	37
12	38
12	39
12	40
12	41
12	42
12	43
12	44
12	45
13	1	Wnt16	0.373777	-0.00104818
13	2	Wnt16	0.37389	-0.00219742
13	3	Wnt16	0.375754	-0.0015953
13	4	Wnt16	0.378647	3.5359e-05
13	5	Wnt16	0.379455	-0.000418058
13	6	Wnt16	0.381179	4.35759e-05
13	7	Wnt16	0.381966	-0.000431388
13	8	Wnt16	0.38422	0.000560578
13	9	Wnt16	0.386204	0.001282
13	10	Wnt16	0.386531	0.000347036
13	11	Wnt16	0.38794	0.000494017
13	12	Wnt16	0.389513	0.000804701
13	13	Wnt16	0.390275	0.000304734
13	14	Wnt16	0.391441	0.000208796
13	15	Wnt16	0.392531	3.60868e-05
13	16	Wnt16	0.39309	-0.000666746
13	17	Wnt16	0.395269	0.000250178
13	18	Wnt16	0.397246	0.000965281
13	19	Wnt16	0.39779	0.000246951
13	20	Wnt16	0.398463	-0.000341888
13	21	Wnt16	0.39937	-0.000696778
13	22	Wnt16	0.400686	-0.000643227
13	23	Wnt16	0.403318	0.00072687
13	24	Wnt16	0.403819	-3.48215e-05
13	25	Wnt16	0.404696	-0.000419186
13	26	Wnt16	0.405481	-0.00089713
13	27	Wnt16	0.405896	-0.00174331
13	28	Wnt16	0.40782	-0.00108141
13	29	Wnt16	0.410082	-8.22882e-05
13	30	Wnt16	0.411422	-3.82296e-06
13	31	Wnt16	0.415437	0.00274919
13	32	Wnt16	0.422963	0.0090131
13	33	Wnt16	0.436181	0.0209686
13	34	Wnt16	0.460802	0.0443276
13	35	Wnt16	0.506274	0.0885379
13	36	Wnt16	0.590709	0.17171
13	37	Wnt16	0.741862	0.321602
13	38	Wnt16	0.980738	0.559216
13	39	Wnt16	1.30345	0.880667
13	40	Wnt16	1.67659	1.25254
13	41	Wnt16	2.04717	1.62186
13	42	Wnt16	2.38352	1.95695
13	43	Wnt16	2.67237	2.24453
13	44	Wnt16	2.90754	2.47845
13	45	Wnt16	3.07125	2.6409
14	1	Wnt16	0.369199	-0.000578332
14	2	Wnt16	0.370514	-0.000626771
14	3	Wnt16	0.372396	-0.000109383
14	4	Wnt16	0.373863	-6.57555e-06
14	5	Wnt16	0.374871	-0.000363051
14	6	Wnt16	0.375853	-0.000745158
14	7	Wnt16	0.377642	-0.000320276
14	8	Wnt16	0.379217	-0.000109793
14	9	Wnt16	0.380606	-8.46201e-05
14	10	Wnt16	0.382577	0.000522055
14	11	Wnt16	0.383955	0.000535635
14	12	Wnt16	0.385644	0.000860798
14	13	Wnt16	0.386775	0.000627703
14	14	Wnt16	0.388182	0.000670072
14	15	Wnt16	0.389886	0.00100999
14	16	Wnt16	0.39098	0.000739669
14	17	Wnt16	0.391961	0.000357057
14	18	Wnt16	0.392775	-0.00019382
14	19	Wnt16	0.393771	-0.000561799
14	20	Wnt16	0.395651	-4.57527e-05
14	21	Wnt16	0.396802	-0.000258909
14	22	Wnt16	0.397956	-0.000469354
14	23	Wnt16	0.399071	-0.000719137
14	24	Wnt16	0.399286	-0.00186779
14	25	Wnt16	0.400524	-0.00199374
14	26	Wnt16	0.402184	-0.00169844
14	27	Wnt16	0.403361	-0.00188594
14	28	Wnt16	0.408201	0.00159025
14	29	Wnt16	0.412495	0.00452032
14	30	Wnt16	0.420166	0.0108272
14	31	Wnt16	0.434699	0.0239954
14	32	Wnt16	0.463902	0.0518343
14	33	Wnt16	0.517086	0.103654
14	34	Wnt16	0.614554	0.199758
14	35	Wnt16	0.785483	0.369323
14	36	Wnt16	1.04727	0.629749
14	37	Wnt16	1.38502	0.966127
14	38	Wnt16	1.75676	1.33651
14	39	Wnt16	2.1187	1.69709
14	40	Wnt16	2.44168	2.01869
14	41	Wnt16	2.71111	2.28676
14	42	Wnt16	2.92466	2.49895
14	43	Wnt16	3.08724	2.66017
14	44	Wnt16	3.21361	2.78517
14	45	Wnt16	3.29813	2.86833
15	1	Wnt16	0.361616	-3.51052e-05
15	2	Wnt16	0.362099	-0.000881047
15	3	Wnt16	0.363001	-0.00130856
15	4	Wnt16	0.364009	-0.0016301
15	5	Wnt16	0.366251	-0.000717171
15	6	Wnt16	0.368468	0.000170369
15	7	Wnt16	0.369947	0.000319766
15	8	Wnt16	0.372253	0.00129701
15	9	Wnt16	0.372649	0.000363481
15	10	Wnt16	0.373842	0.000227073
15	11	Wnt16	0.376157	0.00121231
15	12	Wnt16	0.377062	0.000788007
15	13	Wnt16	0.378533	0.000929655
15	14	Wnt16	0.379426	0.000493794
15	15	Wnt16	0.380318	5.6025e-05
15	16	Wnt16	0.382828	0.00123661
15	17	Wnt16	0.383718	0.000797353
15	18	Wnt16	0.384543	0.000293244
15	19	Wnt16	0.384886	-0.000692709
15	20	Wnt16	0.386185	-0.000723229
15	21	Wnt16	0.386909	-0.00132914
15	22	Wnt16	0.388616	-0.00095152
15	23	Wnt16	0.390468	-0.000428521
15	24	Wnt16	0.391152	-0.00107321
15	25	Wnt16	0.39219	-0.00136518
15	26	Wnt16	0.393344	-0.00154016
15	27	Wnt16	0.396447	0.000232991
15	28	Wnt16	0.400885	0.00334182
15	29	Wnt16	0.40892	0.0100472
15	30	Wnt16	0.422764	0.0225628
15	31	Wnt16	0.449519	0.0479882
15	32	Wnt16	0.500397	0.0975364
15	33	Wnt16	0.59431	0.19012
15	34	Wnt16	0.758106	0.352587
15	35	Wnt16	1.00963	0.602781
15	36	Wnt16	1.33697	0.928794
15	37	Wnt16	1.70155	1.29204
15	38	Wnt16	2.05797	1.64714
15	39	Wnt16	2.37482	1.96266
15	40	Wnt16	2.6411	2.22761
15	41	Wnt16	2.85727	2.44245
15	42	Wnt16	3.02267	2.60652
15	43	Wnt16	3.14842	2.73094
15	44	Wnt16	3.24345	2.82464
15	45	Wnt16	3.30403	2.88389
16	1	Wnt16	0.363454	0.00243205
16	2	Wnt16	0.363424	0.00114229
16	3	Wnt16	0.363848	0.000305166
16	4	Wnt16	0.365028	0.00022517
16	5	Wnt16	0.365611	-0.000451915
16	6	Wnt16	0.367758	0.000435144
16	7	Wnt16	0.369669	0.00108587
16	8	Wnt16	0.370244	0.000400173
16	9	Wnt16	0.371244	0.00014032
16	10	Wnt16	0.372966	0.000602041
16	11	Wnt16	0.374082	0.000457851
16	12	Wnt16	0.374782	-0.000102559
16	13	Wnt16	0.37527	-0.000874058
16	14	Wnt16	0.37696	-0.00044503
16	15	Wnt16	0.378616	-4.84274e-05
16	16	Wnt16	0.379959	3.43569e-05
16	17	Wnt16	0.38116	-2.51946e-05
16	18	Wnt16	0.382308	-0.000137049
16	19	Wnt16	0.384126	0.000420695
16	20	Wnt16	0.38477	-0.000195415
16	21	Wnt16	0.385858	-0.000367709
16	22	Wnt16	0.386923	-0.000563129
16	23	Wnt16	0.38839	-0.000356308
16	24	Wnt16	0.3888	-0.00120672
16	25	Wnt16	0.389492	-0.00177488
16	26	Wnt16	0.391394	-0.00113277
16	27	Wnt16	0.393612	-0.000175285
16	28	Wnt16	0.393877	-0.00117042
16	29	Wnt16	0.39475	-0.00155774
16	30	Wnt16	0.397097	-0.000470466
16	31	Wnt16	0.400768	0.00193994
16	32	Wnt16	0.405096	0.00500835
16	33	Wnt16	0.412965	0.0116162
16	34	Wnt16	0.428166	0.0255575
16	35	Wnt16	0.457568	0.053699
16	36	Wnt16	0.513908	0.108779
16	37	Wnt16	0.617507	0.211118
16	38	Wnt16	0.793419	0.385769
16	39	Wnt16	1.05748	0.648574
16	40	Wnt16	1.39532	0.985154
16	41	Wnt16	1.76145	1.35002
16	42	Wnt16	2.11487	1.70218
16	43	Wnt16	2.42836	2.01441
16	44	Wnt16	2.69104	2.27583
16	45	Wnt16	2.87479	2.45832
17	1	Wnt16	0.570901	-0.00452812
17	2	Wnt16	0.573911	-0.00323048
17	3	Wnt16	0.577233	-0.00162153
17	4	Wnt16	0.579666	-0.000901758
17	5	Wnt16	0.581424	-0.000855758
17	6	Wnt16	0.583417	-0.000576288
17	7	Wnt16	0.585435	-0.00027077
17	8	Wnt16	0.588399	0.000980614
17	9	Wnt16	0.589988	0.000857039
17	10	Wnt16	0.591607	0.000763325
17	11	Wnt16	0.593287	0.000730825
17	12	Wnt16	0.595738	0.00146889
17	13	Wnt16	0.596728	0.000745933
17	14	Wnt16	0.59846	0.000764932
17	15	Wnt16	0.599551	0.00014324
17	16	Wnt16	0.600797	-0.000323659
17	17	Wnt16	0.604293	0.00145958
17	18	Wnt16	0.605592	0.00104638
17	19	Wnt16	0.605861	-0.000397972
17	20	Wnt16	0.607865	-0.000106759
17	21	Wnt16	0.608867	-0.000816666
17	22	Wnt16	0.610228	-0.00116924
17	23	Wnt16	0.612659	-0.000451023
17	24	Wnt16	0.613471	-0.00135184
17	25	Wnt16	0.615192	-0.00134357
17	26	Wnt16	0.616997	-0.0012512
17	27	Wnt16	0.619594	-0.000366744
17	28	Wnt16	0.624517	0.00284402
17	29	Wnt16	0.630791	0.00740514
17	30	Wnt16	0.641869	0.0167698
17	31	Wnt16	0.662529	0.0357174
17	32	Wnt16	0.702635	0.0741105
17	33	Wnt16	0.774996	0.144759
17	34	Wnt16	0.908299	0.276349
17	35	Wnt16	1.12414	0.490479
17	36	Wnt16	1.42703	0.791653
17	37	Wnt16	1.78798	1.15089
17	38	Wnt16	2.15707	1.51827
17	39	Wnt16	2.49567	1.85516
17	40	Wnt16	2.78744	2.14521
17	41	Wnt16	3.02582	2.38188
17	42	Wnt16	3.21352	2.56787
17	43	Wnt16	3.35821	2.71085
17	44	Wnt16	3.46407	2.81499
17	45	Wnt16	3.53242	2.88163
18	1	Wnt16	0.324863	-0.000938667
18	2	Wnt16	0.326465	-0.000710961
18	3	Wnt16	0.328182	-0.000367859
18	4	Wnt16	0.330201	0.000277199
18	5	Wnt16	0.331537	0.000239159
18	6	Wnt16	0.333601	0.000928027
18	7	Wnt16	0.334662	0.000615268
18	8	Wnt16	0.336431	0.00101017
18	9	Wnt16	0.337042	0.000247184
18	10	Wnt16	0.338838	0.000668427
18	11	Wnt16	0.340497	0.000953444
18	12	Wnt16	0.34087	-4.745e-05
18	13	Wnt16	0.341535	-0.000757265
18	14	Wnt16	0.343253	-0.000412912
18	15	Wnt16	0.345328	0.000287728
18	16	Wnt16	0.345856	-0.000558164
18	17	Wnt16	0.346887	-0.000901767
18	18	Wnt16	0.346856	-0.00230651
18	19	Wnt16	0.348942	-0.00159532
18	20	Wnt16	0.350945	-0.000966358
18	21	Wnt16	0.352368	-0.000917345
18	22	Wnt16	0.353535	-0.00112502
18	23	Wnt16	0.355496	-0.000538017
18	24	Wnt16	0.355859	-0.00154922
18	25	Wnt16	0.358547	-0.000235639
18	26	Wnt16	0.362365	0.00220871
18	27	Wnt16	0.366374	0.00484355
18	28	Wnt16	0.374028	0.0111233
18	29	Wnt16	0.387775	0.0234964
18	30	Wnt16	0.415284	0.0496303
18	31	Wnt16	0.468264	0.101237
18	32	Wnt16	0.566975	0.198574
18	33	Wnt16	0.73756	0.367784
18	34	Wnt16	0.99861	0.62746
18	35	Wnt16	1.34248	0.969958
18	36	Wnt16	1.72412	1.35022
18	37	Wnt16	2.09514	1.71987
18	38	Wnt16	2.42416	2.04751
18	39	Wnt16	2.69972	2.3217
18	40	Wnt16	2.91192	2.53253
18	41	Wnt16	3.07577	2.695
18	42	Wnt16	3.20206	2.81992
18	43	Wnt16	3.29739	2.91388
18	44	Wnt16	3.36635	2.98146
18	45	Wnt16	3.40742	3.02116
19	1	Wnt16	0.332197	7.70951e-05
19	2	Wnt16	0.332127	-0.00122109
19	3	Wnt16	0.334041	-0.000534083
19	4	Wnt16	0.335529	-0.000274024
19	5	Wnt16	0.335922	-0.00110795
19	6	Wnt16	0.338533	0.00027524
19	7	Wnt16	0.340173	0.000687499
19	8	Wnt16	0.341932	0.00121858
19	9	Wnt16	0.342521	0.000580249
19	10	Wnt16	0.343415	0.000246317
19	11	Wnt16	0.344108	-0.000288333
19	12	Wnt16	0.346146	0.000522086
19	13	Wnt16	0.347321	0.000469936
19	14	Wnt16	0.348189	0.000110106
19	15	Wnt16	0.34918	-0.000126193
19	16	Wnt16	0.350605	7.15199e-05
19	17	Wnt16	0.351489	-0.000272246
19	18	Wnt16	0.353288	0.000298621
19	19	Wnt16	0.353992	-0.000224108
19	20	Wnt16	0.354568	-0.000875761
19	21	Wnt16	0.355	-0.0016719
19	22	Wnt16	0.357391	-0.000508083
19	23	Wnt16	0.358557	-0.00056971
19	24	Wnt16	0.36024	-0.000114088
19	25	Wnt16	0.360931	-0.000651122
19	26	Wnt16	0.362943	0.000132862
19	27	Wnt16	0.366642	0.00260458
19	28	Wnt16	0.371941	0.00667668
19	29	Wnt16	0.380752	0.0142592
19	30	Wnt16	0.396709	0.0289888
19	31	Wnt16	0.428593	0.0596455
19	32	Wnt16	0.489876	0.119701
19	33	Wnt16	0.601306	0.229903
19	34	Wnt16	0.789654	0.417023
19	35	Wnt16	1.06991	0.69605
19	36	Wnt16	1.42324	1.04816
19	37	Wnt16	1.80028	1.42397
19	38	Wnt16	2.1542	1.77666
19	39	Wnt16	2.46366	2.08489
19	40	Wnt16	2.72184	2.34184
19	41	Wnt16	2.92563	2.54441
19	42	Wnt16	3.07955	2.6971
19	43	Wnt16	3.19654	2.81286
19	44	Wnt16	3.28161	2.89671
19	45	Wnt16	3.33756	2.95143
20	1	Wnt16	0.33294	-0.000204035
20	2	Wnt16	0.333704	-0.000759397
20	3	Wnt16	0.335976	0.000193448
20	4	Wnt16	0.336834	-0.000268693
20	5	Wnt16	0.338456	3.37757e-05
20	6	Wnt16	0.339833	9.12988e-05
20	7	Wnt16	0.341134	7.2498e-05
20	8	Wnt16	0.341913	-0.000468499
20	9	Wnt16	0.343774	7.3431e-05
20	10	Wnt16	0.345111	8.98566e-05
20	11	Wnt16	0.346618	0.000277884
20	12	Wnt16	0.347689	2.88305e-05
20	13	Wnt16	0.348853	-0.000126703
20	14	Wnt16	0.350292	-7.01262e-06
20	15	Wnt16	0.352113	0.000494267
20	16	Wnt16	0.353557	0.000617892
20	17	Wnt16	0.354386	0.000127678
20	18	Wnt16	0.355354	-0.000223806
20	19	Wnt16	0.355902	-0.00099598
20	20	Wnt16	0.357318	-0.000899625
20	21	Wnt16	0.359569	3.15535e-05
20	22	Wnt16	0.361316	0.000458923
20	23	Wnt16	0.361845	-0.000331221
20	24	Wnt16	0.363617	0.000120676
20	25	Wnt16	0.365425	0.000609528
20	26	Wnt16	0.371051	0.00491549
20	27	Wnt16	0.378807	0.0113514
20	28	Wnt16	0.391644	0.022869
20	29	Wnt16	0.418695	0.0486009
20	30	Wnt16	0.469283	0.0978691
20	31	Wnt16	0.562921	0.190188
20	32	Wnt16	0.727802	0.353748
20	33	Wnt16	0.980862	0.605489
20	34	Wnt16	1.3084	0.931709
20	35	Wnt16	1.67249	1.29448
20	36	Wnt16	2.03038	1.65105
20	37	Wnt16	2.34823	1.96758
20	38	Wnt16	2.61393	2.23196
20	39	Wnt16	2.82915	2.44586
20	40	Wnt16	2.99653	2.61192
20	41	Wnt16	3.11894	2.73301
20	42	Wnt16	3.21288	2.82563
20	43	Wnt16	3.2853	2.89673
20	44	Wnt16	3.33745	2.94756
20	45	Wnt16	3.37622	2.98501
21	1	Wnt16	0.364513	0.000401356
21	2	Wnt16	0.365256	-0.000349577
21	3	Wnt16	0.367593	0.000493944
21	4	Wnt16	0.368517	-7.48674e-05
21	5	Wnt16	0.370789	0.000702731
21	6	Wnt16	0.371674	9.49678e-05
21	7	Wnt16	0.372351	-0.000722305
21	8	Wnt16	0.374434	-0.000132313
21	9	Wnt16	0.375834	-0.000226224
21	10	Wnt16	0.378042	0.000488104
21	11	Wnt16	0.379057	9.7722e-06
21	12	Wnt16	0.380796	0.00025519
21	13	Wnt16	0.382642	0.00060733
21	14	Wnt16	0.3847	0.00117166
21	15	Wnt16	0.385532	0.000510703
21	16	Wnt16	0.386509	-6.13304e-06
21	17	Wnt16	0.386884	-0.00112438
21	18	Wnt16	0.388326	-0.00117612
21	19	Wnt16	0.38963	-0.00136564
21	20	Wnt16	0.391408	-0.00108139
21	21	Wnt16	0.392975	-0.00100796
21	22	Wnt16	0.39505	-0.000427026
21	23	Wnt16	0.396401	-0.000569634
21	24	Wnt16	0.39743	-0.00103357
21	25	Wnt16	0.400598	0.000640481
21	26	Wnt16	0.405424	0.00397267
21	27	Wnt16	0.412592	0.00964727
21	28	Wnt16	0.42596	0.0215219
21	29	Wnt16	0.451955	0.0460235
21	30	Wnt16	0.500813	0.093388
21	31	Wnt16	0.590458	0.181539
21	32	Wnt16	0.748699	0.338287
21	33	Wnt16	0.994937	0.583031
21	34	Wnt16	1.32077	0.907374
21	35	Wnt16	1.68387	1.26897
21	36	Wnt16	2.03984	1.62346
21	37	Wnt16	2.35734	1.93946
21	38	Wnt16	2.6265	2.20713
21	39	Wnt16	2.84314	2.42228
21	40	Wnt16	3.00445	2.58209
21	41	Wnt16	3.12608	2.70223
21	42	Wnt16	3.21763	2.79228
21	43	Wnt16	3.28687	2.86003
21	44	Wnt16	3.34156	2.91323
21	45	Wnt16	3.37709	2.94727
22	1
22	2
22	3
22	4
22	5
22	6
22	7
22	8
22	9
22	10
22	11
22	12
22	13
22	14
22	15
22	16
22	17
22	18
22	19
22	20
22	21
22	22
22	23
22	24
22	25
22	26
22	27
22	28
22	29
22	30
22	31
22	32
22	33
22	34
22	35
22	36
22	37
22	38
22	39
22	40
22	41
22	42
22	43
22	44
22	45
23	1
23	2
23	3
23	4
23	5
23	6
23	7
23	8
23	9
23	10
23	11
23	12
23	13
23	14
23	15
23	16
23	17
23	18
23	19
23	20
23	21
23	22
23	23
23	24
23	25
23	26
23	27
23	28
23	29
23	30
23	31
23	32
23	33
23	34
23	35
23	36
23	37
23	38
23	39
23	40
23	41
23	42
23	43
23	44
23	45
24	1
24	2
24	3
24	4
24	5
24	6
24	7
24	8
24	9
24	10
24	11
24	12
24	13
24	14
24	15
24	16
24	17
24	18
24	19
24	20
24	21
24	22
24	23
24	24
24	25
24	26
24	27
24	28
24	29
24	30
24	31
24	32
24	33
24	34
24	35
24	36
24	37
24	38
24	39
24	40
24	41
24	42
24	43
24	44
24	45
25	1	Actb	0.507098	0.00233676
25	2	Actb	0.507618	0.00111394
25	3	Actb	0.509061	0.000814763
25	4	Actb	0.510521	0.000531439
25	5	Actb	0.511815	8.27704e-05
25	6	Actb	0.513916	0.000440911
25	7	Actb	0.515025	-0.000192293
25	8	Actb	0.516417	-0.00054321
25	9	Actb	0.518068	-0.000634787
25	10	Actb	0.519181	-0.00126406
25	11	Actb	0.520982	-0.00120555
25	12	Actb	0.522905	-0.00102527
25	13	Actb	0.525627	-4.63462e-05
25	14	Actb	0.530457	0.00304163
25	15	Actb	0.537243	0.00808446
25	16	Actb	0.54787	0.016969
25	17	Actb	0.567567	0.0349234
25	18	Actb	0.604655	0.0702688
25	19	Actb	0.670459	0.134331
25	20	Actb	0.768196	0.230324
25	21	Actb	0.889414	0.3498
25	22	Actb	1.02014	0.47878
25	23	Actb	1.15418	0.611079
25	24	Actb	1.28773	0.742889
25	25	Actb	1.4183	0.871718
25	26	Actb	1.54399	0.99566
25	27	Actb	1.66737	1.1173
25	28	Actb	1.78831	1.2365
25	29	Actb	1.90445	1.3509
25	30	Actb	2.01725	1.46195
25	31	Actb	2.12175	1.56471
25	32	Actb	2.22379	1.665
25	33	Actb	2.32303	1.7625
25	34	Actb	2.41649	1.85422
25	35	Actb	2.50277	1.93876
25	36	Actb	2.58972	2.02396
25	37	Actb	2.66889	2.1014
25	38	Actb	2.74388	2.17464
25	39	Actb	2.81605	2.24507
25	40	Actb	2.88316	2.31044
25	41	Actb	2.94833	2.37386
25	42	Actb	3.00846	2.43226
25	43	Actb	3.06304	2.48508
25	44	Actb	3.11605	2.53636
25	45	Actb	3.16009	2.57866
26	1	Actb	0.538762	0.00128126
26	2	Actb	0.539369	0.000278367
26	3	Actb	0.541641	0.000941302
26	4	Actb	0.543277	0.000966884
26	5	Actb	0.544704	0.000784028
26	6	Actb	0.543747	-0.00178307
26	7	Actb	0.545488	-0.00165187
26	8	Actb	0.549558	0.000807965
26	9	Actb	0.551399	0.00103942
26	10	Actb	0.550967	-0.00100262
26	11	Actb	0.551164	-0.0024156
26	12	Actb	0.554638	-0.000551272
26	13	Actb	0.557862	0.00106319
26	14	Actb	0.560211	0.00180164
26	15	Actb	0.564993	0.00497417
26	16	Actb	0.576507	0.014878
26	17	Actb	0.595897	0.0326578
26	18	Actb	0.631716	0.0668672
26	19	Actb	0.694133	0.127675
26	20	Actb	0.789543	0.221474
26	21	Actb	0.910874	0.341196
26	22	Actb	1.0391	0.467813
26	23	Actb	1.16543	0.59253
26	24	Actb	1.29362	0.719114
26	25	Actb	1.41877	0.84265
26	26	Actb	1.54198	0.964247
26	27	Actb	1.66365	1.08431
26	28	Actb	1.78039	1.19944
26	29	Actb	1.89062	1.30806
26	30	Actb	1.99621	1.41205
26	31	Actb	2.10113	1.51535
26	32	Actb	2.20085	1.61347
26	33	Actb	2.2956	1.7066
26	34	Actb	2.3859	1.7953
26	35	Actb	2.47135	1.87914
26	36	Actb	2.55146	1.95763
26	37	Actb	2.62823	2.0328
26	38	Actb	2.70278	2.10573
26	39	Actb	2.7758	2.17714
26	40	Actb	2.83983	2.23956
26	41	Actb	2.90242	2.30054
26	42	Actb	2.95936	2.35588
26	43	Actb	3.01734	2.41224
26	44	Actb	3.0711	2.46439
26	45	Actb	3.11147	2.50315
27	1	Actb	0.525259	0.00239139
27	2	Actb	0.525804	0.00117613
27	3	Actb	0.527191	0.000803208
27	4	Actb	0.528376	0.000227747
27	5	Actb	0.529807	-0.000101665
27	6	Actb	0.532036	0.000367327
27	7	Actb	0.533331	-9.79245e-05
27	8	Actb	0.534592	-0.00059721
27	9	Actb	0.535992	-0.000958034
27	10	Actb	0.53786	-0.00084965
27	11	Actb	0.540013	-0.000457131
27	12	Actb	0.542727	0.000496089
27	13	Actb	0.543691	-0.00029967
27	14	Actb	0.547218	0.00146691
27	15	Actb	0.553137	0.00562567
27	16	Actb	0.563779	0.0145074
27	17	Actb	0.58252	0.0314883
27	18	Actb	0.617543	0.0647505
27	19	Actb	0.679723	0.12517
27	20	Actb	0.774078	0.217765
27	21	Actb	0.891685	0.333611
27	22	Actb	1.01905	0.459219
27	23	Actb	1.14728	0.585686
27	24	Actb	1.27329	0.709934
27	25	Actb	1.40093	0.83582
27	26	Actb	1.52632	0.959445
27	27	Actb	1.64792	1.07928
27	28	Actb	1.76647	1.19608
27	29	Actb	1.87869	1.30653
27	30	Actb	1.98574	1.41183
27	31	Actb	2.08903	1.51335
27	32	Actb	2.19094	1.6135
27	33	Actb	2.28796	1.70876
27	34	Actb	2.37916	1.7982
27	35	Actb	2.46338	1.88067
27	36	Actb	2.5464	1.96192
27	37	Actb	2.62587	2.03963
27	38	Actb	2.70116	2.11316
27	39	Actb	2.77143	2.18167
27	40	Actb	2.8364	2.24488
27	41	Actb	2.90104	2.30776
27	42	Actb	2.96273	2.36769
27	43	Actb	3.02078	2.42398
27	44	Actb	3.07144	2.47288
27	45	Actb	3.11239	2.51207
28	1	Actb	0.536461	-0.00052848
28	2	Actb	0.537841	-0.000751004
28	3	Actb	0.540598	0.00040316
28	4	Actb	0.542133	0.00033537
28	5	Actb	0.542623	-0.000776872
28	6	Actb	0.54554	0.000537033
28	7	Actb	0.547445	0.000839447
28	8	Actb	0.547555	-0.000653192
28	9	Actb	0.549403	-0.00040776
28	10	Actb	0.550446	-0.000966991
28	11	Actb	0.552708	-0.000308022
28	12	Actb	0.554853	0.000234659
28	13	Actb	0.555533	-0.000688339
28	14	Actb	0.559275	0.00145151
28	15	Actb	0.564821	0.00539445
28	16	Actb	0.574696	0.0136671
28	17	Actb	0.592983	0.0303506
28	18	Actb	0.624246	0.0600115
28	19	Actb	0.679865	0.114028
28	20	Actb	0.768581	0.201141
28	21	Actb	0.882287	0.313245
28	22	Actb	1.00951	0.438861
28	23	Actb	1.13819	0.565945
28	24	Actb	1.26604	0.692194
28	25	Actb	1.39436	0.818906
28	26	Actb	1.52057	0.943511
28	27	Actb	1.64233	1.06367
28	28	Actb	1.75794	1.17768
28	29	Actb	1.87149	1.28963
28	30	Actb	1.98219	1.39873
28	31	Actb	2.084	1.49893
28	32	Actb	2.18347	1.5968
28	33	Actb	2.28046	1.69219
28	34	Actb	2.37377	1.78389
28	35	Actb	2.46054	1.86906
28	36	Actb	2.54334	1.95026
28	37	Actb	2.62342	2.02873
28	38	Actb	2.69514	2.09885
28	39	Actb	2.76682	2.16893
28	40	Actb	2.83507	2.23557
28	41	Actb	2.89925	2.29815
28	42	Actb	2.96113	2.35843
28	43	Actb	3.01845	2.41415
28	44	Actb	3.0698	2.46389
28	45	Actb	3.11264	2.50513
29	1	Actb	0.513355	0.00191935
29	2	Actb	0.513628	0.000460785
29	3	Actb	0.515055	0.000156107
29	4	Actb	0.516781	0.000149691
29	5	Actb	0.5184	3.72381e-05
29	6	Actb	0.5199	-0.000194603
29	7	Actb	0.522133	0.000306217
29	8	Actb	0.523713	0.000154306
29	9	Actb	0.525184	-0.000106622
29	10	Actb	0.526848	-0.000174908
29	11	Actb	0.528006	-0.000749296
29	12	Actb	0.529367	-0.00112037
29	13	Actb	0.532879	0.000659621
29	14	Actb	0.534833	0.000882623
29	15	Actb	0.540098	0.00441511
29	16	Actb	0.550875	0.0134598
29	17	Actb	0.569937	0.0307898
29	18	Actb	0.602323	0.0614445
29	19	Actb	0.66023	0.117619
29	20	Actb	0.751921	0.207578
29	21	Actb	0.868357	0.322282
29	22	Actb	0.993293	0.445486
29	23	Actb	1.12094	0.571399
29	24	Actb	1.24812	0.696853
29	25	Actb	1.374	0.820995
29	26	Actb	1.49927	0.944533
29	27	Actb	1.61917	1.0627
29	28	Actb	1.73343	1.17523
29	29	Actb	1.84603	1.2861
29	30	Actb	1.95547	1.39381
29	31	Actb	2.05773	1.49434
29	32	Actb	2.15749	1.59236
29	33	Actb	2.25415	1.68729
29	34	Actb	2.34248	1.77388
29	35	Actb	2.43027	1.85995
29	36	Actb	2.51183	1.93978
29	37	Actb	2.5911	2.01731
29	38	Actb	2.66657	2.09105
29	39	Actb	2.73845	2.1612
29	40	Actb	2.80421	2.22523
29	41	Actb	2.86625	2.28554
29	42	Actb	2.92581	2.34337
29	43	Actb	2.9827	2.39852
29	44	Actb	3.03011	2.4442
29	45	Actb	3.07016	2.48251
30	1	Actb	0.534056	0.00391685
30	2	Actb	0.535151	0.00278822
30	3	Actb	0.536356	0.00176908
30	4	Actb	0.536984	0.000172188
30	5	Actb	0.537784	-0.0012522
30	6	Actb	0.541528	0.000267516
30	7	Actb	0.542729	-0.000755379
30	8	Actb	0.545792	8.28207e-05
30	9	Actb	0.547312	-0.000621667
30	10	Actb	0.54931	-0.000847946
30	11	Actb	0.551617	-0.000764698
30	12	Actb	0.5554	0.000793407
30	13	Actb	0.556777	-5.38932e-05
30	14	Actb	0.560266	0.00121078
30	15	Actb	0.56608	0.00480021
30	16	Actb	0.576489	0.0129855
30	17	Actb	0.596193	0.030465
30	18	Actb	0.630381	0.0624288
30	19	Actb	0.689079	0.118902
30	20	Actb	0.780017	0.207616
30	21	Actb	0.897859	0.323234
30	22	Actb	1.02474	0.447887
30	23	Actb	1.15284	0.573765
30	24	Actb	1.28046	0.699163
30	25	Actb	1.40368	0.820155
30	26	Actb	1.52988	0.94413
30	27	Actb	1.65116	1.06319
30	28	Actb	1.76487	1.17467
30	29	Actb	1.87817	1.28575
30	30	Actb	1.98627	1.39163
30	31	Actb	2.09129	1.49442
30	32	Actb	2.19733	1.59824
30	33	Actb	2.29145	1.69013
30	34	Actb	2.37623	1.77269
30	35	Actb	2.46475	1.85899
30	36	Actb	2.54816	1.94017
30	37	Actb	2.62584	2.01563
30	38	Actb	2.69494	2.0825
30	39	Actb	2.76657	2.1519
30	40	Actb	2.83484	2.21796
30	41	Actb	2.89566	2.27655
30	42	Actb	2.9515	2.33016
30	43	Actb	3.00593	2.38237
30	44	Actb	3.05852	2.43274
30	45	Actb	3.10153	2.47352
31	1	Actb	0.51613	0.00234673
31	2	Actb	0.515984	0.000593103
31	3	Actb	0.516815	-0.000182707
31	4	Actb	0.518902	0.00029628
31	5	Actb	0.522447	0.00223445
31	6	Actb	0.52355	0.00172912
31	7	Actb	0.523532	0.000104066
31	8	Actb	0.524021	-0.00101429
31	9	Actb	0.525058	-0.00158423
31	10	Actb	0.526043	-0.00220727
31	11	Actb	0.528571	-0.00128649
31	12	Actb	0.531283	-0.000182255
31	13	Actb	0.533096	2.40997e-05
31	14	Actb	0.53445	-0.000229812
31	15	Actb	0.535168	-0.00111899
31	16	Actb	0.538441	0.000546486
31	17	Actb	0.542373	0.00287155
31	18	Actb	0.549899	0.00878976
31	19	Actb	0.562129	0.0194127
31	20	Actb	0.584602	0.0402775
31	21	Actb	0.630749	0.0848176
31	22	Actb	0.705893	0.158354
31	23	Actb	0.811464	0.262317
31	24	Actb	0.937121	0.386367
31	25	Actb	1.06494	0.512576
31	26	Actb	1.19568	0.641706
31	27	Actb	1.32335	0.767773
31	28	Actb	1.44993	0.892751
31	29	Actb	1.56968	1.01089
31	30	Actb	1.68624	1.12584
31	31	Actb	1.80266	1.24066
31	32	Actb	1.91715	1.35353
31	33	Actb	2.0228	1.45758
31	34	Actb	2.11911	1.55229
31	35	Actb	2.21501	1.64657
31	36	Actb	2.31131	1.74127
31	37	Actb	2.40106	1.82941
31	38	Actb	2.48344	1.91018
31	39	Actb	2.56104	1.98618
31	40	Actb	2.63729	2.06081
31	41	Actb	2.70833	2.13025
31	42	Actb	2.77915	2.19946
31	43	Actb	2.84365	2.26235
31	44	Actb	2.90386	2.32096
31	45	Actb	2.95308	2.36857
32	1	Actb	0.537326	0.00611335
32	2	Actb	0.536829	0.00288739
32	3	Actb	0.538073	0.00140158
32	4	Actb	0.540059	0.000657562
32	5	Actb	0.541267	-0.000863646
32	6	Actb	0.54385	-0.00101073
32	7	Actb	0.546138	-0.00145148
32	8	Actb	0.550305	-1.48099e-05
32	9	Actb	0.554054	0.00100481
32	10	Actb	0.556622	0.000843004
32	11	Actb	0.558664	0.000155487
32	12	Actb	0.561067	-0.000171006
32	13	Actb	0.564124	0.000156782
32	14	Actb	0.565989	-0.000708
32	15	Actb	0.567209	-0.00221794
32	16	Actb	0.572031	-0.000125261
32	17	Actb	0.577229	0.00234365
32	18	Actb	0.585074	0.00745834
32	19	Actb	0.598423	0.0180785
32	20	Actb	0.623908	0.0408339
32	21	Actb	0.666492	0.0806881
32	22	Actb	0.741214	0.15268
32	23	Actb	0.848925	0.257662
32	24	Actb	0.974124	0.380131
32	25	Actb	1.10163	0.50491
32	26	Actb	1.22967	0.630219
32	27	Actb	1.35792	0.755742
32	28	Actb	1.48185	0.876942
32	29	Actb	1.60463	0.996994
32	30	Actb	1.72412	1.11375
32	31	Actb	1.83724	1.22414
32	32	Actb	1.94498	1.32915
32	33	Actb	2.05098	1.43242
32	34	Actb	2.15305	1.53176
32	35	Actb	2.24935	1.62533
32	36	Actb	2.34092	1.71417
32	37	Actb	2.42605	1.79657
32	38	Actb	2.51025	1.87805
32	39	Actb	2.59043	1.95549
32	40	Actb	2.66866	2.031
32	41	Actb	2.74099	2.1006
32	42	Actb	2.80638	2.16325
32	43	Actb	2.86943	2.22358
32	44	Actb	2.92547	2.27689
32	45	Actb	2.97462	2.3233
33	1	Actb	0.501952	0.00221158
33	2	Actb	0.50287	0.00158023
33	3	Actb	0.504305	0.00146501
33	4	Actb	0.504671	0.000281245
33	5	Actb	0.506056	0.000115413
33	6	Actb	0.508194	0.000703759
33	7	Actb	0.508486	-0.000554447
33	8	Actb	0.510331	-0.000258879
33	9	Actb	0.512255	0.000115367
33	10	Actb	0.512853	-0.000837247
33	11	Actb	0.513685	-0.00155526
33	12	Actb	0.515986	-0.000803951
33	13	Actb	0.517239	-0.00110133
33	14	Actb	0.519294	-0.000595537
33	15	Actb	0.520514	-0.000925758
33	16	Actb	0.523904	0.000914344
33	17	Actb	0.527577	0.00303727
33	18	Actb	0.534309	0.00821941
33	19	Actb	0.54809	0.0204504
33	20	Actb	0.572603	0.0434128
33	21	Actb	0.616924	0.0861841
33	22	Actb	0.691075	0.158786
33	23	Actb	0.797375	0.263535
33	24	Actb	0.920926	0.385536
33	25	Actb	1.04955	0.512614
33	26	Actb	1.1767	0.638208
33	27	Actb	1.30227	0.762233
33	28	Actb	1.42446	0.882874
33	29	Actb	1.54587	1.00273
33	30	Actb	1.66349	1.1188
33	31	Actb	1.7742	1.22796
33	32	Actb	1.88268	1.33489
33	33	Actb	1.98463	1.43529
33	34	Actb	2.08524	1.53435
33	35	Actb	2.1798	1.62736
33	36	Actb	2.27176	1.71777
33	37	Actb	2.35976	1.80422
33	38	Actb	2.44175	1.88466
33	39	Actb	2.51923	1.96059
33	40	Actb	2.59416	2.03397
33	41	Actb	2.66296	2.10122
33	42	Actb	2.72504	2.16175
33	43	Actb	2.79107	2.22624
33	44	Actb	2.85244	2.28605
33	45	Actb	2.89805	2.33011
34	1
34	2
34	3
34	4
34	5
34	6
34	7
34	8
34	9
34	10
34	11
34	12
34	13
34	14
34	15
34	16
34	17
34	18
34	19
34	20
34	21
34	22
34	23
34	24
34	25
34	26
34	27
34	28
34	29
34	30
34	31
34	32
34	33
34	34
34	35
34	36
34	37
34	38
34	39
34	40
34	41
34	42
34	43
34	44
34	45
35	1
35	2
35	3
35	4
35	5
35	6
35	7
35	8
35	9
35	10
35	11
35	12
35	13
35	14
35	15
35	16
35	17
35	18
35	19
35	20
35	21
35	22
35	23
35	24
35	25
35	26
35	27
35	28
35	29
35	30
35	31
35	32
35	33
35	34
35	35
35	36
35	37
35	38
35	39
35	40
35	41
35	42
35	43
35	44
35	45
36	1
36	2
36	3
36	4
36	5
36	6
36	7
36	8
36	9
36	10
36	11
36	12
36	13
36	14
36	15
36	16
36	17
36	18
36	19
36	20
36	21
36	22
36	23
36	24
36	25
36	26
36	27
36	28
36	29
36	30
36	31
36	32
36	33
36	34
36	35
36	36
36	37
36	38
36	39
36	40
36	41
36	42
36	43
36	44
36	45
37	1	Actb	0.534876	0.00148167
37	2	Actb	0.536298	0.00140229
37	3	Actb	0.537785	0.00138704
37	4	Actb	0.538615	0.000716252
37	5	Actb	0.539406	5.17617e-06
37	6	Actb	0.540768	-0.000134291
37	7	Actb	0.542366	-3.75455e-05
37	8	Actb	0.544324	0.000418974
37	9	Actb	0.545454	4.80021e-05
37	10	Actb	0.545964	-0.000943633
37	11	Actb	0.546762	-0.0016469
37	12	Actb	0.548223	-0.00168731
37	13	Actb	0.549905	-0.00150687
37	14	Actb	0.552211	-0.000702622
37	15	Actb	0.555109	0.000693804
37	16	Actb	0.556493	0.000577105
37	17	Actb	0.56023	0.00281282
37	18	Actb	0.566322	0.00740269
37	19	Actb	0.577003	0.0165824
37	20	Actb	0.595085	0.0331627
37	21	Actb	0.629392	0.0659683
37	22	Actb	0.692443	0.127519
37	23	Actb	0.791139	0.224713
37	24	Actb	0.913628	0.3457
37	25	Actb	1.04551	0.47608
37	26	Actb	1.17466	0.603726
37	27	Actb	1.30251	0.730074
37	28	Actb	1.43178	0.857844
37	29	Actb	1.56061	0.985172
37	30	Actb	1.67957	1.10264
37	31	Actb	1.79611	1.21767
37	32	Actb	1.90885	1.32891
37	33	Actb	2.01732	1.43588
37	34	Actb	2.12249	1.53955
37	35	Actb	2.2198	1.63536
37	36	Actb	2.31489	1.72894
37	37	Actb	2.40373	1.81628
37	38	Actb	2.48878	1.89984
37	39	Actb	2.57011	1.97966
37	40	Actb	2.64832	2.05637
37	41	Actb	2.72061	2.12716
37	42	Actb	2.78971	2.19476
37	43	Actb	2.85314	2.25669
37	44	Actb	2.91353	2.31557
37	45	Actb	2.96013	2.36067
38	1	Actb	0.518046	0.00149767
38	2	Actb	0.519015	0.00112401
38	3	Actb	0.519808	0.000574573
38	4	Actb	0.521155	0.00057922
38	5	Actb	0.522889	0.000970523
38	6	Actb	0.523062	-0.000198802
38	7	Actb	0.523494	-0.00110879
38	8	Actb	0.526321	0.000375664
38	9	Actb	0.527072	-0.00021657
38	10	Actb	0.52887	0.00024
38	11	Actb	0.529155	-0.000817686
38	12	Actb	0.529801	-0.00151447
38	13	Actb	0.53261	-4.81339e-05
38	14	Actb	0.532994	-0.0010061
38	15	Actb	0.534309	-0.00103334
38	16	Actb	0.537167	0.000482104
38	17	Actb	0.540749	0.00272181
38	18	Actb	0.547827	0.00845684
38	19	Actb	0.557211	0.016499
38	20	Actb	0.574282	0.0322272
38	21	Actb	0.609021	0.0656241
38	22	Actb	0.67176	0.127021
38	23	Actb	0.768377	0.222295
38	24	Actb	0.888033	0.340609
38	25	Actb	1.01974	0.470972
38	26	Actb	1.15105	0.600942
38	27	Actb	1.28156	0.730109
38	28	Actb	1.41017	0.857374
38	29	Actb	1.53655	0.982415
38	30	Actb	1.65692	1.10144
38	31	Actb	1.77239	1.21556
38	32	Actb	1.88367	1.32551
38	33	Actb	1.99275	1.43324
38	34	Actb	2.09725	1.5364
38	35	Actb	2.19565	1.63346
38	36	Actb	2.28905	1.72552
38	37	Actb	2.3776	1.81272
38	38	Actb	2.46301	1.89679
38	39	Actb	2.54436	1.9768
38	40	Actb	2.61968	2.05078
38	41	Actb	2.69262	2.12238
38	42	Actb	2.76075	2.18916
38	43	Actb	2.82077	2.24784
38	44	Actb	2.88206	2.30779
38	45	Actb	2.92989	2.35427
39	1	Actb	0.508575	0.00150214
39	2	Actb	0.50853	7.89546e-05
39	3	Actb	0.510386	0.00055626
39	4	Actb	0.512105	0.00089707
39	5	Actb	0.512712	0.000125241
39	6	Actb	0.514497	0.000531915
39	7	Actb	0.515857	0.00051331
39	8	Actb	0.516312	-0.000410452
39	9	Actb	0.517418	-0.000682496
39	10	Actb	0.518431	-0.0010486
39	11	Actb	0.51993	-0.000928383
39	12	Actb	0.521645	-0.000591566
39	13	Actb	0.522584	-0.00103056
39	14	Actb	0.523803	-0.00119037
39	15	Actb	0.526076	-0.00029637
39	16	Actb	0.529123	0.00137184
39	17	Actb	0.531312	0.00218317
39	18	Actb	0.53681	0.0063022
39	19	Actb	0.547681	0.0157948
39	20	Actb	0.566243	0.0329782
39	21	Actb	0.599925	0.0652813
39	22	Actb	0.662514	0.126492
39	23	Actb	0.758565	0.221165
39	24	Actb	0.875984	0.337205
39	25	Actb	1.00442	0.464266
39	26	Actb	1.13496	0.593423
39	27	Actb	1.26336	0.720441
39	28	Actb	1.38901	0.844721
39	29	Actb	1.51152	0.965846
39	30	Actb	1.63105	1.084
39	31	Actb	1.74466	1.19623
39	32	Actb	1.85471	1.3049
39	33	Actb	1.96234	1.41115
39	34	Actb	2.06431	1.51174
39	35	Actb	2.16187	1.60793
39	36	Actb	2.25603	1.70071
39	37	Actb	2.34304	1.78634
39	38	Actb	2.42486	1.86678
39	39	Actb	2.50434	1.94489
39	40	Actb	2.57932	2.01848
39	41	Actb	2.65171	2.08949
39	42	Actb	2.72048	2.15689
39	43	Actb	2.78469	2.21972
39	44	Actb	2.84433	2.27798
39	45	Actb	2.89437	2.32664
40	1	Actb	0.496376	0.00232108
40	2	Actb	0.497741	0.00207044
40	3	Actb	0.498654	0.00136952
40	4	Actb	0.500171	0.0012714
40	5	Actb	0.500932	0.00041837
40	6	Actb	0.501969	-0.000160245
40	7	Actb	0.503687	-5.59099e-05
40	8	Actb	0.505326	-3.18026e-05
40	9	Actb	0.505852	-0.00112099
40	10	Actb	0.507975	-0.000612477
40	11	Actb	0.508502	-0.0016997
40	12	Actb	0.511533	-0.000283822
40	13	Actb	0.513304	-0.000127273
40	14	Actb	0.514329	-0.000716557
40	15	Actb	0.516456	-0.000205123
40	16	Actb	0.518008	-0.000267323
40	17	Actb	0.51958	-0.000310151
40	18	Actb	0.520183	-0.00132197
40	19	Actb	0.523455	0.000335183
40	20	Actb	0.528253	0.00351887
40	21	Actb	0.535073	0.00872394
40	22	Actb	0.549017	0.0210532
40	23	Actb	0.571747	0.0421686
40	24	Actb	0.619553	0.08836
40	25	Actb	0.698277	0.16547
40	26	Actb	0.807091	0.272669
40	27	Actb	0.935299	0.399263
40	28	Actb	1.06944	0.531787
40	29	Actb	1.20061	0.661347
40	30	Actb	1.33045	0.789569
40	31	Actb	1.45909	0.916598
40	32	Actb	1.58122	1.03711
40	33	Actb	1.70294	1.15722
40	34	Actb	1.81909	1.27175
40	35	Actb	1.9296	1.38065
40	36	Actb	2.03695	1.48638
40	37	Actb	2.13731	1.58513
40	38	Actb	2.23287	1.67907
40	39	Actb	2.32396	1.76855
40	40	Actb	2.41046	1.85343
40	41	Actb	2.49427	1.93563
40	42	Actb	2.57463	2.01437
40	43	Actb	2.64823	2.08636
40	44	Actb	2.71832	2.15484
40	45	Actb	2.77558	2.21048
41	1	Actb	0.504696	0.00565173
41	2	Actb	0.504644	0.00338643
41	3	Actb	0.505059	0.00158878
41	4	Actb	0.506624	0.000939835
41	5	Actb	0.507624	-0.000274043
41	6	Actb	0.509096	-0.0010146
41	7	Actb	0.511054	-0.00127027
41	8	Actb	0.514016	-0.000521789
41	9	Actb	0.516913	0.000161668
41	10	Actb	0.519737	0.000772467
41	11	Actb	0.521608	0.00042983
41	12	Actb	0.524522	0.0011301
41	13	Actb	0.525157	-0.000448622
41	14	Actb	0.526432	-0.00138611
41	15	Actb	0.52957	-0.000462569
41	16	Actb	0.531665	-0.000580913
41	17	Actb	0.533129	-0.00132952
41	18	Actb	0.534988	-0.00168449
41	19	Actb	0.538968	8.22789e-05
41	20	Actb	0.544967	0.00386798
41	21	Actb	0.551774	0.00846174
41	22	Actb	0.56364	0.0181143
41	23	Actb	0.587928	0.040188
41	24	Actb	0.633508	0.0835547
41	25	Actb	0.707242	0.155076
41	26	Actb	0.818321	0.263941
41	27	Actb	0.949004	0.392411
41	28	Actb	1.08249	0.523685
41	29	Actb	1.21355	0.652533
41	30	Actb	1.34725	0.784017
41	31	Actb	1.47699	0.911538
41	32	Actb	1.6024	1.03473
41	33	Actb	1.72289	1.15301
41	34	Actb	1.83825	1.26616
41	35	Actb	1.95354	1.37924
41	36	Actb	2.06268	1.48617
41	37	Actb	2.16303	1.5843
41	38	Actb	2.25947	1.67853
41	39	Actb	2.35084	1.76768
41	40	Actb	2.4385	1.85313
41	41	Actb	2.52212	1.93454
41	42	Actb	2.60233	2.01253
41	43	Actb	2.67442	2.08241
41	44	Actb	2.74574	2.15152
41	45	Actb	2.80018	2.20374
42	1	Actb	0.516417	-0.000109986
42	2	Actb	0.517467	-0.000773627
42	3	Actb	0.519294	-0.00066044
42	4	Actb	0.520356	-0.00131222
42	5	Actb	0.522779	-0.000602808
42	6	Actb	0.525004	-9.17601e-05
42	7	Actb	0.528288	0.0014784
42	8	Actb	0.529511	0.00098839
42	9	Actb	0.529593	-0.000643707
42	10	Actb	0.533434	0.00148406
42	11	Actb	0.534271	0.000607151
42	12	Actb	0.53486	-0.000517234
42	13	Actb	0.538655	0.00156356
42	14	Actb	0.5404	0.00159551
42	15	Actb	0.54108	0.000561125
42	16	Actb	0.540365	-0.00186687
42	17	Actb	0.540901	-0.00304544
42	18	Actb	0.543054	-0.00260615
42	19	Actb	0.548249	0.000876066
42	20	Actb	0.55128	0.00219237
42	21	Actb	0.5561	0.00529908
42	22	Actb	0.569347	0.0168322
42	23	Actb	0.596741	0.0425129
42	24	Actb	0.6419	0.0859582
42	25	Actb	0.719183	0.161528
42	26	Actb	0.829991	0.270622
42	27	Actb	0.959795	0.398712
42	28	Actb	1.09382	0.531023
42	29	Actb	1.22927	0.664758
42	30	Actb	1.36154	0.795318
42	31	Actb	1.48686	0.918926
42	32	Actb	1.61162	1.04197
42	33	Actb	1.73389	1.16252
42	34	Actb	1.84716	1.27408
42	35	Actb	1.95425	1.37946
42	36	Actb	2.05586	1.47935
42	37	Actb	2.15636	1.57814
42	38	Actb	2.25377	1.67383
42	39	Actb	2.3483	1.76666
42	40	Actb	2.43749	1.85413
42	41	Actb	2.51645	1.93138
42	42	Actb	2.60386	2.01708
42	43	Actb	2.67705	2.08854
42	44	Actb	2.731	2.14078
42	45	Actb	2.78354	2.19161
43	1	Actb	0.48939	0.00246884
43	2	Actb	0.491953	0.00319879
43	3	Actb	0.493177	0.00258925
43	4	Actb	0.492308	-0.000112093
43	5	Actb	0.49267	-0.00158316
43	6	Actb	0.49732	0.0012342
43	7	Actb	0.498907	0.000987944
43	8	Actb	0.498908	-0.000843914
43	9	Actb	0.500553	-0.00103173
43	10	Actb	0.50352	0.000101507
43	11	Actb	0.50416	-0.00109091
43	12	Actb	0.504506	-0.00257772
43	13	Actb	0.507386	-0.00153043
43	14	Actb	0.508978	-0.0017715
43	15	Actb	0.513713	0.00113032
43	16	Actb	0.518914	0.00449825
43	17	Actb	0.527184	0.0109356
43	18	Actb	0.545899	0.0278172
43	19	Actb	0.579571	0.0596564
43	20	Actb	0.640151	0.118403
43	21	Actb	0.731433	0.207853
43	22	Actb	0.844767	0.319353
43	23	Actb	0.971115	0.443869
43	24	Actb	1.09371	0.564631
43	25	Actb	1.21916	0.688252
43	26	Actb	1.3418	0.809059
43	27	Actb	1.46479	0.930208
43	28	Actb	1.58095	1.04454
43	29	Actb	1.69113	1.15288
43	30	Actb	1.79819	1.25811
43	31	Actb	1.90595	1.36404
43	32	Actb	2.00769	1.46395
43	33	Actb	2.10086	1.55529
43	34	Actb	2.19499	1.64758
43	35	Actb	2.28238	1.73314
43	36	Actb	2.36607	1.815
43	37	Actb	2.44775	1.89484
43	38	Actb	2.52421	1.96947
43	39	Actb	2.5916	2.03503
43	40	Actb	2.65985	2.10144
43	41	Actb	2.72211	2.16187
43	42	Actb	2.78109	2.21902
43	43	Actb	2.83152	2.26761
43	44	Actb	2.88231	2.31657
43	45	Actb	2.92431	2.35674
44	1	Actb	0.504077	0.00286155
44	2	Actb	0.5047	0.00203539
44	3	Actb	0.505521	0.00140639
44	4	Actb	0.506341	0.000777518
44	5	Actb	0.507521	0.000507523
44	6	Actb	0.508789	0.000326697
44	7	Actb	0.5093	-0.000611586
44	8	Actb	0.511556	0.000195058
44	9	Actb	0.511824	-0.000986351
44	10	Actb	0.511991	-0.00226909
44	11	Actb	0.512986	-0.00272344
44	12	Actb	0.516177	-0.000981839
44	13	Actb	0.518267	-0.000340956
44	14	Actb	0.521925	0.00186711
44	15	Actb	0.52434	0.00283296
44	16	Actb	0.531032	0.00807586
44	17	Actb	0.542773	0.0183667
44	18	Actb	0.561277	0.0354217
44	19	Actb	0.594221	0.0669164
44	20	Actb	0.655138	0.126384
44	21	Actb	0.74879	0.218586
44	22	Actb	0.866776	0.335123
44	23	Actb	0.990649	0.457547
44	24	Actb	1.11199	0.577439
44	25	Actb	1.23399	0.697993
44	26	Actb	1.35507	0.817619
44	27	Actb	1.47559	0.936694
44	28	Actb	1.59186	1.05151
44	29	Actb	1.70966	1.16786
44	30	Actb	1.82124	1.27799
[truncated: 2,355 more rows]

## Sheet: Results
Block Type	384-Well Block
Calibration Background is expired	Yes
Calibration Background performed on	2013-09-25 02:31:04 AM CST
Calibration FAM is expired	Yes
Calibration FAM performed on	2013-09-25 02:53:53 AM CST
Calibration NED is expired	Yes
Calibration NED performed on	2013-09-25 03:20:35 AM CST
Calibration ROI is expired	Yes
Calibration ROI performed on	2013-09-25 02:14:56 AM CST
Calibration ROX is expired	Yes
Calibration ROX performed on	2013-09-25 03:10:36 AM CST
Calibration SYBR is expired	Yes
Calibration SYBR performed on	2013-09-25 04:07:07 AM CST
Calibration TAMRA is expired	Yes
Calibration TAMRA performed on	2013-09-25 04:15:24 AM CST
Calibration Uniformity is expired	Yes
Calibration Uniformity performed on	2013-09-25 02:41:56 AM CST
Calibration VIC is expired	Yes
Calibration VIC performed on	2013-09-25 03:02:29 AM CST
Chemistry	TAQMAN
Experiment Barcode
Experiment Comments
Experiment File Name	C:\Users\apple\Desktop\PCR\2013-10-06 210324.eds
Experiment Name	2013-10-06 210324
Experiment Run End Time	2013-10-07 10:52:38 AM CST
Experiment Type	Comparative Cт (ΔΔCт)
Experiment User Name
Instrument Name	278880346
Instrument Serial Number	278880346
Instrument Type	ViiA 7
Passive Reference	ROX
Quantification Cycle Method	Ct
Signal Smoothing On	true
Stage/ Cycle where Analysis is performed	Stage 2, Step 2
Well	Well Position	Omit	Sample Name	Target Name	Task	Reporter	Quencher	Quantity	Quantity Mean	Quantity SD	RQ	RQ Min	RQ Max	CT	Ct Mean	Ct SD	Delta Ct	Delta Ct Mean	Delta Ct SE	Delta Delta Ct	Automatic Ct Threshold	Ct Threshold	Automatic Baseline	Baseline Start	Baseline End	Comments	Amp Score	Cq Conf	Custom1	Custom2	Custom3	Custom4	Custom5	Custom6	HIGHSD	OUTLIERRG
1	A1	FALSE	BMSC ost d1	Wnt16	UNKNOWN	FAM	NFQ-MGB				0.0356	0.0132948	0.0953274	36.0853	36.6534	0.88432		18.463	0.511811	4.81198	TRUE	0.266976	TRUE	3	30										Y	N
2	A2	FALSE	BMSC ost d1	Wnt16	UNKNOWN	FAM	NFQ-MGB				0.0356	0.0132948	0.0953274	36.2027	36.6534	0.88432		18.463	0.511811	4.81198	TRUE	0.266976	TRUE	3	30										Y	N
3	A3	FALSE	BMSC ost d1	Wnt16	UNKNOWN	FAM	NFQ-MGB				0.0356	0.0132948	0.0953274	37.6723	36.6534	0.88432		18.463	0.511811	4.81198	TRUE	0.266976	TRUE	3	32										Y	N
4	A4	FALSE	BMSC ost d2	Wnt16	UNKNOWN	FAM	NFQ-MGB				0.135685	0.0545085	0.337753	34.1222	34.878	0.820233		16.5327	0.473882	2.88167	TRUE	0.266976	TRUE	3	28										Y	N
5	A5	FALSE	BMSC ost d2	Wnt16	UNKNOWN	FAM	NFQ-MGB				0.135685	0.0545085	0.337753	34.7616	34.878	0.820233		16.5327	0.473882	2.88167	TRUE	0.266976	TRUE	3	29										Y	N
6	A6	FALSE	BMSC ost d2	Wnt16	UNKNOWN	FAM	NFQ-MGB				0.135685	0.0545085	0.337753	35.7502	34.878	0.820233		16.5327	0.473882	2.88167	TRUE	0.266976	TRUE	3	30										Y	N
7	A7	FALSE	BMSC ost d3	Wnt16	UNKNOWN	FAM	NFQ-MGB				0.368613	0.157019	0.865344	36.8737	35.9887	0.76659		15.0909	0.443433	1.43982	TRUE	0.266976	TRUE	3	31										Y	Y
8	A8	FALSE	BMSC ost d3	Wnt16	UNKNOWN	FAM	NFQ-MGB				0.368613	0.157019	0.865344	35.533	35.9887	0.76659		15.0909	0.443433	1.43982	TRUE	0.266976	TRUE	3	30										Y	N
9	A9	FALSE	BMSC ost d3	Wnt16	UNKNOWN	FAM	NFQ-MGB				0.368613	0.157019	0.865344	35.5594	35.9887	0.76659		15.0909	0.443433	1.43982	TRUE	0.266976	TRUE	3	30										Y	N
13	B1	FALSE	Peristial OB ost d1	Wnt16	UNKNOWN	FAM	NFQ-MGB				1	0.163791	6.10535	36.6703	34.8664	1.62825		13.651	0.940077	0	TRUE	0.266976	TRUE	3	31										Y	N
14	B2	FALSE	Peristial OB ost d1	Wnt16	UNKNOWN	FAM	NFQ-MGB				1	0.163791	6.10535	34.4235	34.8664	1.62825		13.651	0.940077	0	TRUE	0.266976	TRUE	3	29										Y	N
15	B3	FALSE	Peristial OB ost d1	Wnt16	UNKNOWN	FAM	NFQ-MGB				1	0.163791	6.10535	33.5055	34.8664	1.62825		13.651	0.940077	0	TRUE	0.266976	TRUE	3	28										Y	N
16	B4	FALSE	Peristial OB ost d2	Wnt16	UNKNOWN	FAM	NFQ-MGB				7.72221	0.472581	126.185	37.3426	34.5708	2.51374		10.702	1.45163	-2.94901	TRUE	0.266976	TRUE	3	32										Y	N
17	B5	FALSE	Peristial OB ost d2	Wnt16	UNKNOWN	FAM	NFQ-MGB				7.72221	0.472581	126.185	33.9308	34.5708	2.51374		10.702	1.45163	-2.94901	TRUE	0.266976	TRUE	3	28										Y	N
18	B6	FALSE	Peristial OB ost d2	Wnt16	UNKNOWN	FAM	NFQ-MGB				7.72221	0.472581	126.185	32.4389	34.5708	2.51374		10.702	1.45163	-2.94901	TRUE	0.266976	TRUE	3	27										Y	N
19	B7	FALSE	Peristial OB ost d3	Wnt16	UNKNOWN	FAM	NFQ-MGB				1.78712	0.612337	5.21573	33.2031	32.0943	0.961083		12.8134	0.556552	-0.837634	TRUE	0.266976	TRUE	3	27										Y	N
20	B8	FALSE	Peristial OB ost d3	Wnt16	UNKNOWN	FAM	NFQ-MGB				1.78712	0.612337	5.21573	31.4998	32.0943	0.961083		12.8134	0.556552	-0.837634	TRUE	0.266976	TRUE	3	25										Y	N
21	B9	FALSE	Peristial OB ost d3	Wnt16	UNKNOWN	FAM	NFQ-MGB				1.78712	0.612337	5.21573	31.5801	32.0943	0.961083		12.8134	0.556552	-0.837634	TRUE	0.266976	TRUE	3	26										Y	N
25	C1	FALSE	BMSC ost d1	Actb	UNKNOWN	FAM	NFQ-MGB							18.1217	18.1904	0.0618919					TRUE	0.0792595	TRUE	3	14										N	N
26	C2	FALSE	BMSC ost d1	Actb	UNKNOWN	FAM	NFQ-MGB							18.2077	18.1904	0.0618919					TRUE	0.0792595	TRUE	3	14										N	N
27	C3	FALSE	BMSC ost d1	Actb	UNKNOWN	FAM	NFQ-MGB							18.2418	18.1904	0.0618919					TRUE	0.0792595	TRUE	3	14										N	N
28	C4	FALSE	BMSC ost d2	Actb	UNKNOWN	FAM	NFQ-MGB							18.3796	18.3453	0.030191					TRUE	0.0792595	TRUE	3	14										N	N
29	C5	FALSE	BMSC ost d2	Actb	UNKNOWN	FAM	NFQ-MGB							18.3336	18.3453	0.030191					TRUE	0.0792595	TRUE	3	14										N	N
30	C6	FALSE	BMSC ost d2	Actb	UNKNOWN	FAM	NFQ-MGB							18.3228	18.3453	0.030191					TRUE	0.0792595	TRUE	3	14										N	N
31	C7	FALSE	BMSC ost d3	Actb	UNKNOWN	FAM	NFQ-MGB							20.888	20.8978	0.0472986					TRUE	0.0792595	TRUE	3	17										N	N
32	C8	FALSE	BMSC ost d3	Actb	UNKNOWN	FAM	NFQ-MGB							20.9493	20.8978	0.0472986					TRUE	0.0792595	TRUE	3	17										N	N
33	C9	FALSE	BMSC ost d3	Actb	UNKNOWN	FAM	NFQ-MGB							20.8562	20.8978	0.0472986					TRUE	0.0792595	TRUE	3	17										N	N
37	D1	FALSE	Peristial OB ost d1	Actb	UNKNOWN	FAM	NFQ-MGB							21.2099	21.2154	0.00492029					TRUE	0.0792595	TRUE	3	17										N	N
38	D2	FALSE	Peristial OB ost d1	Actb	UNKNOWN	FAM	NFQ-MGB							21.2194	21.2154	0.00492029					TRUE	0.0792595	TRUE	3	17										N	N
39	D3	FALSE	Peristial OB ost d1	Actb	UNKNOWN	FAM	NFQ-MGB							21.2168	21.2154	0.00492029					TRUE	0.0792595	TRUE	3	17										N	N
40	D4	FALSE	Peristial OB ost d2	Actb	UNKNOWN	FAM	NFQ-MGB							23.8197	23.8687	0.0532303					TRUE	0.0792595	TRUE	3	20										N	N
41	D5	FALSE	Peristial OB ost d2	Actb	UNKNOWN	FAM	NFQ-MGB							23.9254	23.8687	0.0532303					TRUE	0.0792595	TRUE	3	20										N	N
42	D6	FALSE	Peristial OB ost d2	Actb	UNKNOWN	FAM	NFQ-MGB							23.8611	23.8687	0.0532303					TRUE	0.0792595	TRUE	3	20										N	N
43	D7	FALSE	Peristial OB ost d3	Actb	UNKNOWN	FAM	NFQ-MGB							19.3459	19.2809	0.0746361					TRUE	0.0792595	TRUE	3	16										N	N
44	D8	FALSE	Peristial OB ost d3	Actb	UNKNOWN	FAM	NFQ-MGB							19.1994	19.2809	0.0746361					TRUE	0.0792595	TRUE	3	15										N	N
45	D9	FALSE	Peristial OB ost d3	Actb	UNKNOWN	FAM	NFQ-MGB							19.2976	19.2809	0.0746361					TRUE	0.0792595	TRUE	3	15										N	N
Analysis Type	Singleplex
Endogenous Control	Actb
RQ Min/Max Confidence Level	95.0
Reference Sample	Peristial OB ost d1
