# Supplementary material for: Wnt16 signaling promotes osteoblast differentiation of periosteal derived cells in vitro and in vivo
Source: PeerJ. 2020 Nov 24;8:e10374. doi: 10.7717/peerj.10374 (PMC7694570; doi:10.7717/peerj.10374)
Supplement: Supplemental Information 9 [file peerj-08-10374-s009.xls]

## Sheet: Sample Setup
Block Type	384-Well Block
Calibration Background is expired	Yes
Calibration Background performed on	2013-09-25 02:31:04 AM CST
Calibration FAM is expired	Yes
Calibration FAM performed on	2013-09-25 02:53:53 AM CST
Calibration NED is expired	Yes
Calibration NED performed on	2013-09-25 03:20:35 AM CST
Calibration ROI is expired	Yes
Calibration ROI performed on	2013-09-25 02:14:56 AM CST
Calibration ROX is expired	Yes
Calibration ROX performed on	2013-09-25 03:10:36 AM CST
Calibration SYBR is expired	Yes
Calibration SYBR performed on	2013-09-25 04:07:07 AM CST
Calibration TAMRA is expired	Yes
Calibration TAMRA performed on	2013-09-25 04:15:24 AM CST
Calibration Uniformity is expired	Yes
Calibration Uniformity performed on	2013-09-25 02:41:56 AM CST
Calibration VIC is expired	Yes
Calibration VIC performed on	2013-09-25 03:02:29 AM CST
Chemistry	TAQMAN
Experiment Barcode
Experiment Comments
Experiment File Name	C:\Users\apple\Desktop\PCR\2013-10-15 163553.eds
Experiment Name	2013-10-15 163553
Experiment Run End Time	2013-10-16 06:25:41 AM CST
Experiment Type	Comparative Cт (ΔΔCт)
Experiment User Name
Instrument Name	278880346
Instrument Serial Number	278880346
Instrument Type	ViiA 7
Passive Reference	ROX
Quantification Cycle Method	Ct
Signal Smoothing On	true
Stage/ Cycle where Analysis is performed	Stage 2, Step 2
Well	Well Position	Sample Name	Sample Color	Biogroup Name	Biogroup Color	Target Name	Target Color	Task	Reporter	Quencher	Quantity	Comments
1	A1	Peri ctrl	RGB(142,142,56)			Actinb	RGB(238,238,0)	UNKNOWN	FAM	NFQ-MGB
2	A2	Peri ctrl	RGB(142,142,56)			Actinb	RGB(238,238,0)	UNKNOWN	FAM	NFQ-MGB
3	A3	Peri wnt16 kd	RGB(255,127,0)			Actinb	RGB(238,238,0)	UNKNOWN	FAM	NFQ-MGB
4	A4	Peri wnt16 kd	RGB(255,127,0)			Actinb	RGB(238,238,0)	UNKNOWN	FAM	NFQ-MGB
5	A5	DPC ctrl	RGB(238,220,130)			Actinb	RGB(238,238,0)	UNKNOWN	FAM	NFQ-MGB
6	A6	DPC ctrl	RGB(238,220,130)			Actinb	RGB(238,238,0)	UNKNOWN	FAM	NFQ-MGB
7	A7	DPC wnt16 kd	RGB(0,245,255)			Actinb	RGB(238,238,0)	UNKNOWN	FAM	NFQ-MGB
8	A8	DPC wnt16 kd	RGB(0,245,255)			Actinb	RGB(238,238,0)	UNKNOWN	FAM	NFQ-MGB
9	A9	Cal ctrl	RGB(198,113,113)			Actinb	RGB(238,238,0)	UNKNOWN	FAM	NFQ-MGB
10	A10	Cal ctrl	RGB(198,113,113)			Actinb	RGB(238,238,0)	UNKNOWN	FAM	NFQ-MGB
11	A11	Cal wnt16 kd	RGB(142,56,142)			Actinb	RGB(238,238,0)	UNKNOWN	FAM	NFQ-MGB
12	A12	Cal wnt16 kd	RGB(142,56,142)			Actinb	RGB(238,238,0)	UNKNOWN	FAM	NFQ-MGB
13	B1	Peri ctrl	RGB(142,142,56)			Actinb	RGB(238,238,0)	UNKNOWN	FAM	NFQ-MGB
14	B2	Peri ctrl	RGB(142,142,56)			Actinb	RGB(238,238,0)	UNKNOWN	FAM	NFQ-MGB
15	B3	Peri wnt16 kd	RGB(255,127,0)			Actinb	RGB(238,238,0)	UNKNOWN	FAM	NFQ-MGB
16	B4	Peri wnt16 kd	RGB(255,127,0)			Actinb	RGB(238,238,0)	UNKNOWN	FAM	NFQ-MGB
17	B5	DPC ctrl	RGB(238,220,130)			Actinb	RGB(238,238,0)	UNKNOWN	FAM	NFQ-MGB
18	B6	DPC ctrl	RGB(238,220,130)			Actinb	RGB(238,238,0)	UNKNOWN	FAM	NFQ-MGB
19	B7	DPC wnt16 kd	RGB(0,245,255)			Actinb	RGB(238,238,0)	UNKNOWN	FAM	NFQ-MGB
20	B8	DPC wnt16 kd	RGB(0,245,255)			Actinb	RGB(238,238,0)	UNKNOWN	FAM	NFQ-MGB
21	B9	Cal ctrl	RGB(198,113,113)			Actinb	RGB(238,238,0)	UNKNOWN	FAM	NFQ-MGB
22	B10	Cal ctrl	RGB(198,113,113)			Actinb	RGB(238,238,0)	UNKNOWN	FAM	NFQ-MGB
23	B11	Cal wnt16 kd	RGB(142,56,142)			Actinb	RGB(238,238,0)	UNKNOWN	FAM	NFQ-MGB
24	B12	Cal wnt16 kd	RGB(142,56,142)			Actinb	RGB(238,238,0)	UNKNOWN	FAM	NFQ-MGB
25	C1	Peri ctrl	RGB(142,142,56)			RNX2	RGB(0,139,69)	UNKNOWN	FAM	NFQ-MGB
26	C2	Peri ctrl	RGB(142,142,56)			RNX2	RGB(0,139,69)	UNKNOWN	FAM	NFQ-MGB
27	C3	Peri ctrl	RGB(142,142,56)			DSPP	RGB(0,0,255)	UNKNOWN	FAM	NFQ-MGB
28	C4	Peri ctrl	RGB(142,142,56)			DSPP	RGB(0,0,255)	UNKNOWN	FAM	NFQ-MGB
29	C5	Peri ctrl	RGB(142,142,56)			wnt16	RGB(176,23,31)	UNKNOWN	FAM	NFQ-MGB
30	C6	Peri ctrl	RGB(142,142,56)			wnt16	RGB(176,23,31)	UNKNOWN	FAM	NFQ-MGB
31	C7	Cal ost 21d	RGB(238,121,66)			Actinb	RGB(238,238,0)	UNKNOWN	FAM	NFQ-MGB
32	C8	Cal ost 21d	RGB(238,121,66)			Actinb	RGB(238,238,0)	UNKNOWN	FAM	NFQ-MGB
33	C9	Cal ost 21d	RGB(238,121,66)			Actinb	RGB(238,238,0)	UNKNOWN	FAM	NFQ-MGB
34	C10	Cal ost 21d	RGB(238,121,66)			wnt16	RGB(176,23,31)	UNKNOWN	FAM	NFQ-MGB
35	C11	Cal ost 21d	RGB(238,121,66)			wnt16	RGB(176,23,31)	UNKNOWN	FAM	NFQ-MGB
36	C12	Cal ost 21d	RGB(238,121,66)			wnt16	RGB(176,23,31)	UNKNOWN	FAM	NFQ-MGB
37	D1	Peri wnt16 kd	RGB(255,127,0)			RNX2	RGB(0,139,69)	UNKNOWN	FAM	NFQ-MGB
38	D2	Peri wnt16 kd	RGB(255,127,0)			RNX2	RGB(0,139,69)	UNKNOWN	FAM	NFQ-MGB
39	D3	Peri wnt16 kd	RGB(255,127,0)			DSPP	RGB(0,0,255)	UNKNOWN	FAM	NFQ-MGB
40	D4	Peri wnt16 kd	RGB(255,127,0)			DSPP	RGB(0,0,255)	UNKNOWN	FAM	NFQ-MGB
41	D5	Peri wnt16 kd	RGB(255,127,0)			wnt16	RGB(176,23,31)	UNKNOWN	FAM	NFQ-MGB
42	D6	Peri wnt16 kd	RGB(255,127,0)			wnt16	RGB(176,23,31)	UNKNOWN	FAM	NFQ-MGB
43	D7	Cal ost 14d	RGB(139,137,112)			Actinb	RGB(238,238,0)	UNKNOWN	FAM	NFQ-MGB
44	D8	Cal ost 14d	RGB(139,137,112)			Actinb	RGB(238,238,0)	UNKNOWN	FAM	NFQ-MGB
45	D9	Cal ost 14d	RGB(139,137,112)			Actinb	RGB(238,238,0)	UNKNOWN	FAM	NFQ-MGB
46	D10	Cal ost 14d	RGB(139,137,112)			wnt16	RGB(176,23,31)	UNKNOWN	FAM	NFQ-MGB
47	D11	Cal ost 14d	RGB(139,137,112)			wnt16	RGB(176,23,31)	UNKNOWN	FAM	NFQ-MGB
48	D12	Cal ost 14d	RGB(139,137,112)			wnt16	RGB(176,23,31)	UNKNOWN	FAM	NFQ-MGB
49	E1	DPC ctrl	RGB(238,220,130)			RNX2	RGB(0,139,69)	UNKNOWN	FAM	NFQ-MGB
50	E2	DPC ctrl	RGB(238,220,130)			RNX2	RGB(0,139,69)	UNKNOWN	FAM	NFQ-MGB
51	E3	DPC ctrl	RGB(238,220,130)			DSPP	RGB(0,0,255)	UNKNOWN	FAM	NFQ-MGB
52	E4	DPC ctrl	RGB(238,220,130)			DSPP	RGB(0,0,255)	UNKNOWN	FAM	NFQ-MGB
53	E5	DPC ctrl	RGB(238,220,130)			wnt16	RGB(176,23,31)	UNKNOWN	FAM	NFQ-MGB
54	E6	DPC ctrl	RGB(238,220,130)			wnt16	RGB(176,23,31)	UNKNOWN	FAM	NFQ-MGB
55	E7	DPC ost 21d	RGB(238,238,0)			Actinb	RGB(238,238,0)	UNKNOWN	FAM	NFQ-MGB
56	E8	DPC ost 21d	RGB(238,238,0)			Actinb	RGB(238,238,0)	UNKNOWN	FAM	NFQ-MGB
57	E9	DPC ost 21d	RGB(238,238,0)			Actinb	RGB(238,238,0)	UNKNOWN	FAM	NFQ-MGB
58	E10	DPC ost 21d	RGB(238,238,0)			wnt16	RGB(176,23,31)	UNKNOWN	FAM	NFQ-MGB
59	E11	DPC ost 21d	RGB(238,238,0)			wnt16	RGB(176,23,31)	UNKNOWN	FAM	NFQ-MGB
60	E12	DPC ost 21d	RGB(238,238,0)			wnt16	RGB(176,23,31)	UNKNOWN	FAM	NFQ-MGB
61	F1	DPC wnt16 kd	RGB(0,245,255)			RNX2	RGB(0,139,69)	UNKNOWN	FAM	NFQ-MGB
62	F2	DPC wnt16 kd	RGB(0,245,255)			RNX2	RGB(0,139,69)	UNKNOWN	FAM	NFQ-MGB
63	F3	DPC wnt16 kd	RGB(0,245,255)			DSPP	RGB(0,0,255)	UNKNOWN	FAM	NFQ-MGB
64	F4	DPC wnt16 kd	RGB(0,245,255)			DSPP	RGB(0,0,255)	UNKNOWN	FAM	NFQ-MGB
65	F5	DPC wnt16 kd	RGB(0,245,255)			wnt16	RGB(176,23,31)	UNKNOWN	FAM	NFQ-MGB
66	F6	DPC wnt16 kd	RGB(0,245,255)			wnt16	RGB(176,23,31)	UNKNOWN	FAM	NFQ-MGB
67	F7	DPC ost 14d	RGB(0,139,69)			Actinb	RGB(238,238,0)	UNKNOWN	FAM	NFQ-MGB
68	F8	DPC ost 14d	RGB(0,139,69)			Actinb	RGB(238,238,0)	UNKNOWN	FAM	NFQ-MGB
69	F9	DPC ost 14d	RGB(0,139,69)			Actinb	RGB(238,238,0)	UNKNOWN	FAM	NFQ-MGB
70	F10	DPC ost 14d	RGB(0,139,69)			wnt16	RGB(176,23,31)	UNKNOWN	FAM	NFQ-MGB
71	F11	DPC ost 14d	RGB(0,139,69)			wnt16	RGB(176,23,31)	UNKNOWN	FAM	NFQ-MGB
72	F12	DPC ost 14d	RGB(0,139,69)			wnt16	RGB(176,23,31)	UNKNOWN	FAM	NFQ-MGB
73	G1	Cal ctrl	RGB(198,113,113)			RNX2	RGB(0,139,69)	UNKNOWN	FAM	NFQ-MGB
74	G2	Cal ctrl	RGB(198,113,113)			RNX2	RGB(0,139,69)	UNKNOWN	FAM	NFQ-MGB
75	G3	Cal ctrl	RGB(198,113,113)			DSPP	RGB(0,0,255)	UNKNOWN	FAM	NFQ-MGB
76	G4	Cal ctrl	RGB(198,113,113)			DSPP	RGB(0,0,255)	UNKNOWN	FAM	NFQ-MGB
77	G5	Cal ctrl	RGB(198,113,113)			wnt16	RGB(176,23,31)	UNKNOWN	FAM	NFQ-MGB
78	G6	Cal ctrl	RGB(198,113,113)			wnt16	RGB(176,23,31)	UNKNOWN	FAM	NFQ-MGB
79	G7	BMSC ost 14d	RGB(0,0,255)			Actinb	RGB(238,238,0)	UNKNOWN	FAM	NFQ-MGB
80	G8	BMSC ost 14d	RGB(0,0,255)			Actinb	RGB(238,238,0)	UNKNOWN	FAM	NFQ-MGB
81	G9	BMSC ost 14d	RGB(0,0,255)			Actinb	RGB(238,238,0)	UNKNOWN	FAM	NFQ-MGB
82	G10	BMSC ost 14d	RGB(0,0,255)			wnt16	RGB(176,23,31)	UNKNOWN	FAM	NFQ-MGB
83	G11	BMSC ost 14d	RGB(0,0,255)			wnt16	RGB(176,23,31)	UNKNOWN	FAM	NFQ-MGB
84	G12	BMSC ost 14d	RGB(0,0,255)			wnt16	RGB(176,23,31)	UNKNOWN	FAM	NFQ-MGB
85	H1	Cal wnt16 kd	RGB(142,56,142)			RNX2	RGB(0,139,69)	UNKNOWN	FAM	NFQ-MGB
86	H2	Cal wnt16 kd	RGB(142,56,142)			RNX2	RGB(0,139,69)	UNKNOWN	FAM	NFQ-MGB
87	H3	Cal wnt16 kd	RGB(142,56,142)			DSPP	RGB(0,0,255)	UNKNOWN	FAM	NFQ-MGB
88	H4	Cal wnt16 kd	RGB(142,56,142)			DSPP	RGB(0,0,255)	UNKNOWN	FAM	NFQ-MGB
89	H5	Cal wnt16 kd	RGB(142,56,142)			wnt16	RGB(176,23,31)	UNKNOWN	FAM	NFQ-MGB
90	H6	Cal wnt16 kd	RGB(142,56,142)			wnt16	RGB(176,23,31)	UNKNOWN	FAM	NFQ-MGB
91	H7	BMSC ost 7d	RGB(176,23,31)			Actinb	RGB(238,238,0)	UNKNOWN	FAM	NFQ-MGB
92	H8	BMSC ost 7d	RGB(176,23,31)			Actinb	RGB(238,238,0)	UNKNOWN	FAM	NFQ-MGB
93	H9	BMSC ost 7d	RGB(176,23,31)			Actinb	RGB(238,238,0)	UNKNOWN	FAM	NFQ-MGB
94	H10	BMSC ost 7d	RGB(176,23,31)			wnt16	RGB(176,23,31)	UNKNOWN	FAM	NFQ-MGB
95	H11	BMSC ost 7d	RGB(176,23,31)			wnt16	RGB(176,23,31)	UNKNOWN	FAM	NFQ-MGB
96	H12	BMSC ost 7d	RGB(176,23,31)			wnt16	RGB(176,23,31)	UNKNOWN	FAM	NFQ-MGB

## Sheet: Amplification Data
Block Type	384-Well Block
Calibration Background is expired	Yes
Calibration Background performed on	2013-09-25 02:31:04 AM CST
Calibration FAM is expired	Yes
Calibration FAM performed on	2013-09-25 02:53:53 AM CST
Calibration NED is expired	Yes
Calibration NED performed on	2013-09-25 03:20:35 AM CST
Calibration ROI is expired	Yes
Calibration ROI performed on	2013-09-25 02:14:56 AM CST
Calibration ROX is expired	Yes
Calibration ROX performed on	2013-09-25 03:10:36 AM CST
Calibration SYBR is expired	Yes
Calibration SYBR performed on	2013-09-25 04:07:07 AM CST
Calibration TAMRA is expired	Yes
Calibration TAMRA performed on	2013-09-25 04:15:24 AM CST
Calibration Uniformity is expired	Yes
Calibration Uniformity performed on	2013-09-25 02:41:56 AM CST
Calibration VIC is expired	Yes
Calibration VIC performed on	2013-09-25 03:02:29 AM CST
Chemistry	TAQMAN
Experiment Barcode
Experiment Comments
Experiment File Name	C:\Users\apple\Desktop\PCR\2013-10-15 163553.eds
Experiment Name	2013-10-15 163553
Experiment Run End Time	2013-10-16 06:25:41 AM CST
Experiment Type	Comparative Cт (ΔΔCт)
Experiment User Name
Instrument Name	278880346
Instrument Serial Number	278880346
Instrument Type	ViiA 7
Passive Reference	ROX
Quantification Cycle Method	Ct
Signal Smoothing On	true
Stage/ Cycle where Analysis is performed	Stage 2, Step 2
Well	Cycle	Target Name	Rn	Delta Rn
1	1	Actinb	1.04458	0.00252928
1	2	Actinb	1.04581	0.00110718
1	3	Actinb	1.04687	-0.000480855
1	4	Actinb	1.04897	-0.00103702
1	5	Actinb	1.05116	-0.0015008
1	6	Actinb	1.05517	-0.000141386
1	7	Actinb	1.05799	2.16398e-05
1	8	Actinb	1.05979	-0.000835885
1	9	Actinb	1.06307	-0.000210089
1	10	Actinb	1.06596	2.85153e-05
1	11	Actinb	1.06836	-0.000222473
1	12	Actinb	1.07299	0.00174824
1	13	Actinb	1.07354	-0.000347033
1	14	Actinb	1.07687	0.000328235
1	15	Actinb	1.08059	0.00139439
1	16	Actinb	1.08367	0.00181503
1	17	Actinb	1.08734	0.00283684
1	18	Actinb	1.08861	0.00145431
1	19	Actinb	1.08922	-0.000591727
1	20	Actinb	1.09124	-0.00123217
1	21	Actinb	1.09505	-7.44643e-05
1	22	Actinb	1.09853	0.000755537
1	23	Actinb	1.10043	1.0092e-06
1	24	Actinb	1.10271	-0.000373957
1	25	Actinb	1.10461	-0.00112193
1	26	Actinb	1.10856	0.000173705
1	27	Actinb	1.11099	-5.35607e-05
1	28	Actinb	1.11214	-0.00155553
1	29	Actinb	1.11557	-0.000778578
1	30	Actinb	1.12401	0.00500981
1	31	Actinb	1.13558	0.0139189
1	32	Actinb	1.15448	0.0301694
1	33	Actinb	1.19187	0.0648989
1	34	Actinb	1.2616	0.131981
1	35	Actinb	1.38059	0.248318
1	36	Actinb	1.55389	0.418961
1	37	Actinb	1.75076	0.613174
1	38	Actinb	1.95408	0.813843
1	39	Actinb	2.16079	1.0179
1	40	Actinb	2.36393	1.21838
1	41	Actinb	2.56299	1.41479
1	42	Actinb	2.76075	1.6099
1	43	Actinb	2.95577	1.80227
1	44	Actinb	3.14375	1.98759
1	45	Actinb	3.29647	2.13766
2	1	Actinb	0.877504	0.000687456
2	2	Actinb	0.878533	-0.00044715
2	3	Actinb	0.879898	-0.00124588
2	4	Actinb	0.883603	0.000296413
2	5	Actinb	0.8851	-0.000370953
2	6	Actinb	0.885428	-0.00220621
2	7	Actinb	0.889501	-0.000296451
2	8	Actinb	0.89097	-0.00099046
2	9	Actinb	0.894275	0.000150936
2	10	Actinb	0.897054	0.000765786
2	11	Actinb	0.899112	0.000660075
2	12	Actinb	0.902707	0.0020921
2	13	Actinb	0.905313	0.00253428
2	14	Actinb	0.906444	0.00150243
2	15	Actinb	0.908094	0.000988487
2	16	Actinb	0.9101	0.000830562
2	17	Actinb	0.911804	0.000371395
2	18	Actinb	0.912103	-0.00149295
2	19	Actinb	0.915539	-0.000220364
2	20	Actinb	0.919298	0.00137498
2	21	Actinb	0.920676	0.000589599
2	22	Actinb	0.920446	-0.0018041
2	23	Actinb	0.922076	-0.00233759
2	24	Actinb	0.924065	-0.00251232
2	25	Actinb	0.927512	-0.00122853
2	26	Actinb	0.931179	0.000275262
2	27	Actinb	0.932547	-0.000520611
2	28	Actinb	0.935867	0.000636342
2	29	Actinb	0.939552	0.00215778
2	30	Actinb	0.946175	0.00661689
2	31	Actinb	0.95617	0.0144488
2	32	Actinb	0.976605	0.0327196
2	33	Actinb	1.01713	0.0710792
2	34	Actinb	1.09169	0.143478
2	35	Actinb	1.21508	0.264704
2	36	Actinb	1.39013	0.437588
2	37	Actinb	1.58569	0.630984
2	38	Actinb	1.78639	0.829526
2	39	Actinb	1.98448	1.02545
2	40	Actinb	2.17845	1.21725
2	41	Actinb	2.37031	1.40695
2	42	Actinb	2.55937	1.59385
2	43	Actinb	2.74026	1.77258
2	44	Actinb	2.91678	1.94694
2	45	Actinb	3.05968	2.08767
3	1	Actinb	0.612488	2.15736e-05
3	2	Actinb	0.613467	-0.000512115
3	3	Actinb	0.615195	-0.000296216
3	4	Actinb	0.616809	-0.000194161
3	5	Actinb	0.617651	-0.000864404
3	6	Actinb	0.619976	-5.16238e-05
3	7	Actinb	0.621765	0.000225251
3	8	Actinb	0.62363	0.000578539
3	9	Actinb	0.625446	0.000882177
3	10	Actinb	0.626763	0.000686625
3	11	Actinb	0.628796	0.0012077
3	12	Actinb	0.630359	0.0012582
3	13	Actinb	0.631176	0.000563218
3	14	Actinb	0.631504	-0.000621175
3	15	Actinb	0.633459	-0.000177943
3	16	Actinb	0.634587	-0.00056262
3	17	Actinb	0.636036	-0.000625611
3	18	Actinb	0.637406	-0.000767399
3	19	Actinb	0.638841	-0.000845053
3	20	Actinb	0.641227	2.87627e-05
3	21	Actinb	0.642911	0.000200435
3	22	Actinb	0.64464	0.000418004
3	23	Actinb	0.645156	-0.000578098
3	24	Actinb	0.645084	-0.00216297
3	25	Actinb	0.647255	-0.0015032
3	26	Actinb	0.649446	-0.000825006
3	27	Actinb	0.651461	-0.00032211
3	28	Actinb	0.653361	6.61659e-05
3	29	Actinb	0.655728	0.00092061
3	30	Actinb	0.659681	0.00336191
3	31	Actinb	0.66577	0.00793854
3	32	Actinb	0.677334	0.0179902
3	33	Actinb	0.700434	0.0395785
3	34	Actinb	0.740991	0.0786233
3	35	Actinb	0.81762	0.15374
3	36	Actinb	0.94315	0.277758
3	37	Actinb	1.10484	0.437933
3	38	Actinb	1.27799	0.609572
3	39	Actinb	1.44795	0.778021
3	40	Actinb	1.61448	0.943042
3	41	Actinb	1.77706	1.10411
3	42	Actinb	1.93344	1.25898
3	43	Actinb	2.08395	1.40797
3	44	Actinb	2.22805	1.55056
3	45	Actinb	2.3454	1.6664
4	1	Actinb	0.603828	-0.0003923
4	2	Actinb	0.60551	-0.000320395
4	3	Actinb	0.607624	0.000183942
4	4	Actinb	0.608275	-0.000775373
4	5	Actinb	0.609492	-0.00116767
4	6	Actinb	0.611519	-0.000750296
4	7	Actinb	0.613718	-0.000161499
4	8	Actinb	0.615553	6.34705e-05
4	9	Actinb	0.61777	0.000670387
4	10	Actinb	0.6187	-9.62082e-06
4	11	Actinb	0.620408	8.91659e-05
4	12	Actinb	0.622896	0.000966747
4	13	Actinb	0.624703	0.00116418
4	14	Actinb	0.625857	0.000707927
4	15	Actinb	0.627325	0.000565971
4	16	Actinb	0.629294	0.000924932
4	17	Actinb	0.630523	0.000544497
4	18	Actinb	0.631488	-0.000100821
4	19	Actinb	0.633518	0.00031995
4	20	Actinb	0.634668	-0.000140176
4	21	Actinb	0.635637	-0.000780785
4	22	Actinb	0.637275	-0.000753464
4	23	Actinb	0.639451	-0.000187496
4	24	Actinb	0.641001	-0.000247317
4	25	Actinb	0.642078	-0.000779923
4	26	Actinb	0.643404	-0.00106416
4	27	Actinb	0.644489	-0.00158848
4	28	Actinb	0.647227	-0.000460734
4	29	Actinb	0.650178	0.000880392
4	30	Actinb	0.652794	0.00188624
4	31	Actinb	0.657163	0.0046462
4	32	Actinb	0.666006	0.0118786
4	33	Actinb	0.68155	0.0258133
4	34	Actinb	0.709356	0.0520089
4	35	Actinb	0.765246	0.106289
4	36	Actinb	0.86456	0.203993
4	37	Actinb	1.00633	0.344152
4	38	Actinb	1.17354	0.509753
4	39	Actinb	1.3452	0.679804
4	40	Actinb	1.51148	0.84447
4	41	Actinb	1.67455	1.00593
4	42	Actinb	1.8327	1.16247
4	43	Actinb	1.98674	1.3149
4	44	Actinb	2.13475	1.4613
4	45	Actinb	2.25718	1.58213
5	1	Actinb	0.60838	0.001416
5	2	Actinb	0.608555	-7.3207e-05
5	3	Actinb	0.610504	0.000211178
5	4	Actinb	0.612231	0.000273952
5	5	Actinb	0.613094	-0.000526944
5	6	Actinb	0.615837	0.000550957
5	7	Actinb	0.617046	9.54692e-05
5	8	Actinb	0.617999	-0.000615842
5	9	Actinb	0.620797	0.000518028
5	10	Actinb	0.622889	0.000945583
5	11	Actinb	0.62426	0.00065234
5	12	Actinb	0.62524	-3.12552e-05
5	13	Actinb	0.627121	0.000185478
5	14	Actinb	0.62905	0.000449299
5	15	Actinb	0.629687	-0.000577618
5	16	Actinb	0.631767	-0.000162342
5	17	Actinb	0.633188	-0.000405875
5	18	Actinb	0.634146	-0.00111146
5	19	Actinb	0.636829	-9.30483e-05
5	20	Actinb	0.637987	-0.000599379
5	21	Actinb	0.638122	-0.002129
5	22	Actinb	0.640178	-0.00173661
5	23	Actinb	0.642864	-0.000715456
5	24	Actinb	0.645486	0.000241865
5	25	Actinb	0.648279	0.00137126
5	26	Actinb	0.651782	0.00320942
5	27	Actinb	0.658401	0.00816479
5	28	Actinb	0.67067	0.0187688
5	29	Actinb	0.69485	0.0412851
5	30	Actinb	0.739015	0.0837855
5	31	Actinb	0.819461	0.162567
5	32	Actinb	0.945657	0.287098
5	33	Actinb	1.10351	0.443287
5	34	Actinb	1.27428	0.612389
5	35	Actinb	1.4437	0.78015
5	36	Actinb	1.60596	0.940745
5	37	Actinb	1.76613	1.09925
5	38	Actinb	1.92273	1.25419
5	39	Actinb	2.07213	1.40193
5	40	Actinb	2.21535	1.54347
5	41	Actinb	2.35227	1.67873
5	42	Actinb	2.48211	1.80691
5	43	Actinb	2.60854	1.93168
5	44	Actinb	2.72614	2.04761
5	45	Actinb	2.82117	2.14098
6	1	Actinb	0.607295	0.000616742
6	2	Actinb	0.608019	-0.000553241
6	3	Actinb	0.610081	-0.00038504
6	4	Actinb	0.612064	-0.000296113
6	5	Actinb	0.615006	0.000751435
6	6	Actinb	0.616402	0.000253972
6	7	Actinb	0.618422	0.000380032
6	8	Actinb	0.618921	-0.00101514
6	9	Actinb	0.621469	-0.000361158
6	10	Actinb	0.623679	-4.47207e-05
6	11	Actinb	0.625398	-0.000220141
6	12	Actinb	0.62872	0.00120804
6	13	Actinb	0.630408	0.00100175
6	14	Actinb	0.632159	0.00085923
6	15	Actinb	0.633195	7.40903e-07
6	16	Actinb	0.634364	-0.000724055
6	17	Actinb	0.637903	0.000920791
6	18	Actinb	0.638645	-0.000230774
6	19	Actinb	0.638991	-0.00177895
6	20	Actinb	0.641629	-0.00103568
6	21	Actinb	0.645515	0.000957197
6	22	Actinb	0.645999	-0.00045341
6	23	Actinb	0.646156	-0.00219023
6	24	Actinb	0.649008	-0.00123251
6	25	Actinb	0.65313	0.000995509
6	26	Actinb	0.656667	0.00263922
6	27	Actinb	0.663061	0.00713931
6	28	Actinb	0.677736	0.0199196
6	29	Actinb	0.702542	0.0428318
6	30	Actinb	0.751285	0.0896808
6	31	Actinb	0.837915	0.174417
6	32	Actinb	0.967954	0.302562
6	33	Actinb	1.12777	0.46048
6	34	Actinb	1.29815	0.628974
6	35	Actinb	1.46527	0.794194
6	36	Actinb	1.62825	0.955285
6	37	Actinb	1.78611	1.11125
6	38	Actinb	1.94454	1.26778
6	39	Actinb	2.09439	1.41574
6	40	Actinb	2.23637	1.55582
6	41	Actinb	2.37132	1.68888
6	42	Actinb	2.50143	1.81709
6	43	Actinb	2.62569	1.93946
6	44	Actinb	2.73989	2.05177
6	45	Actinb	2.83267	2.14265
7	1	Actinb	0.625652	0.000841825
7	2	Actinb	0.626778	0.000600079
7	3	Actinb	0.627787	0.000240375
7	4	Actinb	0.628267	-0.000647307
7	5	Actinb	0.629129	-0.00115441
7	6	Actinb	0.630948	-0.000703792
7	7	Actinb	0.632546	-0.000473708
7	8	Actinb	0.634729	0.000340919
7	9	Actinb	0.636287	0.000531068
7	10	Actinb	0.637302	0.000177264
7	11	Actinb	0.638234	-0.00025933
7	12	Actinb	0.641498	0.00163617
7	13	Actinb	0.642165	0.000935644
7	14	Actinb	0.643153	0.000554542
7	15	Actinb	0.645619	0.00165235
7	16	Actinb	0.645818	0.000483752
7	17	Actinb	0.647519	0.000815641
7	18	Actinb	0.649126	0.00105419
7	19	Actinb	0.649682	0.000242384
7	20	Actinb	0.650822	1.4406e-05
7	21	Actinb	0.651366	-0.000810214
7	22	Actinb	0.652453	-0.00109142
7	23	Actinb	0.653409	-0.00150381
7	24	Actinb	0.655709	-0.000572779
7	25	Actinb	0.656627	-0.00102278
7	26	Actinb	0.656862	-0.00215562
7	27	Actinb	0.659656	-0.000730582
7	28	Actinb	0.660533	-0.00122136
7	29	Actinb	0.661846	-0.00127678
7	30	Actinb	0.664834	0.000342511
7	31	Actinb	0.665897	3.72858e-05
7	32	Actinb	0.66846	0.00123225
7	33	Actinb	0.671929	0.00333314
7	34	Actinb	0.676782	0.0068174
7	35	Actinb	0.686442	0.0151093
7	36	Actinb	0.706175	0.0334735
7	37	Actinb	0.74505	0.0709799
7	38	Actinb	0.818177	0.142739
7	39	Actinb	0.93902	0.262214
7	40	Actinb	1.09811	0.419936
7	41	Actinb	1.27655	0.597008
7	42	Actinb	1.45513	0.774222
7	43	Actinb	1.62582	0.943539
7	44	Actinb	1.79139	1.10774
7	45	Actinb	1.92996	1.24494
8	1	Actinb	0.626355	0.00036315
8	2	Actinb	0.626004	-0.00152887
8	3	Actinb	0.627427	-0.00164616
8	4	Actinb	0.629254	-0.00135969
8	5	Actinb	0.631089	-0.00106505
8	6	Actinb	0.63349	-0.000203812
8	7	Actinb	0.635109	-0.000125718
8	8	Actinb	0.636477	-0.000298024
8	9	Actinb	0.63921	0.000894379
8	10	Actinb	0.64108	0.00122394
8	11	Actinb	0.642335	0.000939343
8	12	Actinb	0.644154	0.00121824
8	13	Actinb	0.645248	0.00077146
8	14	Actinb	0.646355	0.000337788
8	15	Actinb	0.647898	0.000341077
8	16	Actinb	0.649721	0.00062284
8	17	Actinb	0.650514	-0.000124352
8	18	Actinb	0.652249	7.09834e-05
8	19	Actinb	0.653355	-0.000363344
8	20	Actinb	0.655435	0.00017597
8	21	Actinb	0.658999	0.00219998
8	22	Actinb	0.659807	0.00146679
8	23	Actinb	0.660144	0.000263861
8	24	Actinb	0.660189	-0.00123137
8	25	Actinb	0.662277	-0.000684128
8	26	Actinb	0.664012	-0.000489269
8	27	Actinb	0.665611	-0.000430904
8	28	Actinb	0.666118	-0.0014639
8	29	Actinb	0.668351	-0.000771641
8	30	Actinb	0.670349	-0.000313389
8	31	Actinb	0.670589	-0.00161431
8	32	Actinb	0.672606	-0.00113758
8	33	Actinb	0.675329	4.51073e-05
8	34	Actinb	0.679575	0.00275087
8	35	Actinb	0.68408	0.00571562
8	36	Actinb	0.69494	0.0150358
8	37	Actinb	0.715195	0.0337501
8	38	Actinb	0.75353	0.0705449
8	39	Actinb	0.824914	0.140389
8	40	Actinb	0.947188	0.261122
8	41	Actinb	1.10895	0.421344
8	42	Actinb	1.28303	0.593878
8	43	Actinb	1.45929	0.768606
8	44	Actinb	1.63257	0.940341
8	45	Actinb	1.77257	1.0788
9	1	Actinb	0.640203	0.00146357
9	2	Actinb	0.640303	-0.000349498
9	3	Actinb	0.640938	-0.0016272
9	4	Actinb	0.643747	-0.000730459
9	5	Actinb	0.64649	9.99395e-05
9	6	Actinb	0.64878	0.000476687
9	7	Actinb	0.650558	0.000341788
9	8	Actinb	0.652736	0.000606836
9	9	Actinb	0.655012	0.000971066
9	10	Actinb	0.656297	0.000343117
9	11	Actinb	0.659444	0.0015774
9	12	Actinb	0.660102	0.000322526
9	13	Actinb	0.661651	-4.11953e-05
9	14	Actinb	0.663524	-8.08462e-05
9	15	Actinb	0.664241	-0.00127665
9	16	Actinb	0.667049	-0.00038152
9	17	Actinb	0.66896	-0.000383143
9	18	Actinb	0.671383	0.000126821
9	19	Actinb	0.672664	-0.000504406
9	20	Actinb	0.674633	-0.000448451
9	21	Actinb	0.677496	0.00050211
9	22	Actinb	0.678371	-0.000536157
9	23	Actinb	0.681461	0.000641736
9	24	Actinb	0.688066	0.00533404
9	25	Actinb	0.696888	0.0122425
9	26	Actinb	0.712676	0.0261181
9	27	Actinb	0.74375	0.0552795
9	28	Actinb	0.800638	0.110255
9	29	Actinb	0.900217	0.207921
9	30	Actinb	1.04445	0.350242
9	31	Actinb	1.21007	0.513949
9	32	Actinb	1.38006	0.682031
9	33	Actinb	1.54977	0.849828
9	34	Actinb	1.71424	1.01238
9	35	Actinb	1.87375	1.16997
9	36	Actinb	2.02977	1.32409
9	37	Actinb	2.17913	1.47153
9	38	Actinb	2.32184	1.61233
9	39	Actinb	2.45701	1.74559
9	40	Actinb	2.58631	1.87298
9	41	Actinb	2.70983	1.99458
9	42	Actinb	2.83019	2.11302
9	43	Actinb	2.94179	2.22271
9	44	Actinb	3.0471	2.32612
9	45	Actinb	3.13214	2.40924
10	1	Actinb	0.651379	0.00217289
10	2	Actinb	0.650767	-0.000603964
10	3	Actinb	0.651014	-0.00252197
10	4	Actinb	0.654095	-0.00160674
10	5	Actinb	0.65847	0.000603054
10	6	Actinb	0.660689	0.000657719
10	7	Actinb	0.661991	-0.000205706
10	8	Actinb	0.664519	0.000157294
10	9	Actinb	0.668077	0.00155098
10	10	Actinb	0.670176	0.00148405
10	11	Actinb	0.671409	0.000552854
10	12	Actinb	0.672488	-0.00053385
10	13	Actinb	0.674718	-0.000468992
10	14	Actinb	0.679058	0.00170688
10	15	Actinb	0.680852	0.00133532
10	16	Actinb	0.682423	0.000741483
10	17	Actinb	0.684047	0.000200042
10	18	Actinb	0.685874	-0.00013761
10	19	Actinb	0.687491	-0.000685548
10	20	Actinb	0.689354	-0.000987259
10	21	Actinb	0.691471	-0.00103601
10	22	Actinb	0.693485	-0.0011862
10	23	Actinb	0.697217	0.000380215
10	24	Actinb	0.702876	0.00387389
10	25	Actinb	0.712956	0.0117892
10	26	Actinb	0.731967	0.0286352
10	27	Actinb	0.76579	0.0602932
10	28	Actinb	0.82944	0.121778
10	29	Actinb	0.936438	0.226611
10	30	Actinb	1.0858	0.373807
10	31	Actinb	1.25711	0.542948
10	32	Actinb	1.43139	0.715063
10	33	Actinb	1.60223	0.88374
10	34	Actinb	1.76709	1.04644
10	35	Actinb	1.93047	1.20765
10	36	Actinb	2.08858	1.3636
10	37	Actinb	2.23686	1.50972
10	38	Actinb	2.37681	1.6475
10	39	Actinb	2.51449	1.78301
10	40	Actinb	2.64604	1.9124
10	41	Actinb	2.77183	2.03603
10	42	Actinb	2.8897	2.15173
10	43	Actinb	3.00212	2.26198
10	44	Actinb	3.10672	2.36442
10	45	Actinb	3.19159	2.44712
11	1	Actinb	0.659059	0.00322748
11	2	Actinb	0.65956	0.0019964
11	3	Actinb	0.660014	0.000717753
11	4	Actinb	0.660986	-4.22127e-05
11	5	Actinb	0.662068	-0.000692447
11	6	Actinb	0.664031	-0.000461068
11	7	Actinb	0.666162	-6.24984e-05
11	8	Actinb	0.668773	0.000816187
11	9	Actinb	0.671263	0.00157423
11	10	Actinb	0.671607	0.000185914
11	11	Actinb	0.672421	-0.000732005
11	12	Actinb	0.673465	-0.00142056
11	13	Actinb	0.676259	-0.000357939
11	14	Actinb	0.678869	0.000519375
11	15	Actinb	0.680178	9.65924e-05
11	16	Actinb	0.681861	4.74714e-05
11	17	Actinb	0.682008	-0.00153742
11	18	Actinb	0.684371	-0.00090717
11	19	Actinb	0.687263	0.000253445
11	20	Actinb	0.690744	0.00200236
11	21	Actinb	0.696399	0.00592452
11	22	Actinb	0.707836	0.0156301
11	23	Actinb	0.726547	0.0326087
11	24	Actinb	0.761567	0.0658964
11	25	Actinb	0.826528	0.129125
11	26	Actinb	0.937006	0.237872
11	27	Actinb	1.09197	0.391103
11	28	Actinb	1.26755	0.564947
11	29	Actinb	1.44357	0.739239
11	30	Actinb	1.61749	0.911427
11	31	Actinb	1.78912	1.08133
11	32	Actinb	1.95387	1.24434
11	33	Actinb	2.11168	1.40042
11	34	Actinb	2.26673	1.55374
11	35	Actinb	2.41449	1.69977
11	36	Actinb	2.55124	1.83478
11	37	Actinb	2.68656	1.96837
11	38	Actinb	2.81947	2.09955
11	39	Actinb	2.94237	2.22072
11	40	Actinb	3.05619	2.3328
11	41	Actinb	3.16485	2.43974
11	42	Actinb	3.26916	2.54231
11	43	Actinb	3.3665	2.63792
11	44	Actinb	3.4574	2.72708
11	45	Actinb	3.53167	2.79963
12	1	Actinb	0.709797	0.00315506
12	2	Actinb	0.709489	0.000883882
12	3	Actinb	0.710228	-0.000340218
12	4	Actinb	0.713484	0.000952785
12	5	Actinb	0.716959	0.00246519
12	6	Actinb	0.717556	0.00109923
12	7	Actinb	0.718988	0.000568275
12	8	Actinb	0.71937	-0.00101304
12	9	Actinb	0.720476	-0.00187039
12	10	Actinb	0.723718	-0.000590798
12	11	Actinb	0.727097	0.000824991
12	12	Actinb	0.727688	-0.000546929
12	13	Actinb	0.729329	-0.00086951
12	14	Actinb	0.730341	-0.00182038
12	15	Actinb	0.731755	-0.0023691
12	16	Actinb	0.73428	-0.00180691
12	17	Actinb	0.737669	-0.00038111
12	18	Actinb	0.74144	0.0014267
12	19	Actinb	0.742722	0.000745596
12	20	Actinb	0.747465	0.00352562
12	21	Actinb	0.753884	0.00798208
12	22	Actinb	0.76587	0.0180045
12	23	Actinb	0.787097	0.0372688
12	24	Actinb	0.826292	0.074501
12	25	Actinb	0.90111	0.147355
12	26	Actinb	1.02508	0.269365
12	27	Actinb	1.18775	0.430068
12	28	Actinb	1.36541	0.605763
12	29	Actinb	1.54441	0.782809
12	30	Actinb	1.7177	0.954135
12	31	Actinb	1.89232	1.12679
12	32	Actinb	2.06	1.2925
12	33	Actinb	2.21963	1.45017
12	34	Actinb	2.37726	1.60584
12	35	Actinb	2.52866	1.75528
12	36	Actinb	2.67451	1.89916
12	37	Actinb	2.81067	2.03336
12	38	Actinb	2.93748	2.15821
12	39	Actinb	3.05865	2.27742
12	40	Actinb	3.17317	2.38997
12	41	Actinb	3.28137	2.4962
12	42	Actinb	3.38689	2.59976
12	43	Actinb	3.48771	2.69862
12	44	Actinb	3.58225	2.7912
12	45	Actinb	3.65335	2.86034
13	1	Actinb	0.98176	-0.000112929
13	2	Actinb	0.981937	-0.00226051
13	3	Actinb	0.983341	-0.00318178
13	4	Actinb	0.985943	-0.00290488
13	5	Actinb	0.991745	0.000572315
13	6	Actinb	0.99392	0.000423459
13	7	Actinb	0.996312	0.000490611
13	8	Actinb	0.997654	-0.000492709
13	9	Actinb	1.00118	0.000707706
13	10	Actinb	1.00412	0.00132298
13	11	Actinb	1.00639	0.00127235
13	12	Actinb	1.00773	0.000285577
13	13	Actinb	1.01028	0.000506628
13	14	Actinb	1.01381	0.00171354
13	15	Actinb	1.01644	0.00202042
13	16	Actinb	1.0188	0.00205324
13	17	Actinb	1.02083	0.00176408
13	18	Actinb	1.0206	-0.0007909
13	19	Actinb	1.02341	-0.000308184
13	20	Actinb	1.0264	0.000357517
13	21	Actinb	1.02819	-0.000175192
13	22	Actinb	1.02975	-0.000946082
13	23	Actinb	1.0325	-0.000522256
13	24	Actinb	1.03418	-0.00116142
13	25	Actinb	1.03501	-0.00265424
13	26	Actinb	1.03762	-0.00237609
13	27	Actinb	1.04125	-0.00107059
13	28	Actinb	1.04448	-0.000162297
13	29	Actinb	1.05022	0.00325619
13	30	Actinb	1.05762	0.00832798
13	31	Actinb	1.07227	0.0206491
13	32	Actinb	1.09735	0.0434084
13	33	Actinb	1.14676	0.0904943
13	34	Actinb	1.23757	0.178975
13	35	Actinb	1.38417	0.323258
13	36	Actinb	1.56785	0.504614
13	37	Actinb	1.76682	0.701259
13	38	Actinb	1.96992	0.902033
13	39	Actinb	2.17457	1.10435
13	40	Actinb	2.37262	1.30008
13	41	Actinb	2.56522	1.49036
13	42	Actinb	2.75712	1.67993
13	43	Actinb	2.94602	1.86651
13	44	Actinb	3.12859	2.04675
13	45	Actinb	3.27692	2.19276
14	1	Actinb	0.819985	-0.000655376
14	2	Actinb	0.821488	-0.00110976
14	3	Actinb	0.822593	-0.00196326
14	4	Actinb	0.824601	-0.00191274
14	5	Actinb	0.826736	-0.00173597
14	6	Actinb	0.829424	-0.00100673
14	7	Actinb	0.832098	-0.000290537
14	8	Actinb	0.834547	0.000200168
14	9	Actinb	0.836881	0.000576015
14	10	Actinb	0.840435	0.00217215
14	11	Actinb	0.841261	0.00104
14	12	Actinb	0.843475	0.00129598
14	13	Actinb	0.845785	0.00164828
14	14	Actinb	0.847639	0.00154378
14	15	Actinb	0.848839	0.000785883
14	16	Actinb	0.852315	0.00230352
14	17	Actinb	0.853596	0.00162651
14	18	Actinb	0.855496	0.00156885
14	19	Actinb	0.855495	-0.000390435
14	20	Actinb	0.858025	0.000180915
14	21	Actinb	0.859006	-0.000795965
14	22	Actinb	0.860785	-0.000974441
14	23	Actinb	0.861891	-0.00182687
14	24	Actinb	0.863698	-0.00197828
14	25	Actinb	0.865416	-0.00221833
14	26	Actinb	0.867479	-0.00211374
14	27	Actinb	0.869753	-0.0017972
14	28	Actinb	0.873709	0.000200544
14	29	Actinb	0.879328	0.00386192
14	30	Actinb	0.887445	0.0100209
14	31	Actinb	0.90217	0.0227877
14	32	Actinb	0.92879	0.047449
14	33	Actinb	0.980919	0.0976201
14	34	Actinb	1.07591	0.190658
14	35	Actinb	1.22168	0.334468
14	36	Actinb	1.40152	0.512342
14	37	Actinb	1.5934	0.702271
14	38	Actinb	1.78478	0.89169
14	39	Actinb	1.97552	1.08047
14	40	Actinb	2.1621	1.2651
14	41	Actinb	2.34059	1.44163
14	42	Actinb	2.51805	1.61713
14	43	Actinb	2.68753	1.78465
14	44	Actinb	2.85051	1.94567
14	45	Actinb	2.98493	2.07814
15	1	Actinb	0.653227	-0.000646681
15	2	Actinb	0.654314	-0.00122507
15	3	Actinb	0.655499	-0.00170648
15	4	Actinb	0.657154	-0.00171719
15	5	Actinb	0.659134	-0.00140401
15	6	Actinb	0.662561	0.000356723
15	7	Actinb	0.663704	-0.000165636
15	8	Actinb	0.665599	6.28443e-05
15	9	Actinb	0.668038	0.000835277
15	10	Actinb	0.669629	0.000761144
15	11	Actinb	0.670256	-0.000278524
15	12	Actinb	0.67254	0.000338996
15	13	Actinb	0.675184	0.00131754
15	14	Actinb	0.676633	0.00110048
15	15	Actinb	0.67888	0.00168134
15	16	Actinb	0.681135	0.00226971
15	17	Actinb	0.681146	0.000615104
15	18	Actinb	0.682599	0.000402153
15	19	Actinb	0.683868	5.02289e-06
15	20	Actinb	0.685924	0.000394078
15	21	Actinb	0.68802	0.00082432
15	22	Actinb	0.687774	-0.00108814
15	23	Actinb	0.689764	-0.000764231
15	24	Actinb	0.691145	-0.00104889
15	25	Actinb	0.692622	-0.00123794
15	26	Actinb	0.694307	-0.00121909
15	27	Actinb	0.696361	-0.000831044
15	28	Actinb	0.698283	-0.000575384
15	29	Actinb	0.700458	-6.67618e-05
15	30	Actinb	0.703329	0.00113858
15	31	Actinb	0.709444	0.00558677
15	32	Actinb	0.718823	0.0133001
15	33	Actinb	0.734936	0.0277467
15	34	Actinb	0.765537	0.0566816
15	35	Actinb	0.821597	0.111076
15	36	Actinb	0.923872	0.211685
15	37	Actinb	1.07282	0.358971
15	38	Actinb	1.24378	0.528256
15	39	Actinb	1.41616	0.698972
15	40	Actinb	1.58548	0.866627
15	41	Actinb	1.7504	1.02988
15	42	Actinb	1.91108	1.1889
15	43	Actinb	2.06605	1.3422
15	44	Actinb	2.21476	1.48924
15	45	Actinb	2.33515	1.60797
16	1	Actinb	0.650929	0.00060946
16	2	Actinb	0.651319	-0.000449559
16	3	Actinb	0.65329	7.13619e-05
16	4	Actinb	0.654807	0.00013887
16	5	Actinb	0.657118	0.00100103
16	6	Actinb	0.659092	0.00152582
16	7	Actinb	0.660122	0.00110583
16	8	Actinb	0.660919	0.000453667
16	9	Actinb	0.662528	0.000612967
16	10	Actinb	0.662794	-0.000570805
16	11	Actinb	0.664394	-0.000419851
16	12	Actinb	0.666	-0.000262697
16	13	Actinb	0.666334	-0.00137882
16	14	Actinb	0.668388	-0.000774152
16	15	Actinb	0.670834	0.000222533
16	16	Actinb	0.671926	-0.000135118
16	17	Actinb	0.673144	-0.000366587
16	18	Actinb	0.67417	-0.000789505
16	19	Actinb	0.675492	-0.000916964
16	20	Actinb	0.677791	-6.72637e-05
16	21	Actinb	0.678437	-0.000870818
16	22	Actinb	0.68004	-0.000717657
16	23	Actinb	0.68095	-0.00125657
16	24	Actinb	0.682534	-0.00112266
16	25	Actinb	0.684139	-0.000966518
16	26	Actinb	0.686694	0.000138826
16	27	Actinb	0.688293	0.000288232
16	28	Actinb	0.68925	-0.000204246
16	29	Actinb	0.691866	0.000962551
16	30	Actinb	0.696651	0.00429854
16	31	Actinb	0.702028	0.00822527
16	32	Actinb	0.714677	0.0194255
16	33	Actinb	0.738078	0.0413766
16	34	Actinb	0.780617	0.0824666
16	35	Actinb	0.859558	0.159958
16	36	Actinb	0.98754	0.28649
16	37	Actinb	1.14822	0.445722
16	38	Actinb	1.32129	0.617346
16	39	Actinb	1.49411	0.788712
16	40	Actinb	1.6603	0.953455
16	41	Actinb	1.82259	1.1143
16	42	Actinb	1.98467	1.27492
16	43	Actinb	2.13587	1.42467
16	44	Actinb	2.27732	1.56468
16	45	Actinb	2.39082	1.67672
17	1	Actinb	0.629348	0.00240935
17	2	Actinb	0.630896	0.00221988
17	3	Actinb	0.631683	0.00126975
17	4	Actinb	0.631797	-0.000352849
17	5	Actinb	0.632465	-0.00142231
17	6	Actinb	0.634968	-0.000656075
17	7	Actinb	0.636719	-0.000642404
17	8	Actinb	0.639233	0.000133729
17	9	Actinb	0.641746	0.00091016
17	10	Actinb	0.643845	0.00127139
17	11	Actinb	0.644902	0.00059096
17	12	Actinb	0.645863	-0.00018525
17	13	Actinb	0.646913	-0.000871934
17	14	Actinb	0.649866	0.000343367
17	15	Actinb	0.653311	0.00205106
17	16	Actinb	0.653713	0.000715998
17	17	Actinb	0.653975	-0.000758481
17	18	Actinb	0.655508	-0.000963022
17	19	Actinb	0.657191	-0.00101712
17	20	Actinb	0.658736	-0.00120903
17	21	Actinb	0.661797	0.000113799
17	22	Actinb	0.66334	-8.01926e-05
17	23	Actinb	0.664534	-0.000623408
17	24	Actinb	0.665886	-0.00100873
17	25	Actinb	0.66793	-0.000701567
17	26	Actinb	0.673461	0.00309217
17	27	Actinb	0.681242	0.00913563
17	28	Actinb	0.697854	0.0240109
17	29	Actinb	0.725536	0.049956
17	30	Actinb	0.776496	0.0991785
17	31	Actinb	0.868091	0.189036
17	32	Actinb	1.00599	0.325196
17	33	Actinb	1.17172	0.489187
17	34	Actinb	1.34387	0.659608
17	35	Actinb	1.51212	0.826117
17	36	Actinb	1.67721	0.989469
17	37	Actinb	1.83684	1.14736
17	38	Actinb	1.99306	1.30185
17	39	Actinb	2.14648	1.45353
17	40	Actinb	2.29133	1.59664
17	41	Actinb	2.42595	1.72952
17	42	Actinb	2.55204	1.85388
17	43	Actinb	2.67454	1.97463
17	44	Actinb	2.79092	2.08929
17	45	Actinb	2.88674	2.18336
18	1	Actinb	0.615467	0.00117477
18	2	Actinb	0.617212	0.00139141
18	3	Actinb	0.61805	0.000700383
18	4	Actinb	0.619009	0.000130954
18	5	Actinb	0.620528	0.000120914
18	6	Actinb	0.620775	-0.00116103
18	7	Actinb	0.623035	-0.00042929
18	8	Actinb	0.625137	0.000143544
18	9	Actinb	0.626696	0.000173857
18	10	Actinb	0.629318	0.00126674
18	11	Actinb	0.630172	0.000592289
18	12	Actinb	0.632355	0.0012463
18	13	Actinb	0.633702	0.00106442
18	14	Actinb	0.633136	-0.00102987
18	15	Actinb	0.635264	-0.000430989
18	16	Actinb	0.637361	0.000137076
18	17	Actinb	0.63901	0.000258107
18	18	Actinb	0.639293	-0.000988252
18	19	Actinb	0.640525	-0.00128475
18	20	Actinb	0.642119	-0.00121981
18	21	Actinb	0.643082	-0.00178501
18	22	Actinb	0.645096	-0.00130027
18	23	Actinb	0.645978	-0.00194677
18	24	Actinb	0.649312	-0.000141309
18	25	Actinb	0.652726	0.00174354
18	26	Actinb	0.65665	0.00413921
18	27	Actinb	0.663118	0.00907766
18	28	Actinb	0.675342	0.0197735
18	29	Actinb	0.695667	0.0385696
18	30	Actinb	0.736722	0.0780962
18	31	Actinb	0.813616	0.153461
18	32	Actinb	0.93788	0.276197
18	33	Actinb	1.09897	0.435757
18	34	Actinb	1.27641	0.611668
18	35	Actinb	1.45297	0.786702
18	36	Actinb	1.62069	0.952888
18	37	Actinb	1.78695	1.11763
18	38	Actinb	1.94863	1.27777
18	39	Actinb	2.10385	1.43146
18	40	Actinb	2.25189	1.57797
18	41	Actinb	2.39235	1.71691
18	42	Actinb	2.52417	1.8472
18	43	Actinb	2.65418	1.97568
18	44	Actinb	2.78042	2.10039
18	45	Actinb	2.88134	2.19978
19	1	Actinb	0.624035	0.00117499
19	2	Actinb	0.624853	0.000634331
19	3	Actinb	0.625829	0.000251387
19	4	Actinb	0.626541	-0.000395903
19	5	Actinb	0.628358	6.28899e-05
19	6	Actinb	0.6313	0.00164523
19	7	Actinb	0.632468	0.00145445
19	8	Actinb	0.633103	0.000731046
19	9	Actinb	0.63491	0.0011784
19	10	Actinb	0.635483	0.00039312
19	11	Actinb	0.636032	-0.000416474
19	12	Actinb	0.637661	-0.000146449
19	13	Actinb	0.637623	-0.00154368
19	14	Actinb	0.639374	-0.00115147
19	15	Actinb	0.642341	0.000455964
19	16	Actinb	0.643611	0.000367944
19	17	Actinb	0.643676	-0.000926415
19	18	Actinb	0.646292	0.000330485
19	19	Actinb	0.647146	-0.000173993
19	20	Actinb	0.648901	0.0002215
19	21	Actinb	0.649484	-0.000553881
19	22	Actinb	0.651094	-0.000302691
19	23	Actinb	0.652087	-0.000669303
19	24	Actinb	0.65241	-0.00170444
19	25	Actinb	0.654385	-0.00108829
19	26	Actinb	0.655568	-0.00126453
19	27	Actinb	0.656418	-0.0017733
19	28	Actinb	0.657003	-0.00254731
19	29	Actinb	0.659484	-0.00142553
19	30	Actinb	0.662353	8.48079e-05
19	31	Actinb	0.663626	-1.00677e-06
19	32	Actinb	0.66767	0.00268432
19	33	Actinb	0.672568	0.00622312
19	34	Actinb	0.679459	0.0117555
19	35	Actinb	0.697421	0.028358
19	36	Actinb	0.728889	0.0584677
19	37	Actinb	0.789471	0.117691
19	38	Actinb	0.896915	0.223775
19	39	Actinb	1.04839	0.373897
19	40	Actinb	1.22209	0.54623
19	41	Actinb	1.40321	0.725997
19	42	Actinb	1.57826	0.899681
19	43	Actinb	1.74428	1.06434
19	44	Actinb	1.90603	1.22474
19	45	Actinb	2.0404	1.35775
20	1	Actinb	0.621218	-0.000748951
20	2	Actinb	0.622378	-0.000970587
20	3	Actinb	0.624709	-2.20053e-05
20	4	Actinb	0.625189	-0.000924267
20	5	Actinb	0.62672	-0.000775102
20	6	Actinb	0.62915	0.000273258
20	7	Actinb	0.629779	-0.000479813
20	8	Actinb	0.631528	-0.00011321
20	9	Actinb	0.632456	-0.000567543
20	10	Actinb	0.634168	-0.000237299
20	11	Actinb	0.637158	0.00137045
20	12	Actinb	0.637905	0.000735695
20	13	Actinb	0.638782	0.00023052
20	14	Actinb	0.640968	0.00103438
20	15	Actinb	0.642047	0.000730909
20	16	Actinb	0.642688	-1.0301e-05
20	17	Actinb	0.644274	0.000194355
20	18	Actinb	0.644918	-0.000544291
20	19	Actinb	0.647844	0.00099992
20	20	Actinb	0.6496	0.00137362
20	21	Actinb	0.650112	0.000504077
20	22	Actinb	0.651006	1.6068e-05
20	23	Actinb	0.651608	-0.000764659
20	24	Actinb	0.653092	-0.000662702
20	25	Actinb	0.655892	0.000755863
20	26	Actinb	0.655764	-0.0007552
20	27	Actinb	0.656517	-0.00138382
20	28	Actinb	0.658061	-0.00122225
20	29	Actinb	0.659316	-0.0013493
20	30	Actinb	0.660303	-0.0017442
20	31	Actinb	0.663406	-2.35036e-05
20	32	Actinb	0.665507	0.000695601
20	33	Actinb	0.666406	0.00021236
20	34	Actinb	0.670028	0.0024524
20	35	Actinb	0.675932	0.00697493
20	36	Actinb	0.686496	0.0161569
20	37	Actinb	0.706161	0.0344397
20	38	Actinb	0.743328	0.0702244
20	39	Actinb	0.811535	0.137049
20	40	Actinb	0.930127	0.254259
20	41	Actinb	1.0923	0.41505
20	42	Actinb	1.27048	0.591843
20	43	Actinb	1.45143	0.771418
20	44	Actinb	1.62538	0.943986
20	45	Actinb	1.77191	1.08913
21	1	Actinb	0.649991	0.00413976
21	2	Actinb	0.650034	0.00205111
21	3	Actinb	0.652457	0.0023426
21	4	Actinb	0.655356	0.00310967
21	5	Actinb	0.657574	0.00319611
21	6	Actinb	0.659093	0.00258399
21	7	Actinb	0.659808	0.00116786
21	8	Actinb	0.660962	0.000189823
21	9	Actinb	0.662878	-2.52725e-05
21	10	Actinb	0.665076	4.12038e-05
21	11	Actinb	0.667246	8.00235e-05
21	12	Actinb	0.668396	-0.000901648
21	13	Actinb	0.670641	-0.000788263
21	14	Actinb	0.671035	-0.00252554
21	15	Actinb	0.671357	-0.00433536
21	16	Actinb	0.674456	-0.0033682
21	17	Actinb	0.676985	-0.00297098
21	18	Actinb	0.676983	-0.00510379
21	19	Actinb	0.679263	-0.00495524
21	20	Actinb	0.680604	-0.00574576
21	21	Actinb	0.68445	-0.00403175
21	22	Actinb	0.68721	-0.00340308
21	23	Actinb	0.692655	-8.91076e-05
21	24	Actinb	0.706533	0.0116573
21	25	Actinb	0.710883	0.0138754
21	26	Actinb	0.719679	0.0205403
21	27	Actinb	0.751639	0.0503686
21	28	Actinb	0.81428	0.110878
21	29	Actinb	0.921352	0.215819
21	30	Actinb	1.07002	0.362359
21	31	Actinb	1.23533	0.525532
21	32	Actinb	1.40274	0.690815
21	33	Actinb	1.56694	0.852876
21	34	Actinb	1.72762	1.01143
21	35	Actinb	1.88457	1.16624
21	36	Actinb	2.03602	1.31557
21	37	Actinb	2.17923	1.45665
21	38	Actinb	2.31463	1.58991
21	39	Actinb	2.44707	1.72022
21	40	Actinb	2.57487	1.84589
21	41	Actinb	2.69699	1.96588
21	42	Actinb	2.81304	2.07979
21	43	Actinb	2.9198	2.18443
21	44	Actinb	3.02099	2.28349
21	45	Actinb	3.1046	2.36496
22	1	Actinb	0.616973	0.00258475
22	2	Actinb	0.616606	0.000625121
22	3	Actinb	0.617844	0.000269755
22	4	Actinb	0.618534	-0.000632484
22	5	Actinb	0.62015	-0.000610135
22	6	Actinb	0.622065	-0.000287916
22	7	Actinb	0.624148	0.000202508
22	8	Actinb	0.626135	0.000596014
22	9	Actinb	0.627157	2.53563e-05
22	10	Actinb	0.628881	0.000155768
22	11	Actinb	0.631047	0.000729042
22	12	Actinb	0.633156	0.00124533
22	13	Actinb	0.633438	-6.54345e-05
22	14	Actinb	0.635422	0.000325092
22	15	Actinb	0.636387	-0.000302369
22	16	Actinb	0.638093	-0.00018972
22	17	Actinb	0.639949	7.30736e-05
22	18	Actinb	0.641053	-0.000415926
22	19	Actinb	0.642127	-0.000934371
22	20	Actinb	0.642112	-0.00254286
22	21	Actinb	0.64593	-0.000317231
22	22	Actinb	0.64845	0.000608844
22	23	Actinb	0.651501	0.00206766
22	24	Actinb	0.657758	0.00673083
22	25	Actinb	0.668638	0.0160187
22	26	Actinb	0.686392	0.0321789
22	27	Actinb	0.719539	0.0637337
22	28	Actinb	0.786438	0.12904
22	29	Actinb	0.898316	0.239324
22	30	Actinb	1.05055	0.389963
22	31	Actinb	1.21837	0.556195
22	32	Actinb	1.3886	0.724831
22	33	Actinb	1.55561	0.890245
22	34	Actinb	1.71901	1.05205
22	35	Actinb	1.87607	1.20752
22	36	Actinb	2.02903	1.35889
22	37	Actinb	2.17643	1.5047
22	38	Actinb	2.31749	1.64416
22	39	Actinb	2.45371	1.77879
22	40	Actinb	2.57925	1.90274
22	41	Actinb	2.70036	2.02225
22	42	Actinb	2.81632	2.13662
22	43	Actinb	2.92367	2.24238
22	44	Actinb	3.02725	2.34436
22	45	Actinb	3.11337	2.42889
23	1	Actinb	0.651713	0.000490309
23	2	Actinb	0.652058	-0.000896282
23	3	Actinb	0.653744	-0.000941112
23	4	Actinb	0.656199	-0.000217042
23	5	Actinb	0.658901	0.000754209
23	6	Actinb	0.661229	0.00135126
23	7	Actinb	0.662499	0.000890212
23	8	Actinb	0.664299	0.000959823
23	9	Actinb	0.665571	0.000500323
23	10	Actinb	0.666833	3.15253e-05
23	11	Actinb	0.669287	0.000754403
23	12	Actinb	0.670165	-9.78314e-05
23	13	Actinb	0.67045	-0.00154403
23	14	Actinb	0.671764	-0.00196073
23	15	Actinb	0.672634	-0.00282185
23	16	Actinb	0.67469	-0.00249737
23	17	Actinb	0.678893	-2.52696e-05
23	18	Actinb	0.680947	0.000297721
23	19	Actinb	0.682856	0.000475991
23	20	Actinb	0.6882	0.00408975
23	21	Actinb	0.694883	0.00904128
23	22	Actinb	0.70544	0.0178675
23	23	Actinb	0.72496	0.0356565
23	24	Actinb	0.764626	0.0735914
23	25	Actinb	0.837574	0.144809
23	26	Actinb	0.956845	0.262349
23	27	Actinb	1.11669	0.420464
23	28	Actinb	1.28966	0.591703
23	29	Actinb	1.46706	0.767369
23	30	Actinb	1.63901	0.937587
23	31	Actinb	1.80722	1.10407
23	32	Actinb	1.97212	1.26724
23	33	Actinb	2.13001	1.4234
23	34	Actinb	2.27988	1.57153
23	35	Actinb	2.42575	1.71567
23	36	Actinb	2.56382	1.85202
23	37	Actinb	2.69541	1.98188
23	38	Actinb	2.82639	2.11112
23	39	Actinb	2.94612	2.22912
23	40	Actinb	3.05338	2.33465
23	41	Actinb	3.16061	2.44014
23	42	Actinb	3.26204	2.53984
23	43	Actinb	3.35928	2.63536
23	44	Actinb	3.4462	2.72054
23	45	Actinb	3.51896	2.79157
24	1	Actinb	0.624974	0.00177282
24	2	Actinb	0.625829	0.00100358
24	3	Actinb	0.62639	-5.84993e-05
24	4	Actinb	0.627663	-0.000409731
24	5	Actinb	0.630201	0.000504622
24	6	Actinb	0.630214	-0.00110588
24	7	Actinb	0.63334	0.000395881
24	8	Actinb	0.635051	0.000483518
24	9	Actinb	0.636786	0.000595057
24	10	Actinb	0.638534	0.000719053
24	11	Actinb	0.63977	0.00033176
24	12	Actinb	0.640962	-0.000100176
24	13	Actinb	0.641713	-0.000972889
24	14	Actinb	0.644187	-0.000123147
24	15	Actinb	0.645786	-0.000147566
24	16	Actinb	0.647348	-0.000208822
24	17	Actinb	0.649274	9.27963e-05
24	18	Actinb	0.649745	-0.00105964
24	19	Actinb	0.651985	-0.000443013
24	20	Actinb	0.655559	0.00150667
24	21	Actinb	0.661729	0.00605339
24	22	Actinb	0.672502	0.015202
24	23	Actinb	0.689651	0.0307271
24	24	Actinb	0.722487	0.0619397
24	25	Actinb	0.784822	0.122651
24	26	Actinb	0.890757	0.226963
24	27	Actinb	1.03599	0.370568
24	28	Actinb	1.20173	0.534686
24	29	Actinb	1.37034	0.701674
24	30	Actinb	1.53694	0.866649
24	31	Actinb	1.69989	1.02798
24	32	Actinb	1.86011	1.18657
24	33	Actinb	2.01562	1.34046
24	34	Actinb	2.16261	1.48583
24	35	Actinb	2.30539	1.62698
24	36	Actinb	2.43821	1.75818
24	37	Actinb	2.5669	1.88524
24	38	Actinb	2.69041	2.00713
24	39	Actinb	2.80574	2.12084
24	40	Actinb	2.91771	2.23118
24	41	Actinb	3.02309	2.33494
24	42	Actinb	3.11786	2.42809
24	43	Actinb	3.20822	2.51682
24	44	Actinb	3.2968	2.60378
24	45	Actinb	3.36746	2.67281
25	1	RNX2	1.03181	-0.00357281
25	2	RNX2	1.03319	-0.00528142
25	3	RNX2	1.03617	-0.00537808
25	4	RNX2	1.03974	-0.00489741
25	5	RNX2	1.04299	-0.00473015
25	6	RNX2	1.04726	-0.00354412
25	7	RNX2	1.05174	-0.00214804
25	8	RNX2	1.05537	-0.0015999
25	9	RNX2	1.05749	-0.0025594
25	10	RNX2	1.06217	-0.000969969
25	11	RNX2	1.0669	0.000678831
25	12	RNX2	1.07003	0.000723431
25	13	RNX2	1.07279	0.000397409
25	14	RNX2	1.07648	0.00100945
25	15	RNX2	1.07983	0.00126862
25	16	RNX2	1.08168	3.33921e-05
25	17	RNX2	1.08604	0.00131395
25	18	RNX2	1.09162	0.00380914
25	19	RNX2	1.09375	0.00286108
25	20	RNX2	1.0983	0.00431843
25	21	RNX2	1.10138	0.00431726
25	22	RNX2	1.10442	0.00426983
25	23	RNX2	1.10784	0.00461507
25	24	RNX2	1.11079	0.0044811
25	25	RNX2	1.11176	0.00236455
25	26	RNX2	1.11391	0.00143033
25	27	RNX2	1.11776	0.00219436
25	28	RNX2	1.1205	0.00184783
25	29	RNX2	1.12373	0.00199948
25	30	RNX2	1.12725	0.00242948
25	31	RNX2	1.12975	0.00184704
25	32	RNX2	1.13206	0.00108031
25	33	RNX2	1.13501	0.000945734
25	34	RNX2	1.13724	8.62512e-05
25	35	RNX2	1.13985	-0.000389378
25	36	RNX2	1.14265	-0.00066557
25	37	RNX2	1.14484	-0.00156153
25	38	RNX2	1.14827	-0.00121891
25	39	RNX2	1.15133	-0.00124607
25	40	RNX2	1.15249	-0.00316664
25	41	RNX2	1.15548	-0.00326175
25	42	RNX2	1.15716	-0.00466244
25	43	RNX2	1.16005	-0.00485984
25	44	RNX2	1.16453	-0.00346316
25	45	RNX2	1.16648	-0.00459814
26	1	RNX2	1.1059	-0.00187926
26	2	RNX2	1.10823	-0.00249966
26	3	RNX2	1.11322	-0.000462874
26	4	RNX2	1.11571	-0.000919117
26	5	RNX2	1.11867	-0.000914139
26	6	RNX2	1.12214	-0.000385236
26	7	RNX2	1.12414	-0.0013443
26	8	RNX2	1.12571	-0.00271715
26	9	RNX2	1.12945	-0.00192741
26	10	RNX2	1.13464	0.000315481
26	11	RNX2	1.13824	0.000961805
26	12	RNX2	1.13974	-0.00048769
26	13	RNX2	1.14278	-0.000402245
26	14	RNX2	1.1467	0.000568209
26	15	RNX2	1.14823	-0.000850887
26	16	RNX2	1.15191	-0.000120044
26	17	RNX2	1.15518	0.000200958
26	18	RNX2	1.15831	0.000381054
26	19	RNX2	1.16319	0.00231472
26	20	RNX2	1.16483	0.00100863
26	21	RNX2	1.16722	0.000439619
26	22	RNX2	1.17157	0.00184757
26	23	RNX2	1.17383	0.0011516
26	24	RNX2	1.17664	0.00101591
26	25	RNX2	1.17922	0.000646571
26	26	RNX2	1.18269	0.00116737
26	27	RNX2	1.18566	0.00118844
26	28	RNX2	1.1895	0.002077
26	29	RNX2	1.19231	0.00193344
26	30	RNX2	1.1952	0.0018719
26	31	RNX2	1.19675	0.000477002
26	32	RNX2	1.19979	0.000567334
26	33	RNX2	1.20194	-0.000231039
26	34	RNX2	1.20583	0.000702817
26	35	RNX2	1.20827	0.000202706
26	36	RNX2	1.21041	-0.000609496
26	37	RNX2	1.21287	-0.00110567
26	38	RNX2	1.21558	-0.00133733
26	39	RNX2	1.21856	-0.00130898
26	40	RNX2	1.22226	-0.000558828
26	41	RNX2	1.22525	-0.000519398
26	42	RNX2	1.22741	-0.00131479
26	43	RNX2	1.229	-0.00267226
26	44	RNX2	1.23377	-0.000851244
26	45	RNX2	1.23613	-0.00143552
27	1	DSPP	1.19473	-0.006604
27	2	DSPP	1.19553	-0.00750439
27	3	DSPP	1.20025	-0.00447182
27	4	DSPP	1.20387	-0.00255136
27	5	DSPP	1.20399	-0.00412612
27	6	DSPP	1.2059	-0.00391631
27	7	DSPP	1.20937	-0.00214009
27	8	DSPP	1.21041	-0.00279217
27	9	DSPP	1.21294	-0.00196128
27	10	DSPP	1.21578	-0.000814129
27	11	DSPP	1.21765	-0.000644018
27	12	DSPP	1.22029	0.0003031
27	13	DSPP	1.22403	0.00234933
27	14	DSPP	1.22738	0.00399775
27	15	DSPP	1.22825	0.00317199
27	16	DSPP	1.23001	0.00323779
27	17	DSPP	1.23017	0.00170273
27	18	DSPP	1.23254	0.00237567
27	19	DSPP	1.23443	0.00257415
27	20	DSPP	1.23576	0.00221056
27	21	DSPP	1.23746	0.00221652
27	22	DSPP	1.23892	0.00197834
27	23	DSPP	1.24237	0.00373489
27	24	DSPP	1.24345	0.00311155
27	25	DSPP	1.24195	-7.81366e-05
27	26	DSPP	1.24422	0.000494783
27	27	DSPP	1.24613	0.000709359
27	28	DSPP	1.24857	0.0014537
27	29	DSPP	1.25075	0.00194162
27	30	DSPP	1.25285	0.00234646
27	31	DSPP	1.25263	0.000429812
27	32	DSPP	1.25324	-0.000658093
27	33	DSPP	1.25566	6.88453e-05
27	34	DSPP	1.2593	0.00200492
27	35	DSPP	1.25913	0.000145496
27	36	DSPP	1.25952	-0.00116247
27	37	DSPP	1.26161	-0.000766575
27	38	DSPP	1.26116	-0.00291675
27	39	DSPP	1.26063	-0.00513929
27	40	DSPP	1.26388	-0.00358659
27	41	DSPP	1.26771	-0.00144619
27	42	DSPP	1.2708	-5.96659e-05
27	43	DSPP	1.27169	-0.000859799
27	44	DSPP	1.27178	-0.00246853
27	45	DSPP	1.27132	-0.00462228
28	1	DSPP	1.18991	-0.0046449
28	2	DSPP	1.19107	-0.00523597
28	3	DSPP	1.19367	-0.00438258
28	4	DSPP	1.19557	-0.00422966
28	5	DSPP	1.19759	-0.00395682
28	6	DSPP	1.20041	-0.00288456
28	7	DSPP	1.20195	-0.00308951
28	8	DSPP	1.20479	-0.00199186
28	9	DSPP	1.20885	0.000318624
28	10	DSPP	1.21156	0.00128562
28	11	DSPP	1.21273	0.000702063
28	12	DSPP	1.21391	0.000141035
28	13	DSPP	1.21739	0.00186906
28	14	DSPP	1.21967	0.00240381
28	15	DSPP	1.22086	0.00185208
28	16	DSPP	1.22206	0.00130047
28	17	DSPP	1.22449	0.00198458
28	18	DSPP	1.22676	0.00250693
28	19	DSPP	1.22814	0.00214522
28	20	DSPP	1.22892	0.00117495
28	21	DSPP	1.23005	0.000555863
28	22	DSPP	1.23095	-0.000289002
28	23	DSPP	1.23455	0.00157028
28	24	DSPP	1.2376	0.00286939
28	25	DSPP	1.23856	0.00208043
28	26	DSPP	1.24147	0.00324496
28	27	DSPP	1.24281	0.00283593
28	28	DSPP	1.24489	0.00317242
28	29	DSPP	1.24495	0.00149119
28	30	DSPP	1.24689	0.0016844
28	31	DSPP	1.24747	0.000510037
28	32	DSPP	1.24858	-0.000118225
28	33	DSPP	1.25002	-0.000427483
28	34	DSPP	1.25154	-0.000653771
28	35	DSPP	1.25405	0.000110213
28	36	DSPP	1.25566	-2.38073e-05
28	37	DSPP	1.25676	-0.000675315
28	38	DSPP	1.25782	-0.0013664
28	39	DSPP	1.25921	-0.00171452
28	40	DSPP	1.26054	-0.00213798
28	41	DSPP	1.26277	-0.00165593
28	42	DSPP	1.26538	-0.000788231
28	43	DSPP	1.26559	-0.00232081
28	44	DSPP	1.26456	-0.00510307
28	45	DSPP	1.26574	-0.00566374
29	1	wnt16	0.637971	0.000154244
29	2	wnt16	0.638728	-0.000940973
29	3	wnt16	0.64039	-0.00113103
29	4	wnt16	0.643638	0.000265223
29	5	wnt16	0.645721	0.000496388
29	6	wnt16	0.648477	0.00140001
29	7	wnt16	0.649275	0.000345743
29	8	wnt16	0.651489	0.000707979
29	9	wnt16	0.652104	-0.000529217
29	10	wnt16	0.653555	-0.000930517
29	11	wnt16	0.656349	1.13737e-05
29	12	wnt16	0.658752	0.000562377
29	13	wnt16	0.660859	0.000816788
29	14	wnt16	0.662181	0.000286503
29	15	wnt16	0.664074	0.000328066
29	16	wnt16	0.665858	0.000259479
29	17	wnt16	0.667735	0.000284412
29	18	wnt16	0.669006	-0.00029612
29	19	wnt16	0.67131	0.000154808
29	20	wnt16	0.673059	5.23653e-05
29	21	wnt16	0.673756	-0.00110281
29	22	wnt16	0.674979	-0.00173204
29	23	wnt16	0.675785	-0.00277809
29	24	wnt16	0.678085	-0.0023305
29	25	wnt16	0.680524	-0.00174313
29	26	wnt16	0.684212	9.19319e-05
29	27	wnt16	0.686794	0.000821868
29	28	wnt16	0.689325	0.00150138
29	29	wnt16	0.693863	0.00418677
29	30	wnt16	0.702089	0.0105607
29	31	wnt16	0.719579	0.0261989
29	32	wnt16	0.752898	0.0576651
29	33	wnt16	0.811595	0.11451
29	34	wnt16	0.922052	0.223116
29	35	wnt16	1.11315	0.412365
29	36	wnt16	1.41447	0.711832
29	37	wnt16	1.82459	1.12009
29	38	wnt16	2.30678	1.60043
29	39	wnt16	2.81006	2.10186
29	40	wnt16	3.29994	2.58989
29	41	wnt16	3.75337	3.04147
29	42	wnt16	4.15616	3.4424
29	43	wnt16	4.50332	3.78771
29	44	wnt16	4.79977	4.08231
29	45	wnt16	5.01589	4.29658
30	1	wnt16	0.560298	-0.00166601
30	2	wnt16	0.561713	-0.00236023
30	3	wnt16	0.563741	-0.00244214
30	4	wnt16	0.564911	-0.00338175
30	5	wnt16	0.566762	-0.00364104
30	6	wnt16	0.571673	-0.000839209
30	7	wnt16	0.573661	-0.000961286
30	8	wnt16	0.576389	-0.000343192
30	9	wnt16	0.578735	-0.000107283
30	10	wnt16	0.581456	0.000504254
30	11	wnt16	0.582659	-0.000402637
30	12	wnt16	0.585217	4.58221e-05
30	13	wnt16	0.588451	0.00116978
30	14	wnt16	0.593352	0.00396106
30	15	wnt16	0.596072	0.00457117
30	16	wnt16	0.596649	0.00303855
30	17	wnt16	0.598738	0.00301815
30	18	wnt16	0.598929	0.00109918
30	19	wnt16	0.601107	0.0011676
30	20	wnt16	0.603166	0.00111693
30	21	wnt16	0.604096	-6.33115e-05
30	22	wnt16	0.606646	0.000376564
30	23	wnt16	0.609374	0.000995076
30	24	wnt16	0.610852	0.000363081
30	25	wnt16	0.613428	0.000829243
30	26	wnt16	0.615767	0.00105842
30	27	wnt16	0.616759	-5.876e-05
30	28	wnt16	0.618387	-0.000540849
30	29	wnt16	0.619045	-0.00199276
30	30	wnt16	0.618965	-0.00418265
30	31	wnt16	0.622776	-0.002481
30	32	wnt16	0.625413	-0.00195398
30	33	wnt16	0.629554	7.69813e-05
30	34	wnt16	0.637586	0.00599947
30	35	wnt16	0.650118	0.0164222
30	36	wnt16	0.673055	0.0372496
30	37	wnt16	0.716363	0.0784475
30	38	wnt16	0.802332	0.162307
30	39	wnt16	0.955819	0.313684
30	40	wnt16	1.21398	0.569737
30	41	wnt16	1.59236	0.946006
30	42	wnt16	2.06825	1.41979
30	43	wnt16	2.59096	1.94039
30	44	wnt16	3.09837	2.44568
30	45	wnt16	3.50043	2.84563
31	1	Actinb	0.623649	0.00129182
31	2	Actinb	0.624487	0.000656846
31	3	Actinb	0.625315	1.14377e-05
31	4	Actinb	0.628044	0.0012673
31	5	Actinb	0.6294	0.00114975
31	6	Actinb	0.629328	-0.000395333
31	7	Actinb	0.629468	-0.00172864
31	8	Actinb	0.632215	-0.000455016
31	9	Actinb	0.634425	0.000282403
31	10	Actinb	0.635406	-0.000209702
31	11	Actinb	0.638372	0.00128261
31	12	Actinb	0.639623	0.00106057
31	13	Actinb	0.640825	0.000789959
31	14	Actinb	0.641924	0.000415572
31	15	Actinb	0.643127	0.000145137
31	16	Actinb	0.644109	-0.000346253
31	17	Actinb	0.64478	-0.00114836
31	18	Actinb	0.644961	-0.00244018
31	19	Actinb	0.647744	-0.00113116
31	20	Actinb	0.648684	-0.00166391
31	21	Actinb	0.648513	-0.00330782
31	22	Actinb	0.652056	-0.001238
31	23	Actinb	0.656427	0.00165973
31	24	Actinb	0.662241	0.0059999
31	25	Actinb	0.66576	0.008046
31	26	Actinb	0.678396	0.0192093
31	27	Actinb	0.702984	0.0423235
31	28	Actinb	0.744831	0.0826971
31	29	Actinb	0.819798	0.156191
31	30	Actinb	0.944783	0.279703
31	31	Actinb	1.10293	0.436375
31	32	Actinb	1.27493	0.606899
31	33	Actinb	1.44689	0.777389
31	34	Actinb	1.61542	0.944443
31	35	Actinb	1.77521	1.10277
31	36	Actinb	1.92905	1.25513
31	37	Actinb	2.0797	1.40431
31	38	Actinb	2.23025	1.55339
31	39	Actinb	2.36865	1.69031
31	40	Actinb	2.50122	1.8214
31	41	Actinb	2.62728	1.94599
31	42	Actinb	2.75163	2.06887
31	43	Actinb	2.86475	2.18052
31	44	Actinb	2.96869	2.28299
31	45	Actinb	3.05382	2.36664
32	1	Actinb	0.681498	0.00583816
32	2	Actinb	0.681523	0.00276756
32	3	Actinb	0.682401	0.000548406
32	4	Actinb	0.685	5.11134e-05
32	5	Actinb	0.687964	-8.08627e-05
32	6	Actinb	0.688842	-0.00229924
32	7	Actinb	0.692501	-0.00173706
32	8	Actinb	0.695698	-0.00163598
32	9	Actinb	0.700764	0.000333284
32	10	Actinb	0.704557	0.00102963
32	11	Actinb	0.708535	0.00191165
32	12	Actinb	0.710707	0.000987173
32	13	Actinb	0.714346	0.00152962
32	14	Actinb	0.717102	0.00118915
32	15	Actinb	0.719766	0.000756767
32	16	Actinb	0.721907	-0.000199005
32	17	Actinb	0.724976	-0.000226017
32	18	Actinb	0.728569	0.00027018
32	19	Actinb	0.732559	0.00116382
32	20	Actinb	0.734185	-0.000306398
32	21	Actinb	0.736626	-0.000961882
32	22	Actinb	0.738609	-0.00207477
32	23	Actinb	0.742225	-0.00155557
32	24	Actinb	0.748183	0.00130598
32	25	Actinb	0.754046	0.00407246
32	26	Actinb	0.765045	0.0119747
32	27	Actinb	0.790888	0.0347217
32	28	Actinb	0.836282	0.077019
32	29	Actinb	0.91422	0.151861
32	30	Actinb	1.03978	0.274321
32	31	Actinb	1.19739	0.42884
32	32	Actinb	1.36706	0.595416
32	33	Actinb	1.53429	0.75954
32	34	Actinb	1.69689	0.919048
32	35	Actinb	1.85665	1.07571
32	36	Actinb	2.01298	1.22894
32	37	Actinb	2.16454	1.37741
32	38	Actinb	2.30369	1.51346
32	39	Actinb	2.44313	1.64981
32	40	Actinb	2.57671	1.78029
32	41	Actinb	2.69882	1.89931
32	42	Actinb	2.81358	2.01097
32	43	Actinb	2.92709	2.12138
32	44	Actinb	3.0306	2.22179
32	45	Actinb	3.11531	2.30341
33	1	Actinb	0.616453	0.00265848
33	2	Actinb	0.616833	0.00153414
33	3	Actinb	0.617607	0.000804393
33	4	Actinb	0.619455	0.00114818
33	5	Actinb	0.621097	0.00128675
33	6	Actinb	0.621669	0.000354347
33	7	Actinb	0.622866	4.7253e-05
33	8	Actinb	0.623603	-0.000719154
33	9	Actinb	0.624996	-0.000829969
33	10	Actinb	0.627055	-0.000275001
33	11	Actinb	0.629619	0.000785594
33	12	Actinb	0.630065	-0.000272399
33	13	Actinb	0.631025	-0.000816302
33	14	Actinb	0.632516	-0.000830022
33	15	Actinb	0.634006	-0.000843741
33	16	Actinb	0.634933	-0.00142043
33	17	Actinb	0.636781	-0.00107616
33	18	Actinb	0.639015	-0.000346074
33	19	Actinb	0.640696	-0.000169356
33	20	Actinb	0.641387	-0.000981599
33	21	Actinb	0.643233	-0.000639896
33	22	Actinb	0.645843	0.000466475
33	23	Actinb	0.647863	0.000982462
33	24	Actinb	0.651729	0.00334464
33	25	Actinb	0.65922	0.00933198
33	26	Actinb	0.670984	0.0195916
33	27	Actinb	0.694641	0.041745
33	28	Actinb	0.739281	0.0848808
33	29	Actinb	0.822547	0.166643
33	30	Actinb	0.951544	0.294137
33	31	Actinb	1.10983	0.450914
33	32	Actinb	1.27871	0.618295
33	33	Actinb	1.44703	0.785113
33	34	Actinb	1.61045	0.947028
33	35	Actinb	1.77133	1.10641
33	36	Actinb	1.92446	1.25803
33	37	Actinb	2.07445	1.40652
33	38	Actinb	2.21938	1.54994
33	39	Actinb	2.35622	1.68528
33	40	Actinb	2.4894	1.81695
33	41	Actinb	2.61317	1.93921
33	42	Actinb	2.73217	2.05671
33	43	Actinb	2.84534	2.16839
33	44	Actinb	2.95168	2.27321
33	45	Actinb	3.03674	2.35678
34	1	wnt16	0.525199	-0.000514365
34	2	wnt16	0.524945	-0.00247704
34	3	wnt16	0.526335	-0.00279535
34	4	wnt16	0.528896	-0.00194295
34	5	wnt16	0.532051	-0.000496424
34	6	wnt16	0.533997	-0.000259332
34	7	wnt16	0.535146	-0.000818915
34	8	wnt16	0.536693	-0.000979982
34	9	wnt16	0.538687	-0.000694729
34	10	wnt16	0.541939	0.000848063
34	11	wnt16	0.543351	0.000551575
34	12	wnt16	0.546291	0.00178299
34	13	wnt16	0.548432	0.00221594
34	14	wnt16	0.550005	0.00207944
34	15	wnt16	0.551222	0.00158858
34	16	wnt16	0.552645	0.00130276
34	17	wnt16	0.553553	0.000501953
34	18	wnt16	0.555037	0.000277348
34	19	wnt16	0.556924	0.000455849
34	20	wnt16	0.559235	0.00105754
34	21	wnt16	0.560912	0.00102618
34	22	wnt16	0.56217	0.000576086
34	23	wnt16	0.563981	0.000677936
34	24	wnt16	0.564874	-0.00013765
34	25	wnt16	0.566568	-0.000152208
34	26	wnt16	0.567291	-0.00113814
34	27	wnt16	0.567998	-0.00213952
34	28	wnt16	0.57045	-0.00139602
34	29	wnt16	0.573812	0.000257216
34	30	wnt16	0.573885	-0.00137811
34	31	wnt16	0.574798	-0.00217433
34	32	wnt16	0.578544	-0.000136637
34	33	wnt16	0.58183	0.00144085
34	34	wnt16	0.586519	0.00442053
34	35	wnt16	0.595819	0.0120122
34	36	wnt16	0.611229	0.0257141
34	37	wnt16	0.640526	0.0533023
34	38	wnt16	0.697338	0.108406
34	39	wnt16	0.803629	0.212988
34	40	wnt16	0.991676	0.399326
34	41	wnt16	1.29366	0.699598
34	42	wnt16	1.71052	1.11475
34	43	wnt16	2.20341	1.60594
34	44	wnt16	2.71591	2.11672
34	45	wnt16	3.13392	2.53303
35	1	wnt16	0.523635	-0.00149255
35	2	wnt16	0.525297	-0.00141193
35	3	wnt16	0.527973	-0.000317253
35	4	wnt16	0.529857	-1.43066e-05
35	5	wnt16	0.530473	-0.000979449
35	6	wnt16	0.532471	-0.000563016
35	7	wnt16	0.534302	-0.000313058
35	8	wnt16	0.536625	0.000428638
35	9	wnt16	0.537525	-0.000251893
35	10	wnt16	0.53875	-0.000608054
35	11	wnt16	0.541436	0.000496634
35	12	wnt16	0.542786	0.000265105
35	13	wnt16	0.545645	0.001543
35	14	wnt16	0.546368	0.000685091
35	15	wnt16	0.547462	0.000197858
35	16	wnt16	0.549271	0.000425464
35	17	wnt16	0.551629	0.00120185
35	18	wnt16	0.552275	0.000266331
35	19	wnt16	0.554243	0.000653558
35	20	wnt16	0.555018	-0.000152977
35	21	wnt16	0.556722	-3.0096e-05
35	22	wnt16	0.557799	-0.000534435
35	23	wnt16	0.560112	0.000197605
35	24	wnt16	0.561112	-0.000383624
35	25	wnt16	0.5629	-0.00017682
35	26	wnt16	0.564613	-4.50586e-05
35	27	wnt16	0.565245	-0.000994167
35	28	wnt16	0.566571	-0.00124972
35	29	wnt16	0.567556	-0.00184579
35	30	wnt16	0.570602	-0.000380789
35	31	wnt16	0.571746	-0.000818371
35	32	wnt16	0.57443	0.000285065
35	33	wnt16	0.578739	0.00301267
35	34	wnt16	0.585386	0.00807797
35	35	wnt16	0.596205	0.0173156
35	36	wnt16	0.617506	0.0370357
35	37	wnt16	0.658671	0.0766195
35	38	wnt16	0.732646	0.149013
35	39	wnt16	0.870909	0.285695
35	40	wnt16	1.10834	0.521541
35	41	wnt16	1.46579	0.877417
35	42	wnt16	1.92891	1.33895
35	43	wnt16	2.44208	1.85054
35	44	wnt16	2.94693	2.35381
35	45	wnt16	3.34605	2.75134
36	1	wnt16	0.542074	-0.00209864
36	2	wnt16	0.54358	-0.00220852
36	3	wnt16	0.546207	-0.00119587
36	4	wnt16	0.548374	-0.000643838
36	5	wnt16	0.550152	-0.000480848
36	6	wnt16	0.552664	0.000415636
36	7	wnt16	0.553998	0.000135107
36	8	wnt16	0.556169	0.00069101
36	9	wnt16	0.557575	0.00048141
36	10	wnt16	0.559279	0.00057049
36	11	wnt16	0.561361	0.00103758
36	12	wnt16	0.561828	-0.000110492
36	13	wnt16	0.56345	-0.000103071
36	14	wnt16	0.565188	1.92675e-05
36	15	wnt16	0.568018	0.00123464
36	16	wnt16	0.568945	0.000546352
36	17	wnt16	0.570165	0.000151442
36	18	wnt16	0.571865	0.00023623
36	19	wnt16	0.573654	0.00041108
36	20	wnt16	0.574424	-0.000434143
36	21	wnt16	0.576157	-0.000316572
36	22	wnt16	0.577601	-0.000487131
36	23	wnt16	0.579148	-0.00055499
36	24	wnt16	0.581224	-9.47528e-05
36	25	wnt16	0.583007	7.38989e-05
36	26	wnt16	0.583642	-0.000906567
36	27	wnt16	0.584865	-0.0012982
36	28	wnt16	0.586818	-0.000960986
36	29	wnt16	0.588389	-0.00100465
36	30	wnt16	0.590316	-0.000692466
36	31	wnt16	0.592278	-0.000345775
36	32	wnt16	0.593926	-0.000312843
36	33	wnt16	0.595727	-0.00012631
36	34	wnt16	0.601534	0.00406536
36	35	wnt16	0.6087	0.00961678
36	36	wnt16	0.62279	0.0220912
36	37	wnt16	0.646988	0.0446748
36	38	wnt16	0.692729	0.0888007
36	39	wnt16	0.780034	0.17449
36	40	wnt16	0.940994	0.333836
36	41	wnt16	1.20745	0.598677
36	42	wnt16	1.59368	0.983291
36	43	wnt16	2.07198	1.45998
36	44	wnt16	2.58825	1.97463
36	45	wnt16	3.02114	2.4059
37	1	RNX2	1.0774	-0.00277295
37	2	RNX2	1.07955	-0.00347163
37	3	RNX2	1.08399	-0.00187648
37	4	RNX2	1.08688	-0.00184261
37	5	RNX2	1.09003	-0.00154017
37	6	RNX2	1.09128	-0.00314472
37	7	RNX2	1.09489	-0.00238404
37	8	RNX2	1.0993	-0.00081714
37	9	RNX2	1.10258	-0.000393938
37	10	RNX2	1.1052	-0.000624361
37	11	RNX2	1.1087	2.97495e-05
37	12	RNX2	1.11079	-0.000729247
37	13	RNX2	1.11375	-0.00062505
37	14	RNX2	1.11789	0.000661585
37	15	RNX2	1.12168	0.0016068
37	16	RNX2	1.12446	0.00153266
37	17	RNX2	1.12726	0.00148356
37	18	RNX2	1.13104	0.00240971
37	19	RNX2	1.13261	0.00112988
37	20	RNX2	1.13582	0.00148871
37	21	RNX2	1.13819	0.00100938
37	22	RNX2	1.14088	0.000847741
37	23	RNX2	1.14384	0.000961833
37	24	RNX2	1.14725	0.00151915
37	25	RNX2	1.1504	0.00181503
37	26	RNX2	1.15327	0.00184305
37	27	RNX2	1.15651	0.00222966
37	28	RNX2	1.15816	0.00102255
37	29	RNX2	1.16079	0.000810132
37	30	RNX2	1.16437	0.00153827
37	31	RNX2	1.16744	0.00175166
37	32	RNX2	1.16789	-0.000645268
37	33	RNX2	1.17164	0.000253817
37	34	RNX2	1.17459	0.000349671
37	35	RNX2	1.17663	-0.000456533
37	36	RNX2	1.1793	-0.000640107
37	37	RNX2	1.18265	-0.000142042
37	38	RNX2	1.18567	3.20128e-05
37	39	RNX2	1.18967	0.00117977
37	40	RNX2	1.19126	-7.91919e-05
37	41	RNX2	1.19195	-0.00223961
37	42	RNX2	1.19379	-0.0032505
37	43	RNX2	1.19672	-0.00317324
37	44	RNX2	1.19984	-0.00290215
37	45	RNX2	1.2013	-0.00428819
38	1	RNX2	0.995913	-0.00210382
38	2	RNX2	0.997808	-0.00279793
38	3	RNX2	1.00109	-0.0021026
38	4	RNX2	1.00246	-0.00332165
38	5	RNX2	1.00549	-0.00287761
38	6	RNX2	1.00945	-0.00151078
38	7	RNX2	1.01317	-0.000380571
38	8	RNX2	1.01588	-0.000260783
38	9	RNX2	1.0182	-0.000521988
38	10	RNX2	1.02222	0.00090195
38	11	RNX2	1.02389	-1.01376e-05
38	12	RNX2	1.02626	-0.000231169
38	13	RNX2	1.03029	0.00120898
38	14	RNX2	1.03398	0.00231296
38	15	RNX2	1.03542	0.00116317
38	16	RNX2	1.03758	0.000732569
38	17	RNX2	1.04135	0.00191177
38	18	RNX2	1.04184	-0.000187762
38	19	RNX2	1.04287	-0.00174739
38	20	RNX2	1.04642	-0.000777882
38	21	RNX2	1.0501	0.000310958
38	22	RNX2	1.05377	0.00139253
38	23	RNX2	1.05648	0.00151601
38	24	RNX2	1.05943	0.00187863
38	25	RNX2	1.06165	0.00150262
38	26	RNX2	1.06445	0.00171921
38	27	RNX2	1.06692	0.00160141
38	28	RNX2	1.06788	-3.30819e-05
38	29	RNX2	1.07075	0.000249784
38	30	RNX2	1.07416	0.00107207
38	31	RNX2	1.07679	0.0011133
38	32	RNX2	1.08043	0.00216519
38	33	RNX2	1.08279	0.00193498
38	34	RNX2	1.08464	0.00119336
38	35	RNX2	1.08556	-0.000469748
38	36	RNX2	1.08805	-0.000566682
38	37	RNX2	1.0928	0.00158694
38	38	RNX2	1.09389	8.92919e-05
38	39	RNX2	1.09522	-0.001166
38	40	RNX2	1.09695	-0.00202146
38	41	RNX2	1.09903	-0.00253456
38	42	RNX2	1.10237	-0.00178475
38	43	RNX2	1.10515	-0.00158974
38	44	RNX2	1.10587	-0.00346134
38	45	RNX2	1.10676	-0.00515759
39	1	DSPP	1.19276	-0.00559544
39	2	DSPP	1.19425	-0.00594414
39	3	DSPP	1.19846	-0.00357451
39	4	DSPP	1.2009	-0.00297348
39	5	DSPP	1.20151	-0.00420194
39	6	DSPP	1.20297	-0.00458033
39	7	DSPP	1.20695	-0.00244662
39	8	DSPP	1.20934	-0.00188826
39	9	DSPP	1.21208	-0.000997898
39	10	DSPP	1.21498	7.16327e-05
39	11	DSPP	1.21812	0.00136754
39	12	DSPP	1.21942	0.000823693
39	13	DSPP	1.22016	-0.00027269
39	14	DSPP	1.22226	-1.25903e-05
39	15	DSPP	1.22472	0.000607998
39	16	DSPP	1.22657	0.000621215
39	17	DSPP	1.23049	0.00269639
39	18	DSPP	1.23311	0.00347291
39	19	DSPP	1.23521	0.00373349
39	20	DSPP	1.2357	0.00238831
39	21	DSPP	1.2385	0.00335032
39	22	DSPP	1.24002	0.00302987
39	23	DSPP	1.24135	0.00251451
39	24	DSPP	1.24324	0.00256766
39	25	DSPP	1.24418	0.00166797
39	26	DSPP	1.24759	0.00323771
39	27	DSPP	1.24855	0.00235709
39	28	DSPP	1.24902	0.000984381
39	29	DSPP	1.25006	0.000186618
39	30	DSPP	1.25218	0.000471274
39	31	DSPP	1.25444	0.000881816
39	32	DSPP	1.25527	-0.000122657
39	33	DSPP	1.25817	0.000940794
39	34	DSPP	1.25853	-0.000544093
39	35	DSPP	1.26099	7.26809e-05
39	36	DSPP	1.26347	0.000714608
39	37	DSPP	1.26429	-0.000305839
39	38	DSPP	1.26386	-0.00257786
39	39	DSPP	1.26722	-0.00105725
39	40	DSPP	1.26942	-0.000695938
39	41	DSPP	1.27056	-0.00139714
39	42	DSPP	1.27037	-0.00342133
39	43	DSPP	1.27099	-0.0046399
39	44	DSPP	1.27442	-0.00305014
39	45	DSPP	1.27575	-0.00356467
40	1	DSPP	1.17658	-0.00678076
40	2	DSPP	1.17823	-0.00688899
40	3	DSPP	1.18086	-0.00600397
40	4	DSPP	1.18496	-0.00366113
40	5	DSPP	1.18728	-0.00308522
40	6	DSPP	1.18945	-0.00266905
40	7	DSPP	1.19228	-0.00159341
40	8	DSPP	1.19487	-0.000755829
40	9	DSPP	1.19545	-0.0019224
40	10	DSPP	1.19785	-0.00127639
40	11	DSPP	1.20261	0.00173044
40	12	DSPP	1.20498	0.00235022
40	13	DSPP	1.20562	0.00123503
40	14	DSPP	1.20802	0.00188605
40	15	DSPP	1.21078	0.00289255
40	16	DSPP	1.21276	0.00311858
40	17	DSPP	1.21416	0.00276764
40	18	DSPP	1.21581	0.0026736
40	19	DSPP	1.21662	0.00172864
40	20	DSPP	1.21772	0.00107896
40	21	DSPP	1.221	0.00260509
40	22	DSPP	1.22291	0.00276723
40	23	DSPP	1.22231	0.000414291
40	24	DSPP	1.22358	-7.04006e-05
40	25	DSPP	1.22615	0.000752753
40	26	DSPP	1.22839	0.00123854
40	27	DSPP	1.23004	0.00114069
40	28	DSPP	1.23172	0.00106894
40	29	DSPP	1.23284	0.000432968
40	30	DSPP	1.23419	2.95769e-05
40	31	DSPP	1.23642	0.000507739
40	32	DSPP	1.23771	4.522e-05
40	33	DSPP	1.24047	0.00105446
40	34	DSPP	1.24101	-0.00015729
40	35	DSPP	1.24245	-0.000467459
40	36	DSPP	1.2443	-0.000363376
40	37	DSPP	1.24651	9.54739e-05
40	38	DSPP	1.24801	-0.000164031
40	39	DSPP	1.24933	-0.000595556
40	40	DSPP	1.25043	-0.0012444
40	41	DSPP	1.25167	-0.00175079
40	42	DSPP	1.25381	-0.00136668
40	43	DSPP	1.25451	-0.00241774
40	44	DSPP	1.25463	-0.00404958
40	45	DSPP	1.25476	-0.00566998
41	1	wnt16	0.537083	0.00471156
41	2	wnt16	0.53635	0.0016485
41	3	wnt16	0.535441	-0.00158992
41	4	wnt16	0.536653	-0.00270724
41	5	wnt16	0.540415	-0.00127504
41	6	wnt16	0.542963	-0.00105723
41	7	wnt16	0.543634	-0.00271547
41	8	wnt16	0.548404	-0.000274755
41	9	wnt16	0.551096	8.7364e-05
41	10	wnt16	0.55294	-0.000398393
41	11	wnt16	0.555072	-0.000595604
41	12	wnt16	0.557769	-0.000228061
41	13	wnt16	0.560041	-0.00028538
41	14	wnt16	0.563429	0.000772326
41	15	wnt16	0.567424	0.00243836
41	16	wnt16	0.570241	0.00292523
41	17	wnt16	0.571123	0.00147811
41	18	wnt16	0.573105	0.0011301
41	19	wnt16	0.576479	0.00217534
41	20	wnt16	0.579684	0.00305054
41	21	wnt16	0.580337	0.00137394
41	22	wnt16	0.584421	0.00312819
41	23	wnt16	0.586286	0.00266389
41	24	wnt16	0.587064	0.00111162
41	25	wnt16	0.590311	0.00202932
41	26	wnt16	0.592038	0.00142709
41	27	wnt16	0.593201	0.000260831
41	28	wnt16	0.593349	-0.0019208
41	29	wnt16	0.595282	-0.00231798
41	30	wnt16	0.597437	-0.00249278
41	31	wnt16	0.59927	-0.00298921
41	32	wnt16	0.601176	-0.00341244
41	33	wnt16	0.605126	-0.00179195
41	34	wnt16	0.610551	0.00130299
41	35	wnt16	0.620239	0.00866144
41	36	wnt16	0.634715	0.0208087
41	37	wnt16	0.661981	0.0457448
41	38	wnt16	0.714177	0.095611
41	39	wnt16	0.813251	0.192356
41	40	wnt16	0.99239	0.369165
41	41	wnt16	1.27808	0.652528
41	42	wnt16	1.68083	1.05295
41	43	wnt16	2.16962	1.53941
41	44	wnt16	2.68573	2.05319
41	45	wnt16	3.11533	2.48046
42	1	wnt16	0.557719	-0.00418898
42	2	wnt16	0.558554	-0.0051315
42	3	wnt16	0.560534	-0.00492801
42	4	wnt16	0.561921	-0.00531734
42	5	wnt16	0.565792	-0.00322342
42	6	wnt16	0.568832	-0.00196033
42	7	wnt16	0.569893	-0.00267581
42	8	wnt16	0.5723	-0.00204519
42	9	wnt16	0.576793	0.000670583
42	10	wnt16	0.579213	0.00131438
42	11	wnt16	0.580782	0.00110667
42	12	wnt16	0.583064	0.00161176
42	13	wnt16	0.583499	0.000270069
42	14	wnt16	0.583635	-0.00137066
42	15	wnt16	0.588209	0.00142606
42	16	wnt16	0.590099	0.00153985
42	17	wnt16	0.591369	0.00103322
42	18	wnt16	0.591786	-0.000327372
42	19	wnt16	0.592391	-0.00149925
42	20	wnt16	0.597498	0.0018317
42	21	wnt16	0.60033	0.00288635
42	22	wnt16	0.600858	0.0016383
42	23	wnt16	0.601456	0.000459327
42	24	wnt16	0.605539	0.00276568
42	25	wnt16	0.610931	0.00638071
42	26	wnt16	0.610371	0.00404415
42	27	wnt16	0.61022	0.00211583
42	28	wnt16	0.612063	0.00218265
42	29	wnt16	0.614526	0.00286925
42	30	wnt16	0.615921	0.00248695
42	31	wnt16	0.618675	0.00346453
42	32	wnt16	0.619269	0.00228198
42	33	wnt16	0.618916	0.00015172
42	34	wnt16	0.619615	-0.000926103
42	35	wnt16	0.623683	0.00136511
42	36	wnt16	0.624624	0.000529397
42	37	wnt16	0.626189	0.000318165
42	38	wnt16	0.626615	-0.00103312
42	39	wnt16	0.6281	-0.00132429
42	40	wnt16	0.628762	-0.00243978
42	41	wnt16	0.63135	-0.0016279
42	42	wnt16	0.631367	-0.00338819
42	43	wnt16	0.630764	-0.00576802
42	44	wnt16	0.631419	-0.00688959
42	45	wnt16	0.633861	-0.00622404
43	1	Actinb	0.609322	0.00150842
43	2	Actinb	0.610126	0.000664127
43	3	Actinb	0.610768	-0.000341754
43	4	Actinb	0.612273	-0.000485214
43	5	Actinb	0.615508	0.00110111
43	6	Actinb	0.617726	0.00167106
43	7	Actinb	0.62	0.00229668
43	8	Actinb	0.621653	0.00230163
43	9	Actinb	0.621873	0.000873572
43	10	Actinb	0.622741	9.31161e-05
43	11	Actinb	0.623101	-0.00119511
43	12	Actinb	0.624869	-0.00107506
43	13	Actinb	0.626973	-0.000619256
43	14	Actinb	0.627106	-0.00213434
43	15	Actinb	0.627921	-0.00296826
43	16	Actinb	0.632289	-0.000247717
43	17	Actinb	0.632769	-0.00141608
43	18	Actinb	0.633015	-0.00281893
43	19	Actinb	0.636369	-0.00111321
43	20	Actinb	0.638161	-0.000969021
43	21	Actinb	0.639138	-0.00164004
43	22	Actinb	0.641598	-0.000828816
43	23	Actinb	0.647813	0.00373858
43	24	Actinb	0.6515	0.00577706
43	25	Actinb	0.660669	0.0132981
43	26	Actinb	0.67647	0.0274509
43	27	Actinb	0.70575	0.0550825
43	28	Actinb	0.762861	0.110545
43	29	Actinb	0.865793	0.211829
43	30	Actinb	1.00437	0.348759
43	31	Actinb	1.16861	0.51135
43	32	Actinb	1.33596	0.677052
43	33	Actinb	1.50079	0.840237
43	34	Actinb	1.66642	1.00422
43	35	Actinb	1.82162	1.15777
43	36	Actinb	1.97198	1.30648
43	37	Actinb	2.11783	1.45068
43	38	Actinb	2.25675	1.58796
43	39	Actinb	2.39047	1.72002
43	40	Actinb	2.5176	1.8455
43	41	Actinb	2.63464	1.9609
43	42	Actinb	2.74665	2.07125
43	43	Actinb	2.85716	2.18012
43	44	Actinb	2.9627	2.28401
43	45	Actinb	3.04809	2.36776
44	1	Actinb	0.617611	0.000416517
44	2	Actinb	0.617871	-0.000928249
44	3	Actinb	0.620222	-0.000183217
44	4	Actinb	0.621897	-0.000113208
44	5	Actinb	0.625135	0.00151922
44	6	Actinb	0.625827	0.000605095
44	7	Actinb	0.62645	-0.000376679
44	8	Actinb	0.628324	-0.000108484
44	9	Actinb	0.630636	0.000597626
44	10	Actinb	0.632325	0.000681822
44	11	Actinb	0.631574	-0.00167444
44	12	Actinb	0.632023	-0.00283133
44	13	Actinb	0.635505	-0.000955059
44	14	Actinb	0.637661	-0.000404696
44	15	Actinb	0.640765	0.00109422
44	16	Actinb	0.643066	0.00179019
44	17	Actinb	0.643238	0.000356377
44	18	Actinb	0.644021	-0.000466014
44	19	Actinb	0.645728	-0.000364891
44	20	Actinb	0.648594	0.0008959
44	21	Actinb	0.649901	0.000597374
44	22	Actinb	0.65043	-0.000479052
44	23	Actinb	0.652334	-0.000180757
44	24	Actinb	0.658362	0.00424194
44	25	Actinb	0.667483	0.0117572
44	26	Actinb	0.682322	0.0249906
44	27	Actinb	0.713366	0.0544294
44	28	Actinb	0.766404	0.105862
44	29	Actinb	0.86235	0.200203
44	30	Actinb	1.00346	0.339704
[truncated: 2,355 more rows]

## Sheet: Results
Block Type	384-Well Block
Calibration Background is expired	Yes
Calibration Background performed on	2013-09-25 02:31:04 AM CST
Calibration FAM is expired	Yes
Calibration FAM performed on	2013-09-25 02:53:53 AM CST
Calibration NED is expired	Yes
Calibration NED performed on	2013-09-25 03:20:35 AM CST
Calibration ROI is expired	Yes
Calibration ROI performed on	2013-09-25 02:14:56 AM CST
Calibration ROX is expired	Yes
Calibration ROX performed on	2013-09-25 03:10:36 AM CST
Calibration SYBR is expired	Yes
Calibration SYBR performed on	2013-09-25 04:07:07 AM CST
Calibration TAMRA is expired	Yes
Calibration TAMRA performed on	2013-09-25 04:15:24 AM CST
Calibration Uniformity is expired	Yes
Calibration Uniformity performed on	2013-09-25 02:41:56 AM CST
Calibration VIC is expired	Yes
Calibration VIC performed on	2013-09-25 03:02:29 AM CST
Chemistry	TAQMAN
Experiment Barcode
Experiment Comments
Experiment File Name	C:\Users\apple\Desktop\PCR\2013-10-15 163553.eds
Experiment Name	2013-10-15 163553
Experiment Run End Time	2013-10-16 06:25:41 AM CST
Experiment Type	Comparative Cт (ΔΔCт)
Experiment User Name
Instrument Name	278880346
Instrument Serial Number	278880346
Instrument Type	ViiA 7
Passive Reference	ROX
Quantification Cycle Method	Ct
Signal Smoothing On	true
Stage/ Cycle where Analysis is performed	Stage 2, Step 2
Well	Well Position	Omit	Sample Name	Target Name	Task	Reporter	Quencher	Quantity	Quantity Mean	Quantity SD	RQ	RQ Min	RQ Max	CT	Ct Mean	Ct SD	Delta Ct	Delta Ct Mean	Delta Ct SE	Delta Delta Ct	Automatic Ct Threshold	Ct Threshold	Automatic Baseline	Baseline Start	Baseline End	Comments	Amp Score	Cq Conf	Custom1	Custom2	Custom3	Custom4	Custom5	Custom6	HIGHSD	NOAMP	OUTLIERRG	EXPFAIL	THOLDFAIL
1	A1	FALSE	Peri ctrl	Actinb	UNKNOWN	FAM	NFQ-MGB							33.4496	33.1519	0.275969					TRUE	0.0908515	TRUE	3	29		1.29559	0.956133							N	N	N	N	N
2	A2	FALSE	Peri ctrl	Actinb	UNKNOWN	FAM	NFQ-MGB							33.3208	33.1519	0.275969					TRUE	0.0908515	TRUE	3	29		1.29256	0.958116							N	N	N	N	N
3	A3	FALSE	Peri wnt16 kd	Actinb	UNKNOWN	FAM	NFQ-MGB							34.1594	34.4176	0.342146					TRUE	0.0908515	TRUE	3	30		1.26295	0.959708							N	N	N	N	N
4	A4	FALSE	Peri wnt16 kd	Actinb	UNKNOWN	FAM	NFQ-MGB							34.7463	34.4176	0.342146					TRUE	0.0908515	TRUE	3	30		1.25491	0.955317							N	N	N	N	N
5	A5	FALSE	DPC ctrl	Actinb	UNKNOWN	FAM	NFQ-MGB							30.0639	30.0106	0.135479					TRUE	0.0908515	TRUE	3	26		1.25936	0.969479							N	N	N	N	N
6	A6	FALSE	DPC ctrl	Actinb	UNKNOWN	FAM	NFQ-MGB							29.9594	30.0106	0.135479					TRUE	0.0908515	TRUE	3	26		1.25936	0.963373							N	N	N	N	N
7	A7	FALSE	DPC wnt16 kd	Actinb	UNKNOWN	FAM	NFQ-MGB							37.2997	37.641	0.851704					TRUE	0.0908515	TRUE	3	33		1.2679	0.957356							Y	N	N	N	N
8	A8	FALSE	DPC wnt16 kd	Actinb	UNKNOWN	FAM	NFQ-MGB							38.3191	37.641	0.851704					TRUE	0.0908515	TRUE	3	34		1.26745	0.938379							Y	N	N	N	N
9	A9	FALSE	Cal ctrl	Actinb	UNKNOWN	FAM	NFQ-MGB							27.6947	27.5996	0.124489					TRUE	0.0908515	TRUE	3	23		1.25579	0.967714							N	N	N	N	N
10	A10	FALSE	Cal ctrl	Actinb	UNKNOWN	FAM	NFQ-MGB							27.5446	27.5996	0.124489					TRUE	0.0908515	TRUE	3	23		1.26115	0.964577							N	N	N	N	N
11	A11	FALSE	Cal wnt16 kd	Actinb	UNKNOWN	FAM	NFQ-MGB							24.4447	24.3665	0.136877					TRUE	0.0908515	TRUE	3	20		1.26589	0.882998							N	N	N	N	N
12	A12	FALSE	Cal wnt16 kd	Actinb	UNKNOWN	FAM	NFQ-MGB							24.2355	24.3665	0.136877					TRUE	0.0908515	TRUE	3	20		1.26973	0.868569							N	N	N	N	N
13	B1	FALSE	Peri ctrl	Actinb	UNKNOWN	FAM	NFQ-MGB							32.9536	33.1519	0.275969					TRUE	0.0908515	TRUE	3	29		1.29841	0.95452							N	N	N	N	N
14	B2	FALSE	Peri ctrl	Actinb	UNKNOWN	FAM	NFQ-MGB							32.8835	33.1519	0.275969					TRUE	0.0908515	TRUE	3	29		1.28812	0.958751							N	N	N	N	N
15	B3	FALSE	Peri wnt16 kd	Actinb	UNKNOWN	FAM	NFQ-MGB							34.6772	34.4176	0.342146					TRUE	0.0908515	TRUE	3	30		1.25979	0.953897							N	N	N	N	N
16	B4	FALSE	Peri wnt16 kd	Actinb	UNKNOWN	FAM	NFQ-MGB							34.0873	34.4176	0.342146					TRUE	0.0908515	TRUE	3	30		1.26342	0.96271							N	N	N	N	N
17	B5	FALSE	DPC ctrl	Actinb	UNKNOWN	FAM	NFQ-MGB							29.8521	30.0106	0.135479					TRUE	0.0908515	TRUE	3	26		1.25394	0.973966							N	N	N	N	N
18	B6	FALSE	DPC ctrl	Actinb	UNKNOWN	FAM	NFQ-MGB							30.1671	30.0106	0.135479					TRUE	0.0908515	TRUE	3	26		1.26663	0.971261							N	N	N	N	N
19	B7	FALSE	DPC wnt16 kd	Actinb	UNKNOWN	FAM	NFQ-MGB							36.5942	37.641	0.851704					TRUE	0.0908515	TRUE	3	33		1.26617	0.960564							Y	N	N	N	N
20	B8	FALSE	DPC wnt16 kd	Actinb	UNKNOWN	FAM	NFQ-MGB							38.3509	37.641	0.851704					TRUE	0.0908515	TRUE	3	34		1.27056	0.943229							Y	N	N	N	N
21	B9	FALSE	Cal ctrl	Actinb	UNKNOWN	FAM	NFQ-MGB							27.7092	27.5996	0.124489					TRUE	0.0908515	TRUE	3	25		1.25446	0.96586							N	N	N	N	N
22	B10	FALSE	Cal ctrl	Actinb	UNKNOWN	FAM	NFQ-MGB							27.4499	27.5996	0.124489					TRUE	0.0908515	TRUE	3	23		1.25836	0.978164							N	N	N	N	N
23	B11	FALSE	Cal wnt16 kd	Actinb	UNKNOWN	FAM	NFQ-MGB							24.2673	24.3665	0.136877					TRUE	0.0908515	TRUE	3	20		1.26643	0.874444							N	N	N	N	N
24	B12	FALSE	Cal wnt16 kd	Actinb	UNKNOWN	FAM	NFQ-MGB							24.5185	24.3665	0.136877					TRUE	0.0908515	TRUE	3	20		1.25466	0.879567							N	N	N	N	N
25	C1	FALSE	Peri ctrl	RNX2	UNKNOWN	FAM	NFQ-MGB							Undetermined							TRUE	0.328856	TRUE	3	44		0	0							N	Y	N	Y	N
26	C2	FALSE	Peri ctrl	RNX2	UNKNOWN	FAM	NFQ-MGB							Undetermined							TRUE	0.328856	TRUE	3	44		0	0							N	Y	N	Y	N
27	C3	FALSE	Peri ctrl	DSPP	UNKNOWN	FAM	NFQ-MGB							Undetermined							TRUE	0.2	TRUE	3	44		0	0							N	Y	N	Y	Y
28	C4	FALSE	Peri ctrl	DSPP	UNKNOWN	FAM	NFQ-MGB							Undetermined							TRUE	0.2	TRUE	3	44		0	0							N	Y	N	Y	Y
29	C5	FALSE	Peri ctrl	wnt16	UNKNOWN	FAM	NFQ-MGB							34.7458	36.9606	3.13232		3.80877	2.21918		TRUE	0.358484	TRUE	3	29		1.48719	0.978189							Y	N	N	N	N
30	C6	FALSE	Peri ctrl	wnt16	UNKNOWN	FAM	NFQ-MGB							39.1755	36.9606	3.13232		3.80877	2.21918		TRUE	0.358484	TRUE	3	33		1.48978	0.96125							Y	N	N	N	N
31	C7	FALSE	Cal ost 21d	Actinb	UNKNOWN	FAM	NFQ-MGB							28.1037	28.1101	0.0815415					TRUE	0.0908515	TRUE	3	24		1.26273	0.974078							N	N	N	N	N
32	C8	FALSE	Cal ost 21d	Actinb	UNKNOWN	FAM	NFQ-MGB							28.1946	28.1101	0.0815415					TRUE	0.0908515	TRUE	3	24		1.2583	0.967819							N	N	N	N	N
33	C9	FALSE	Cal ost 21d	Actinb	UNKNOWN	FAM	NFQ-MGB							28.0319	28.1101	0.0815415					TRUE	0.0908515	TRUE	3	24		1.2589	0.977549							N	N	N	N	N
34	C10	FALSE	Cal ost 21d	wnt16	UNKNOWN	FAM	NFQ-MGB							39.8046	39.7376	0.376702		11.6275	0.222526		TRUE	0.358484	TRUE	3	33		1.48192	0.965357							N	N	N	N	N
35	C11	FALSE	Cal ost 21d	wnt16	UNKNOWN	FAM	NFQ-MGB							39.3319	39.7376	0.376702		11.6275	0.222526		TRUE	0.358484	TRUE	3	33		1.48659	0.966159							N	N	N	N	N
36	C12	FALSE	Cal ost 21d	wnt16	UNKNOWN	FAM	NFQ-MGB							40.0763	39.7376	0.376702		11.6275	0.222526		TRUE	0.358484	TRUE	3	34		1.47877	0.958788							N	N	N	N	N
37	D1	FALSE	Peri wnt16 kd	RNX2	UNKNOWN	FAM	NFQ-MGB							Undetermined							TRUE	0.328856	TRUE	3	44		0	0							N	Y	N	Y	N
38	D2	FALSE	Peri wnt16 kd	RNX2	UNKNOWN	FAM	NFQ-MGB							Undetermined							TRUE	0.328856	TRUE	3	44		0	0							N	Y	N	Y	N
39	D3	FALSE	Peri wnt16 kd	DSPP	UNKNOWN	FAM	NFQ-MGB							Undetermined							TRUE	0.2	TRUE	3	44		0	0							N	Y	N	Y	Y
40	D4	FALSE	Peri wnt16 kd	DSPP	UNKNOWN	FAM	NFQ-MGB							Undetermined							TRUE	0.2	TRUE	3	44		0	0							N	Y	N	Y	Y
41	D5	FALSE	Peri wnt16 kd	wnt16	UNKNOWN	FAM	NFQ-MGB							39.9434	39.9434			5.52583			TRUE	0.358484	TRUE	3	33		1.48157	0.970598							N	N	N	N	N
42	D6	FALSE	Peri wnt16 kd	wnt16	UNKNOWN	FAM	NFQ-MGB							Undetermined	39.9434						TRUE	0.358484	TRUE	3	44		0	0							N	Y	N	Y	N
43	D7	FALSE	Cal ost 14d	Actinb	UNKNOWN	FAM	NFQ-MGB							27.6693	27.7413	0.0679412					TRUE	0.0908515	TRUE	3	24		1.25087	0.972032							N	N	N	N	N
44	D8	FALSE	Cal ost 14d	Actinb	UNKNOWN	FAM	NFQ-MGB							27.7504	27.7413	0.0679412					TRUE	0.0908515	TRUE	3	23		1.2545	0.972394							N	N	N	N	N
45	D9	FALSE	Cal ost 14d	Actinb	UNKNOWN	FAM	NFQ-MGB							27.8042	27.7413	0.0679412					TRUE	0.0908515	TRUE	3	24		1.25272	0.97564							N	N	N	N	N
46	D10	FALSE	Cal ost 14d	wnt16	UNKNOWN	FAM	NFQ-MGB							39.5223	38.3057	1.72048		10.5644	1.21719		TRUE	0.358484	TRUE	3	33		1.48428	0.974384							Y	N	N	N	N
47	D11	FALSE	Cal ost 14d	wnt16	UNKNOWN	FAM	NFQ-MGB							37.0892	38.3057	1.72048		10.5644	1.21719		TRUE	0.358484	TRUE	3	31		1.49125	0.976086							Y	N	N	N	N
48	D12	FALSE	Cal ost 14d	wnt16	UNKNOWN	FAM	NFQ-MGB							Undetermined	38.3057	1.72048					TRUE	0.358484	TRUE	3	44		0	0							N	Y	N	Y	N
49	E1	FALSE	DPC ctrl	RNX2	UNKNOWN	FAM	NFQ-MGB				1.3201	0.276313	6.30681	39.2705	38.4607	1.14526		8.45009	0.812646	-0.400642	TRUE	0.328856	TRUE	3	33		1.45787	0.952625							Y	N	N	N	N
50	E2	FALSE	DPC ctrl	RNX2	UNKNOWN	FAM	NFQ-MGB				1.3201	0.276313	6.30681	37.6509	38.4607	1.14526		8.45009	0.812646	-0.400642	TRUE	0.328856	TRUE	3	32		1.45886	0.962278							Y	N	N	N	N
51	E3	FALSE	DPC ctrl	DSPP	UNKNOWN	FAM	NFQ-MGB							Undetermined							TRUE	0.2	TRUE	3	44		0	0							N	Y	N	Y	Y
52	E4	FALSE	DPC ctrl	DSPP	UNKNOWN	FAM	NFQ-MGB							Undetermined							TRUE	0.2	TRUE	3	44		0	0							N	Y	N	Y	Y
53	E5	FALSE	DPC ctrl	wnt16	UNKNOWN	FAM	NFQ-MGB							38.8606	39.5498	0.974743		9.53916	0.692568		TRUE	0.358484	TRUE	3	33		1.47866	0.967597							Y	N	N	N	N
54	E6	FALSE	DPC ctrl	wnt16	UNKNOWN	FAM	NFQ-MGB							40.239	39.5498	0.974743		9.53916	0.692568		TRUE	0.358484	TRUE	3	34		1.46922	0.959076							Y	N	N	N	N
55	E7	FALSE	DPC ost 21d	Actinb	UNKNOWN	FAM	NFQ-MGB							29.5162	29.178	0.292967					TRUE	0.0908515	TRUE	3	25		1.25775	0.971754							N	N	Y	N	N
56	E8	FALSE	DPC ost 21d	Actinb	UNKNOWN	FAM	NFQ-MGB							29.0159	29.178	0.292967					TRUE	0.0908515	TRUE	3	25		1.26181	0.973007							N	N	N	N	N
57	E9	FALSE	DPC ost 21d	Actinb	UNKNOWN	FAM	NFQ-MGB							29.0019	29.178	0.292967					TRUE	0.0908515	TRUE	3	25		1.26179	0.968473							N	N	N	N	N
58	E10	FALSE	DPC ost 21d	wnt16	UNKNOWN	FAM	NFQ-MGB							Undetermined	39.8588						TRUE	0.358484	TRUE	3	44		0	0							N	Y	N	Y	N
59	E11	FALSE	DPC ost 21d	wnt16	UNKNOWN	FAM	NFQ-MGB							Undetermined	39.8588						TRUE	0.358484	TRUE	3	44		0	0							N	Y	N	Y	N
60	E12	FALSE	DPC ost 21d	wnt16	UNKNOWN	FAM	NFQ-MGB							39.8588	39.8588			10.6808			TRUE	0.358484	TRUE	3	34		1.48435	0.965288							N	N	N	N	N
61	F1	FALSE	DPC wnt16 kd	RNX2	UNKNOWN	FAM	NFQ-MGB							Undetermined							TRUE	0.328856	TRUE	3	44		0	0							N	Y	N	Y	N
62	F2	FALSE	DPC wnt16 kd	RNX2	UNKNOWN	FAM	NFQ-MGB							Undetermined							TRUE	0.328856	TRUE	3	44		0	0							N	Y	N	Y	N
63	F3	FALSE	DPC wnt16 kd	DSPP	UNKNOWN	FAM	NFQ-MGB							Undetermined							TRUE	0.2	TRUE	3	44		0	0							N	Y	N	Y	Y
64	F4	FALSE	DPC wnt16 kd	DSPP	UNKNOWN	FAM	NFQ-MGB							Undetermined							TRUE	0.2	TRUE	3	44		0	0							N	Y	N	Y	Y
65	F5	FALSE	DPC wnt16 kd	wnt16	UNKNOWN	FAM	NFQ-MGB							Undetermined	38.761						TRUE	0.358484	TRUE	3	44		0	0							N	Y	N	Y	N
66	F6	FALSE	DPC wnt16 kd	wnt16	UNKNOWN	FAM	NFQ-MGB							38.761	38.761			1.12004			TRUE	0.358484	TRUE	3	33		1.48889	0.974718							N	N	N	N	N
67	F7	FALSE	DPC ost 14d	Actinb	UNKNOWN	FAM	NFQ-MGB							29.152	29.1825	0.0271823					TRUE	0.0908515	TRUE	3	25		1.26445	0.972502							N	N	N	N	N
68	F8	FALSE	DPC ost 14d	Actinb	UNKNOWN	FAM	NFQ-MGB							29.1914	29.1825	0.0271823					TRUE	0.0908515	TRUE	3	25		1.26013	0.973085							N	N	N	N	N
69	F9	FALSE	DPC ost 14d	Actinb	UNKNOWN	FAM	NFQ-MGB							29.2041	29.1825	0.0271823					TRUE	0.0908515	TRUE	3	24		1.26527	0.977786							N	N	N	N	N
70	F10	FALSE	DPC ost 14d	wnt16	UNKNOWN	FAM	NFQ-MGB							36.3574	37.9117	1.80992		8.72923	1.04508		TRUE	0.358484	TRUE	3	30		1.49552	0.977584							Y	N	N	N	N
71	F11	FALSE	DPC ost 14d	wnt16	UNKNOWN	FAM	NFQ-MGB							37.4789	37.9117	1.80992		8.72923	1.04508		TRUE	0.358484	TRUE	3	31		1.49724	0.980396							Y	N	N	N	N
72	F12	FALSE	DPC ost 14d	wnt16	UNKNOWN	FAM	NFQ-MGB							39.8988	37.9117	1.80992		8.72923	1.04508		TRUE	0.358484	TRUE	3	34		1.48461	0.967709							Y	N	N	N	N
73	G1	FALSE	Cal ctrl	RNX2	UNKNOWN	FAM	NFQ-MGB				1	0.374416	2.67082	36.957	36.4503	0.716523		8.85073	0.510468	0	TRUE	0.328856	TRUE	3	31		1.46742	0.978697							Y	N	N	N	N
74	G2	FALSE	Cal ctrl	RNX2	UNKNOWN	FAM	NFQ-MGB				1	0.374416	2.67082	35.9437	36.4503	0.716523		8.85073	0.510468	0	TRUE	0.328856	TRUE	3	30		1.47064	0.97379							Y	N	N	N	N
75	G3	FALSE	Cal ctrl	DSPP	UNKNOWN	FAM	NFQ-MGB							Undetermined							TRUE	0.2	TRUE	3	44		0	0							N	Y	N	Y	Y
76	G4	FALSE	Cal ctrl	DSPP	UNKNOWN	FAM	NFQ-MGB							Undetermined							TRUE	0.2	TRUE	3	44		0	0							N	Y	N	Y	Y
77	G5	FALSE	Cal ctrl	wnt16	UNKNOWN	FAM	NFQ-MGB							Undetermined							TRUE	0.358484	TRUE	3	44		0	0							N	Y	N	Y	N
78	G6	FALSE	Cal ctrl	wnt16	UNKNOWN	FAM	NFQ-MGB							Undetermined							TRUE	0.358484	TRUE	3	44		0	0							N	Y	N	Y	N
79	G7	FALSE	BMSC ost 14d	Actinb	UNKNOWN	FAM	NFQ-MGB							29.0638	29.1153	0.103172					TRUE	0.0908515	TRUE	3	25		1.26696	0.968316							N	N	N	N	N
80	G8	FALSE	BMSC ost 14d	Actinb	UNKNOWN	FAM	NFQ-MGB							29.048	29.1153	0.103172					TRUE	0.0908515	TRUE	3	25		1.26717	0.969322							N	N	N	N	N
81	G9	FALSE	BMSC ost 14d	Actinb	UNKNOWN	FAM	NFQ-MGB							29.2341	29.1153	0.103172					TRUE	0.0908515	TRUE	3	25		1.26928	0.968751							N	N	N	N	N
82	G10	FALSE	BMSC ost 14d	wnt16	UNKNOWN	FAM	NFQ-MGB							37.3185	37.6158	0.32184		8.5005	0.195128		TRUE	0.358484	TRUE	3	31		1.49607	0.973873							N	N	N	N	N
83	G11	FALSE	BMSC ost 14d	wnt16	UNKNOWN	FAM	NFQ-MGB							37.9576	37.6158	0.32184		8.5005	0.195128		TRUE	0.358484	TRUE	3	32		1.48692	0.974049							N	N	N	N	N
84	G12	FALSE	BMSC ost 14d	wnt16	UNKNOWN	FAM	NFQ-MGB							37.5714	37.6158	0.32184		8.5005	0.195128		TRUE	0.358484	TRUE	3	32		1.49838	0.972408							N	N	N	N	N
85	H1	FALSE	Cal wnt16 kd	RNX2	UNKNOWN	FAM	NFQ-MGB				0.509484	0.345512	0.751273	34.38	34.1901	0.268483		9.82362	0.201805	0.972892	TRUE	0.328856	TRUE	3	28		1.47199	0.970338							N	N	N	N	N
86	H2	FALSE	Cal wnt16 kd	RNX2	UNKNOWN	FAM	NFQ-MGB				0.509484	0.345512	0.751273	34.0003	34.1901	0.268483		9.82362	0.201805	0.972892	TRUE	0.328856	TRUE	3	28		1.45532	0.968178							N	N	N	N	N
87	H3	FALSE	Cal wnt16 kd	DSPP	UNKNOWN	FAM	NFQ-MGB							Undetermined							TRUE	0.2	TRUE	3	44		0	0							N	Y	N	Y	Y
88	H4	FALSE	Cal wnt16 kd	DSPP	UNKNOWN	FAM	NFQ-MGB							Undetermined							TRUE	0.2	TRUE	3	44		0	0							N	Y	N	Y	Y
89	H5	FALSE	Cal wnt16 kd	wnt16	UNKNOWN	FAM	NFQ-MGB							41.9423	40.3772	2.21336		16.0107	1.56658		TRUE	0.358484	TRUE	3	36		1.36646	0.940091							Y	N	N	N	N
90	H6	FALSE	Cal wnt16 kd	wnt16	UNKNOWN	FAM	NFQ-MGB							38.8121	40.3772	2.21336		16.0107	1.56658		TRUE	0.358484	TRUE	3	32		1.49209	0.980785							Y	N	N	N	N
91	H7	FALSE	BMSC ost 7d	Actinb	UNKNOWN	FAM	NFQ-MGB							26.0056	26.1521	0.12808					TRUE	0.0908515	TRUE	3	22		1.26671	0.944072							N	N	N	N	N
92	H8	FALSE	BMSC ost 7d	Actinb	UNKNOWN	FAM	NFQ-MGB							26.2427	26.1521	0.12808					TRUE	0.0908515	TRUE	3	22		1.26485	0.90583							N	N	N	N	N
93	H9	FALSE	BMSC ost 7d	Actinb	UNKNOWN	FAM	NFQ-MGB							26.2081	26.1521	0.12808					TRUE	0.0908515	TRUE	3	22		1.26853	0.933352							N	N	N	N	N
94	H10	FALSE	BMSC ost 7d	wnt16	UNKNOWN	FAM	NFQ-MGB							40.0734	39.9441	0.182956		13.792	0.149012		TRUE	0.358484	TRUE	3	34		1.46987	0.955857							N	N	N	N	N
95	H11	FALSE	BMSC ost 7d	wnt16	UNKNOWN	FAM	NFQ-MGB							39.8147	39.9441	0.182956		13.792	0.149012		TRUE	0.358484	TRUE	3	33		1.49652	0.962472							N	N	N	N	N
96	H12	FALSE	BMSC ost 7d	wnt16	UNKNOWN	FAM	NFQ-MGB							Undetermined	39.9441	0.182956					TRUE	0.358484	TRUE	3	44		0	0							N	Y	N	Y	N
Analysis Type	Singleplex
Endogenous Control	Actinb
RQ Min/Max Confidence Level	95.0
Reference Sample	Cal ctrl
