# Supplementary material for: Wnt16 signaling promotes osteoblast differentiation of periosteal derived cells in vitro and in vivo
Source: PeerJ. 2020 Nov 24;8:e10374. doi: 10.7717/peerj.10374 (PMC7694570; doi:10.7717/peerj.10374)
Supplement: Supplemental Information 10 [file peerj-08-10374-s010.xls]

## Sheet: Sample Setup
Block Type	96-Well Block (0.2mL)
Calibration Background is expired	Yes
Calibration Background performed on	2014-02-07 03:05:10 AM CST
Calibration FAM is expired	Yes
Calibration FAM performed on	2014-02-07 03:32:22 AM CST
Calibration NED is expired	Yes
Calibration NED performed on	2014-02-07 03:54:40 AM CST
Calibration ROI is expired	Yes
Calibration ROI performed on	2014-02-07 02:58:32 AM CST
Calibration ROX is expired	Yes
Calibration ROX performed on	2014-02-07 03:47:26 AM CST
Calibration SYBR is expired	Yes
Calibration SYBR performed on	2014-02-07 03:39:57 AM CST
Calibration TAMRA is expired	Yes
Calibration TAMRA performed on	2014-02-07 03:23:45 AM CST
Calibration Uniformity is expired	Yes
Calibration Uniformity performed on	2014-02-07 03:15:45 AM CST
Calibration VIC is expired	Yes
Calibration VIC performed on	2014-02-07 04:02:13 AM CST
Chemistry	TAQMAN
Experiment Barcode
Experiment Comments
Experiment File Name	C:\Users\apple\Desktop\viia\2014-03-07 174431.eds
Experiment Name	2014-03-07 174431
Experiment Run End Time	2014-03-08 08:32:43 AM CST
Experiment Type	Comparative Cт (ΔΔCт)
Experiment User Name
Instrument Name	278880346
Instrument Serial Number	278880346
Instrument Type	ViiA 7
Passive Reference	ROX
Quantification Cycle Method	Ct
Signal Smoothing On	true
Stage/ Cycle where Analysis is performed	Stage 2, Step 2
Well	Well Position	Sample Name	Sample Color	Biogroup Name	Biogroup Color	Target Name	Target Color	Task	Reporter	Quencher	Quantity	Comments
1	A1	peri oe	RGB(176,23,31)			wnt16	RGB(176,23,31)	UNKNOWN	FAM	NFQ-MGB
2	A2	peri oe	RGB(176,23,31)			wnt16	RGB(176,23,31)	UNKNOWN	FAM	NFQ-MGB
3	A3	peri oe	RGB(176,23,31)			wnt16	RGB(176,23,31)	UNKNOWN	FAM	NFQ-MGB
4	A4	peri GFP	RGB(0,0,255)			wnt16	RGB(176,23,31)	UNKNOWN	FAM	NFQ-MGB
5	A5	peri GFP	RGB(0,0,255)			wnt16	RGB(176,23,31)	UNKNOWN	FAM	NFQ-MGB
6	A6	peri GFP	RGB(0,0,255)			wnt16	RGB(176,23,31)	UNKNOWN	FAM	NFQ-MGB
7	A7	CAL OE	RGB(0,139,69)			wnt16	RGB(176,23,31)	UNKNOWN	FAM	NFQ-MGB
8	A8	CAL OE	RGB(0,139,69)			wnt16	RGB(176,23,31)	UNKNOWN	FAM	NFQ-MGB
9	A9	CAL OE	RGB(0,139,69)			wnt16	RGB(176,23,31)	UNKNOWN	FAM	NFQ-MGB
10	A10	CAL GFP	RGB(238,238,0)			wnt16	RGB(176,23,31)	UNKNOWN	FAM	NFQ-MGB
11	A11	CAL GFP	RGB(238,238,0)			wnt16	RGB(176,23,31)	UNKNOWN	FAM	NFQ-MGB
12	A12	CAL GFP	RGB(238,238,0)			wnt16	RGB(176,23,31)	UNKNOWN	FAM	NFQ-MGB
13	B1	peri oe	RGB(176,23,31)			runx2	RGB(0,0,255)	UNKNOWN	FAM	NFQ-MGB
14	B2	peri oe	RGB(176,23,31)			runx2	RGB(0,0,255)	UNKNOWN	FAM	NFQ-MGB
15	B3	peri oe	RGB(176,23,31)			runx2	RGB(0,0,255)	UNKNOWN	FAM	NFQ-MGB
16	B4	peri GFP	RGB(0,0,255)			runx2	RGB(0,0,255)	UNKNOWN	FAM	NFQ-MGB
17	B5	peri GFP	RGB(0,0,255)			runx2	RGB(0,0,255)	UNKNOWN	FAM	NFQ-MGB
18	B6	peri GFP	RGB(0,0,255)			runx2	RGB(0,0,255)	UNKNOWN	FAM	NFQ-MGB
19	B7	CAL OE	RGB(0,139,69)			runx2	RGB(0,0,255)	UNKNOWN	FAM	NFQ-MGB
20	B8	CAL OE	RGB(0,139,69)			runx2	RGB(0,0,255)	UNKNOWN	FAM	NFQ-MGB
21	B9	CAL OE	RGB(0,139,69)			runx2	RGB(0,0,255)	UNKNOWN	FAM	NFQ-MGB
22	B10	CAL GFP	RGB(238,238,0)			runx2	RGB(0,0,255)	UNKNOWN	FAM	NFQ-MGB
23	B11	CAL GFP	RGB(238,238,0)			runx2	RGB(0,0,255)	UNKNOWN	FAM	NFQ-MGB
24	B12	CAL GFP	RGB(238,238,0)			runx2	RGB(0,0,255)	UNKNOWN	FAM	NFQ-MGB
25	C1	peri oe	RGB(176,23,31)			ocn	RGB(0,139,69)	UNKNOWN	FAM	NFQ-MGB
26	C2	peri oe	RGB(176,23,31)			ocn	RGB(0,139,69)	UNKNOWN	FAM	NFQ-MGB
27	C3	peri oe	RGB(176,23,31)			ocn	RGB(0,139,69)	UNKNOWN	FAM	NFQ-MGB
28	C4	peri GFP	RGB(0,0,255)			ocn	RGB(0,139,69)	UNKNOWN	FAM	NFQ-MGB
29	C5	peri GFP	RGB(0,0,255)			ocn	RGB(0,139,69)	UNKNOWN	FAM	NFQ-MGB
30	C6	peri GFP	RGB(0,0,255)			ocn	RGB(0,139,69)	UNKNOWN	FAM	NFQ-MGB
31	C7	CAL OE	RGB(0,139,69)			ocn	RGB(0,139,69)	UNKNOWN	FAM	NFQ-MGB
32	C8	CAL OE	RGB(0,139,69)			ocn	RGB(0,139,69)	UNKNOWN	FAM	NFQ-MGB
33	C9	CAL OE	RGB(0,139,69)			ocn	RGB(0,139,69)	UNKNOWN	FAM	NFQ-MGB
34	C10	CAL GFP	RGB(238,238,0)			ocn	RGB(0,139,69)	UNKNOWN	FAM	NFQ-MGB
35	C11	CAL GFP	RGB(238,238,0)			ocn	RGB(0,139,69)	UNKNOWN	FAM	NFQ-MGB
36	C12	CAL GFP	RGB(238,238,0)			ocn	RGB(0,139,69)	UNKNOWN	FAM	NFQ-MGB
37	D1	peri oe	RGB(176,23,31)			actb	RGB(238,238,0)	UNKNOWN	FAM	NFQ-MGB
38	D2	peri oe	RGB(176,23,31)			actb	RGB(238,238,0)	UNKNOWN	FAM	NFQ-MGB
39	D3	peri oe	RGB(176,23,31)			actb	RGB(238,238,0)	UNKNOWN	FAM	NFQ-MGB
40	D4	peri GFP	RGB(0,0,255)			actb	RGB(238,238,0)	UNKNOWN	FAM	NFQ-MGB
41	D5	peri GFP	RGB(0,0,255)			actb	RGB(238,238,0)	UNKNOWN	FAM	NFQ-MGB
42	D6	peri GFP	RGB(0,0,255)			actb	RGB(238,238,0)	UNKNOWN	FAM	NFQ-MGB
43	D7	CAL OE	RGB(0,139,69)			actb	RGB(238,238,0)	UNKNOWN	FAM	NFQ-MGB
44	D8	CAL OE	RGB(0,139,69)			actb	RGB(238,238,0)	UNKNOWN	FAM	NFQ-MGB
45	D9	CAL OE	RGB(0,139,69)			actb	RGB(238,238,0)	UNKNOWN	FAM	NFQ-MGB
46	D10	CAL GFP	RGB(238,238,0)			actb	RGB(238,238,0)	UNKNOWN	FAM	NFQ-MGB
47	D11	CAL GFP	RGB(238,238,0)			actb	RGB(238,238,0)	UNKNOWN	FAM	NFQ-MGB
48	D12	CAL GFP	RGB(238,238,0)			actb	RGB(238,238,0)	UNKNOWN	FAM	NFQ-MGB
49	E1
50	E2
51	E3
52	E4
53	E5
54	E6
55	E7
56	E8
57	E9
58	E10
59	E11
60	E12
61	F1
62	F2
63	F3
64	F4
65	F5
66	F6
67	F7
68	F8
69	F9
70	F10
71	F11
72	F12
73	G1
74	G2
75	G3
76	G4
77	G5
78	G6
79	G7
80	G8
81	G9
82	G10
83	G11
84	G12
85	H1
86	H2
87	H3
88	H4
89	H5
90	H6
91	H7
92	H8
93	H9
94	H10
95	H11
96	H12

## Sheet: Amplification Data
Block Type	96-Well Block (0.2mL)
Calibration Background is expired	Yes
Calibration Background performed on	2014-02-07 03:05:10 AM CST
Calibration FAM is expired	Yes
Calibration FAM performed on	2014-02-07 03:32:22 AM CST
Calibration NED is expired	Yes
Calibration NED performed on	2014-02-07 03:54:40 AM CST
Calibration ROI is expired	Yes
Calibration ROI performed on	2014-02-07 02:58:32 AM CST
Calibration ROX is expired	Yes
Calibration ROX performed on	2014-02-07 03:47:26 AM CST
Calibration SYBR is expired	Yes
Calibration SYBR performed on	2014-02-07 03:39:57 AM CST
Calibration TAMRA is expired	Yes
Calibration TAMRA performed on	2014-02-07 03:23:45 AM CST
Calibration Uniformity is expired	Yes
Calibration Uniformity performed on	2014-02-07 03:15:45 AM CST
Calibration VIC is expired	Yes
Calibration VIC performed on	2014-02-07 04:02:13 AM CST
Chemistry	TAQMAN
Experiment Barcode
Experiment Comments
Experiment File Name	C:\Users\apple\Desktop\viia\2014-03-07 174431.eds
Experiment Name	2014-03-07 174431
Experiment Run End Time	2014-03-08 08:32:43 AM CST
Experiment Type	Comparative Cт (ΔΔCт)
Experiment User Name
Instrument Name	278880346
Instrument Serial Number	278880346
Instrument Type	ViiA 7
Passive Reference	ROX
Quantification Cycle Method	Ct
Signal Smoothing On	true
Stage/ Cycle where Analysis is performed	Stage 2, Step 2
Well	Cycle	Target Name	Rn	Delta Rn
1	1	wnt16	0.742137	0.00268511
1	2	wnt16	0.743742	0.00197777
1	3	wnt16	0.74551	0.00143363
1	4	wnt16	0.747391	0.00100214
1	5	wnt16	0.7487	-1.79278e-06
1	6	wnt16	0.750261	-0.000753359
1	7	wnt16	0.751304	-0.00202265
1	8	wnt16	0.753488	-0.00215057
1	9	wnt16	0.757721	-0.000230003
1	10	wnt16	0.760559	0.000295878
1	11	wnt16	0.765003	0.00242673
1	12	wnt16	0.774176	0.00928823
1	13	wnt16	0.791012	0.0238114
1	14	wnt16	0.817824	0.0483106
1	15	wnt16	0.87245	0.100625
1	16	wnt16	0.976332	0.202194
1	17	wnt16	1.15765	0.3812
1	18	wnt16	1.43724	0.65848
1	19	wnt16	1.81708	1.03601
1	20	wnt16	2.26919	1.48581
1	21	wnt16	2.73857	1.95287
1	22	wnt16	3.18958	2.40157
1	23	wnt16	3.59183	2.8015
1	24	wnt16	3.93199	3.13935
1	25	wnt16	4.20808	3.41313
1	26	wnt16	4.42248	3.62522
1	27	wnt16	4.58948	3.78991
1	28	wnt16	4.71062	3.90873
1	29	wnt16	4.80562	4.00142
1	30	wnt16	4.88125	4.07474
1	31	wnt16	4.93564	4.12682
1	32	wnt16	4.98123	4.1701
1	33	wnt16	5.02202	4.20857
1	34	wnt16	5.06062	4.24486
1	35	wnt16	5.08779	4.26971
1	36	wnt16	5.11218	4.29179
1	37	wnt16	5.13943	4.31674
1	38	wnt16	5.1659	4.34089
1	39	wnt16	5.19533	4.368
1	40	wnt16	5.22112	4.39149
1	41	wnt16	5.23416	4.40221
1	42	wnt16	5.25044	4.41618
1	43	wnt16	5.26431	4.42774
1	44	wnt16	5.28133	4.44245
1	45	wnt16	5.30194	4.46074
2	1	wnt16	0.724	0.0042164
2	2	wnt16	0.724014	0.00181309
2	3	wnt16	0.724604	-1.41939e-05
2	4	wnt16	0.726965	-7.09852e-05
2	5	wnt16	0.729804	0.000351445
2	6	wnt16	0.731919	4.86652e-05
2	7	wnt16	0.735314	0.00102667
2	8	wnt16	0.73579	-0.000914462
2	9	wnt16	0.737999	-0.00112277
2	10	wnt16	0.74068	-0.000859304
2	11	wnt16	0.745511	0.00155493
2	12	wnt16	0.752725	0.00635115
2	13	wnt16	0.763423	0.0146324
2	14	wnt16	0.784342	0.033134
2	15	wnt16	0.823954	0.0703288
2	16	wnt16	0.896971	0.140929
2	17	wnt16	1.03347	0.275011
2	18	wnt16	1.25927	0.498396
2	19	wnt16	1.58661	0.82332
2	20	wnt16	1.99787	1.23216
2	21	wnt16	2.44903	1.6809
2	22	wnt16	2.89257	2.12202
2	23	wnt16	3.30246	2.5295
2	24	wnt16	3.66194	2.88656
2	25	wnt16	3.95899	3.18119
2	26	wnt16	4.1957	3.41549
2	27	wnt16	4.36791	3.58527
2	28	wnt16	4.50192	3.71687
2	29	wnt16	4.60567	3.8182
2	30	wnt16	4.68181	3.89192
2	31	wnt16	4.74105	3.94875
2	32	wnt16	4.78995	3.99523
2	33	wnt16	4.8278	4.03066
2	34	wnt16	4.86335	4.0638
2	35	wnt16	4.90087	4.09889
2	36	wnt16	4.93193	4.12754
2	37	wnt16	4.958	4.15119
2	38	wnt16	4.97672	4.16749
2	39	wnt16	5.00057	4.18893
2	40	wnt16	5.0263	4.21225
2	41	wnt16	5.04475	4.22827
2	42	wnt16	5.05876	4.23987
2	43	wnt16	5.0778	4.2565
2	44	wnt16	5.09016	4.26643
2	45	wnt16	5.10522	4.27908
3	1	wnt16	0.691817	0.00245967
3	2	wnt16	0.69345	0.00212986
3	3	wnt16	0.69431	0.00102579
3	4	wnt16	0.69488	-0.000367842
3	5	wnt16	0.697134	-7.74059e-05
3	6	wnt16	0.699422	0.000247065
3	7	wnt16	0.701281	0.000142025
3	8	wnt16	0.702045	-0.00105736
3	9	wnt16	0.703085	-0.00198125
3	10	wnt16	0.707194	0.000164147
3	11	wnt16	0.710898	0.00190482
3	12	wnt16	0.717316	0.0063593
3	13	wnt16	0.72912	0.0161996
3	14	wnt16	0.749831	0.034947
3	15	wnt16	0.791049	0.0742014
3	16	wnt16	0.867692	0.14888
3	17	wnt16	1.00448	0.283705
3	18	wnt16	1.23229	0.509547
3	19	wnt16	1.56546	0.840762
3	20	wnt16	1.97739	1.25073
3	21	wnt16	2.4234	1.69477
3	22	wnt16	2.86001	2.12942
3	23	wnt16	3.25756	2.525
3	24	wnt16	3.60151	2.86699
3	25	wnt16	3.88465	3.14817
3	26	wnt16	4.10002	3.36158
3	27	wnt16	4.26764	3.52722
3	28	wnt16	4.40025	3.65787
3	29	wnt16	4.5005	3.75616
3	30	wnt16	4.56682	3.82051
3	31	wnt16	4.62125	3.87298
3	32	wnt16	4.67325	3.92302
3	33	wnt16	4.71096	3.95877
3	34	wnt16	4.74402	3.98986
3	35	wnt16	4.77273	4.01661
3	36	wnt16	4.8045	4.04641
3	37	wnt16	4.83241	4.07236
3	38	wnt16	4.85669	4.09468
3	39	wnt16	4.87659	4.11262
3	40	wnt16	4.90014	4.1342
3	41	wnt16	4.91447	4.14656
3	42	wnt16	4.92977	4.1599
3	43	wnt16	4.9443	4.17247
3	44	wnt16	4.96107	4.18727
3	45	wnt16	4.97558	4.19983
4	1	wnt16	0.67871	0.00246041
4	2	wnt16	0.679523	0.00164683
4	3	wnt16	0.680899	0.00139496
4	4	wnt16	0.681449	0.000318159
4	5	wnt16	0.683186	0.000427315
4	6	wnt16	0.684892	0.000505894
4	7	wnt16	0.685603	-0.000409674
4	8	wnt16	0.686502	-0.0011388
4	9	wnt16	0.688796	-0.000471921
4	10	wnt16	0.690571	-0.000324141
4	11	wnt16	0.693708	0.00118602
4	12	wnt16	0.694327	0.000177769
4	13	wnt16	0.694787	-0.000990402
4	14	wnt16	0.695466	-0.00193792
4	15	wnt16	0.697669	-0.00136295
4	16	wnt16	0.700919	0.000260222
4	17	wnt16	0.703264	0.000977762
4	18	wnt16	0.703677	-0.000236364
4	19	wnt16	0.703773	-0.00176795
4	20	wnt16	0.707232	6.40825e-05
4	21	wnt16	0.712123	0.00332793
4	22	wnt16	0.717677	0.00725429
4	23	wnt16	0.729463	0.0174131
4	24	wnt16	0.751051	0.0373735
4	25	wnt16	0.791201	0.0758963
4	26	wnt16	0.870246	0.153314
4	27	wnt16	1.00855	0.289991
4	28	wnt16	1.2346	0.514409
4	29	wnt16	1.56091	0.839097
4	30	wnt16	1.97055	1.24711
4	31	wnt16	2.41792	1.69285
4	32	wnt16	2.85995	2.13326
4	33	wnt16	3.25825	2.52993
4	34	wnt16	3.59663	2.86668
4	35	wnt16	3.87243	3.14086
4	36	wnt16	4.09274	3.35954
4	37	wnt16	4.26004	3.52521
4	38	wnt16	4.3866	3.65014
4	39	wnt16	4.47921	3.74112
4	40	wnt16	4.5551	3.81539
4	41	wnt16	4.61244	3.87109
4	42	wnt16	4.65863	3.91566
4	43	wnt16	4.69946	3.95486
4	44	wnt16	4.73658	3.99036
4	45	wnt16	4.75829	4.01044
5	1	wnt16	0.673531	0.00152246
5	2	wnt16	0.674141	0.00048424
5	3	wnt16	0.675497	0.000191379
5	4	wnt16	0.676831	-0.000123178
5	5	wnt16	0.6788	0.000197055
5	6	wnt16	0.680967	0.000714877
5	7	wnt16	0.682672	0.000771836
5	8	wnt16	0.683972	0.000422589
5	9	wnt16	0.684686	-0.000511499
5	10	wnt16	0.686337	-0.000509734
5	11	wnt16	0.689077	0.00058226
5	12	wnt16	0.689947	-0.000196319
5	13	wnt16	0.692174	0.000381525
5	14	wnt16	0.692303	-0.001138
5	15	wnt16	0.694487	-0.000602415
5	16	wnt16	0.695417	-0.00132163
5	17	wnt16	0.697682	-0.000704743
5	18	wnt16	0.698511	-0.00152505
5	19	wnt16	0.700398	-0.00128635
5	20	wnt16	0.7046	0.00126637
5	21	wnt16	0.708373	0.00339102
5	22	wnt16	0.714667	0.0080367
5	23	wnt16	0.726724	0.0184446
5	24	wnt16	0.75077	0.0408422
5	25	wnt16	0.794086	0.0825093
5	26	wnt16	0.878018	0.164792
5	27	wnt16	1.02636	0.311489
5	28	wnt16	1.26548	0.548953
5	29	wnt16	1.60252	0.88435
5	30	wnt16	2.0215	1.30168
5	31	wnt16	2.46784	1.74637
5	32	wnt16	2.90434	2.18123
5	33	wnt16	3.29477	2.57
5	34	wnt16	3.62332	2.89691
5	35	wnt16	3.89053	3.16246
5	36	wnt16	4.10254	3.37283
5	37	wnt16	4.26325	3.53189
5	38	wnt16	4.37771	3.6447
5	39	wnt16	4.46716	3.7325
5	40	wnt16	4.53924	3.80293
5	41	wnt16	4.59431	3.85636
5	42	wnt16	4.64134	3.90173
5	43	wnt16	4.67991	3.93865
5	44	wnt16	4.71268	3.96978
5	45	wnt16	4.73887	3.99432
6	1	wnt16	0.690689	-0.000299567
6	2	wnt16	0.691743	-0.000850592
6	3	wnt16	0.692827	-0.00137181
6	4	wnt16	0.69347	-0.00233387
6	5	wnt16	0.696677	-0.00073168
6	6	wnt16	0.699538	0.000524627
6	7	wnt16	0.701362	0.000743336
6	8	wnt16	0.703075	0.000851837
6	9	wnt16	0.705491	0.00166242
6	10	wnt16	0.707442	0.00200892
6	11	wnt16	0.707952	0.000913051
6	12	wnt16	0.709187	0.000543224
6	13	wnt16	0.711229	0.000980623
6	14	wnt16	0.710803	-0.00105039
6	15	wnt16	0.713247	-0.000211192
6	16	wnt16	0.715177	0.000113137
6	17	wnt16	0.716124	-0.00054452
6	18	wnt16	0.716961	-0.00131292
6	19	wnt16	0.718692	-0.00118648
6	20	wnt16	0.720841	-0.000642331
6	21	wnt16	0.724133	0.00104402
6	22	wnt16	0.729601	0.00490708
6	23	wnt16	0.738727	0.0124281
6	24	wnt16	0.753704	0.0258003
6	25	wnt16	0.781272	0.051763
6	26	wnt16	0.835453	0.10434
6	27	wnt16	0.937364	0.204645
6	28	wnt16	1.11617	0.381843
6	29	wnt16	1.39533	0.659402
6	30	wnt16	1.77089	1.03335
6	31	wnt16	2.21032	1.47118
6	32	wnt16	2.66536	1.92462
6	33	wnt16	3.08798	2.34563
6	34	wnt16	3.46512	2.72117
6	35	wnt16	3.77718	3.03162
6	36	wnt16	4.02821	3.28105
6	37	wnt16	4.22153	3.47276
6	38	wnt16	4.36705	3.61668
6	39	wnt16	4.46735	3.71538
6	40	wnt16	4.54179	3.78821
6	41	wnt16	4.60196	3.84677
6	42	wnt16	4.65555	3.89875
6	43	wnt16	4.70172	3.94332
6	44	wnt16	4.74059	3.98059
6	45	wnt16	4.76509	4.00348
7	1	wnt16	0.708266	0.00213182
7	2	wnt16	0.709738	0.00159452
7	3	wnt16	0.710686	0.000534595
7	4	wnt16	0.711538	-0.000622183
7	5	wnt16	0.715148	0.000979065
7	6	wnt16	0.718061	0.00188342
7	7	wnt16	0.718874	0.000687179
7	8	wnt16	0.718469	-0.00172624
7	9	wnt16	0.72128	-0.000924294
7	10	wnt16	0.723313	-0.000900065
7	11	wnt16	0.725034	-0.00118775
7	12	wnt16	0.726776	-0.00145445
7	13	wnt16	0.729615	-0.000624188
7	14	wnt16	0.73293	0.000682553
7	15	wnt16	0.736929	0.00267236
7	16	wnt16	0.746981	0.0107164
7	17	wnt16	0.763197	0.0249233
7	18	wnt16	0.793485	0.0532029
7	19	wnt16	0.84954	0.107249
7	20	wnt16	0.957848	0.213549
7	21	wnt16	1.14337	0.397063
7	22	wnt16	1.43129	0.682977
7	23	wnt16	1.81302	1.06269
7	24	wnt16	2.25378	1.50144
7	25	wnt16	2.70727	1.95292
7	26	wnt16	3.13182	2.37547
7	27	wnt16	3.50664	2.74828
7	28	wnt16	3.82329	3.06292
7	29	wnt16	4.08458	3.3222
7	30	wnt16	4.27911	3.51472
7	31	wnt16	4.42815	3.66175
7	32	wnt16	4.54232	3.77392
7	33	wnt16	4.62579	3.85538
7	34	wnt16	4.69252	3.92009
7	35	wnt16	4.74798	3.97355
7	36	wnt16	4.78538	4.00894
7	37	wnt16	4.8215	4.04305
7	38	wnt16	4.85762	4.07716
7	39	wnt16	4.89141	4.10895
7	40	wnt16	4.91829	4.13382
7	41	wnt16	4.94121	4.15473
7	42	wnt16	4.96435	4.17586
7	43	wnt16	4.98272	4.19222
7	44	wnt16	4.99733	4.20482
7	45	wnt16	5.01583	4.22131
8	1	wnt16	0.726928	0.000434282
8	2	wnt16	0.72814	-0.000340331
8	3	wnt16	0.729944	-0.000522474
8	4	wnt16	0.733512	0.00105873
8	5	wnt16	0.736434	0.00199387
8	6	wnt16	0.736589	0.000163066
8	7	wnt16	0.737353	-0.00106007
8	8	wnt16	0.739712	-0.000688012
8	9	wnt16	0.740615	-0.00177078
8	10	wnt16	0.743456	-0.000916816
8	11	wnt16	0.746611	0.000251325
8	12	wnt16	0.747601	-0.000745137
8	13	wnt16	0.751269	0.000936617
8	14	wnt16	0.753399	0.00107968
8	15	wnt16	0.754526	0.000220008
8	16	wnt16	0.760757	0.00446476
8	17	wnt16	0.773969	0.0156902
8	18	wnt16	0.794943	0.034677
8	19	wnt16	0.83448	0.072228
8	20	wnt16	0.91137	0.147131
8	21	wnt16	1.04642	0.280192
8	22	wnt16	1.27251	0.504301
8	23	wnt16	1.60249	0.832293
8	24	wnt16	2.01037	1.23819
8	25	wnt16	2.45288	1.67871
8	26	wnt16	2.89102	2.11486
8	27	wnt16	3.28663	2.50849
8	28	wnt16	3.62493	2.84479
8	29	wnt16	3.89573	3.11361
8	30	wnt16	4.11641	3.3323
8	31	wnt16	4.28497	3.49888
8	32	wnt16	4.40885	3.62078
8	33	wnt16	4.50163	3.71156
8	34	wnt16	4.57477	3.78272
8	35	wnt16	4.63004	3.836
8	36	wnt16	4.6824	3.88637
8	37	wnt16	4.72322	3.92521
8	38	wnt16	4.75856	3.95856
8	39	wnt16	4.78033	3.97835
8	40	wnt16	4.80177	3.9978
8	41	wnt16	4.82776	4.02181
8	42	wnt16	4.85619	4.04824
8	43	wnt16	4.88024	4.0703
8	44	wnt16	4.90088	4.08896
8	45	wnt16	4.91166	4.09776
9	1	wnt16	0.719518	0.00215489
9	2	wnt16	0.719812	0.000708339
9	3	wnt16	0.720425	-0.00041992
9	4	wnt16	0.722654	6.8716e-05
9	5	wnt16	0.725812	0.00148605
9	6	wnt16	0.726958	0.00089185
9	7	wnt16	0.728031	0.000224454
9	8	wnt16	0.728494	-0.00105377
9	9	wnt16	0.729588	-0.00170013
9	10	wnt16	0.733254	0.000225041
9	11	wnt16	0.734497	-0.000271826
9	12	wnt16	0.736135	-0.000374409
9	13	wnt16	0.737207	-0.00104329
9	14	wnt16	0.74034	0.000349424
9	15	wnt16	0.743349	0.00161781
9	16	wnt16	0.749762	0.00628968
9	17	wnt16	0.759092	0.0138795
9	18	wnt16	0.775159	0.028206
9	19	wnt16	0.807591	0.0588973
9	20	wnt16	0.867486	0.117052
9	21	wnt16	0.978618	0.226443
9	22	wnt16	1.17438	0.420465
9	23	wnt16	1.475	0.719343
9	24	wnt16	1.87178	1.11439
9	25	wnt16	2.3249	1.56576
9	26	wnt16	2.78274	2.02186
9	27	wnt16	3.20637	2.44375
9	28	wnt16	3.57575	2.81139
9	29	wnt16	3.88117	3.11507
9	30	wnt16	4.12497	3.35713
9	31	wnt16	4.31212	3.54254
9	32	wnt16	4.45642	3.6851
9	33	wnt16	4.56193	3.78887
9	34	wnt16	4.64121	3.86641
9	35	wnt16	4.70717	3.93062
9	36	wnt16	4.75606	3.97777
9	37	wnt16	4.79448	4.01446
9	38	wnt16	4.83128	4.04951
9	39	wnt16	4.86228	4.07877
9	40	wnt16	4.89026	4.10501
9	41	wnt16	4.91233	4.12534
9	42	wnt16	4.93039	4.14167
9	43	wnt16	4.95316	4.16269
9	44	wnt16	4.97646	4.18425
9	45	wnt16	4.99446	4.20051
10	1	wnt16	0.701309	0.00202796
10	2	wnt16	0.701764	0.000336202
10	3	wnt16	0.702916	-0.000658358
10	4	wnt16	0.705484	-0.000236055
10	5	wnt16	0.707578	-0.000289576
10	6	wnt16	0.709457	-0.000556721
10	7	wnt16	0.712298	0.000137439
10	8	wnt16	0.71421	-9.734e-05
10	9	wnt16	0.717843	0.00138926
10	10	wnt16	0.71975	0.00114948
10	11	wnt16	0.721276	0.000529176
10	12	wnt16	0.724067	0.00117362
10	13	wnt16	0.726444	0.00140358
10	14	wnt16	0.726822	-0.000364525
10	15	wnt16	0.727948	-0.00138531
10	16	wnt16	0.730703	-0.000776803
10	17	wnt16	0.731672	-0.00195417
10	18	wnt16	0.734463	-0.0013102
10	19	wnt16	0.736924	-0.000995958
10	20	wnt16	0.740343	0.000276963
10	21	wnt16	0.744778	0.00256549
10	22	wnt16	0.751925	0.00756578
10	23	wnt16	0.764419	0.0179131
10	24	wnt16	0.787698	0.0390453
10	25	wnt16	0.82985	0.0790508
10	26	wnt16	0.909076	0.156131
10	27	wnt16	1.05499	0.299893
10	28	wnt16	1.29719	0.539948
10	29	wnt16	1.64952	0.890133
10	30	wnt16	2.08349	1.32196
10	31	wnt16	2.55448	1.7908
10	32	wnt16	3.0055	2.23967
10	33	wnt16	3.41153	2.64355
10	34	wnt16	3.75862	2.9885
10	35	wnt16	4.03875	3.26649
10	36	wnt16	4.26	3.48559
10	37	wnt16	4.42008	3.64352
10	38	wnt16	4.53918	3.76047
10	39	wnt16	4.63122	3.85037
10	40	wnt16	4.69984	3.91684
10	41	wnt16	4.74979	3.96464
10	42	wnt16	4.79356	4.00627
10	43	wnt16	4.83206	4.04263
10	44	wnt16	4.8678	4.07621
10	45	wnt16	4.89701	4.10328
11	1	wnt16	0.724565	0.000982543
11	2	wnt16	0.726607	0.00138851
11	3	wnt16	0.727794	0.000939451
11	4	wnt16	0.727822	-0.000669337
11	5	wnt16	0.730122	-5.99508e-06
11	6	wnt16	0.732764	0.000999954
11	7	wnt16	0.735017	0.00161627
11	8	wnt16	0.734953	-8.35366e-05
11	9	wnt16	0.736324	-0.000348955
11	10	wnt16	0.738529	0.000219436
11	11	wnt16	0.740005	5.87437e-05
11	12	wnt16	0.741877	0.000295077
11	13	wnt16	0.742206	-0.00101271
11	14	wnt16	0.743397	-0.00145861
11	15	wnt16	0.744495	-0.00199666
11	16	wnt16	0.746548	-0.00157978
11	17	wnt16	0.748272	-0.00149228
11	18	wnt16	0.750633	-0.000767427
11	19	wnt16	0.753857	0.000820204
11	20	wnt16	0.756049	0.00137572
11	21	wnt16	0.7594	0.00309043
11	22	wnt16	0.76705	0.00910347
11	23	wnt16	0.778662	0.0190794
11	24	wnt16	0.801058	0.0398393
11	25	wnt16	0.84201	0.0791544
11	26	wnt16	0.920703	0.156211
11	27	wnt16	1.06439	0.29826
11	28	wnt16	1.30254	0.534778
11	29	wnt16	1.6518	0.882402
11	30	wnt16	2.0848	1.31377
11	31	wnt16	2.55588	1.78321
11	32	wnt16	3.01553	2.24122
11	33	wnt16	3.43292	2.65697
11	34	wnt16	3.78454	3.00696
11	35	wnt16	4.07744	3.29822
11	36	wnt16	4.29966	3.51881
11	37	wnt16	4.4605	3.678
11	38	wnt16	4.58789	3.80376
11	39	wnt16	4.68865	3.90288
11	40	wnt16	4.76142	3.97402
11	41	wnt16	4.81185	4.02281
11	42	wnt16	4.85945	4.06878
11	43	wnt16	4.90524	4.11293
11	44	wnt16	4.94043	4.14648
11	45	wnt16	4.96076	4.16518
12	1	wnt16	0.748098	0.00102867
12	2	wnt16	0.748305	-0.000829233
12	3	wnt16	0.750926	-0.000273391
12	4	wnt16	0.753934	0.000670597
12	5	wnt16	0.755941	0.000611737
12	6	wnt16	0.75667	-0.000723378
12	7	wnt16	0.758367	-0.00109206
12	8	wnt16	0.761478	-4.58527e-05
12	9	wnt16	0.764732	0.00114371
12	10	wnt16	0.76623	0.000576061
12	11	wnt16	0.768442	0.000723314
12	12	wnt16	0.769056	-0.000727315
12	13	wnt16	0.772526	0.000677
12	14	wnt16	0.772536	-0.0013776
12	15	wnt16	0.774493	-0.00148576
12	16	wnt16	0.777766	-0.000277123
12	17	wnt16	0.78186	0.00175185
12	18	wnt16	0.782682	0.000508108
12	19	wnt16	0.782514	-0.001724
12	20	wnt16	0.785467	-0.000836097
12	21	wnt16	0.790269	0.0019002
12	22	wnt16	0.797401	0.00696806
12	23	wnt16	0.809021	0.016523
12	24	wnt16	0.829317	0.0347537
12	25	wnt16	0.867862	0.0712336
12	26	wnt16	0.939774	0.141081
12	27	wnt16	1.0735	0.272745
12	28	wnt16	1.30052	0.497699
12	29	wnt16	1.63928	0.834395
12	30	wnt16	2.07123	1.26428
12	31	wnt16	2.54366	1.73464
12	32	wnt16	3.00633	2.19524
12	33	wnt16	3.42358	2.61043
12	34	wnt16	3.78224	2.96703
12	35	wnt16	4.06847	3.2512
12	36	wnt16	4.29558	3.47624
12	37	wnt16	4.46897	3.64757
12	38	wnt16	4.59661	3.77313
12	39	wnt16	4.69053	3.86499
12	40	wnt16	4.75558	3.92798
12	41	wnt16	4.81575	3.98608
12	42	wnt16	4.85722	4.02549
12	43	wnt16	4.90008	4.06628
12	44	wnt16	4.93897	4.10311
12	45	wnt16	4.96133	4.1234
13	1	runx2	0.482173	0.000554463
13	2	runx2	0.483031	-0.000184123
13	3	runx2	0.484162	-0.000650137
13	4	runx2	0.487321	0.000911956
13	5	runx2	0.488985	0.000979165
13	6	runx2	0.489619	1.59891e-05
13	7	runx2	0.491807	0.000607987
13	8	runx2	0.49292	0.000123973
13	9	runx2	0.494493	9.98375e-05
13	10	runx2	0.495997	7.54448e-06
13	11	runx2	0.496922	-0.000664374
13	12	runx2	0.498329	-0.000854001
13	13	runx2	0.500306	-0.000473421
13	14	runx2	0.501472	-0.000904298
13	15	runx2	0.503789	-0.000184686
13	16	runx2	0.505479	-9.14002e-05
13	17	runx2	0.506426	-0.000740251
13	18	runx2	0.507916	-0.000847893
13	19	runx2	0.510298	-6.25371e-05
13	20	runx2	0.512487	0.000530296
13	21	runx2	0.51575	0.00219625
13	22	runx2	0.521184	0.00603384
13	23	runx2	0.532248	0.0155009
13	24	runx2	0.552421	0.0340771
13	25	runx2	0.588952	0.0690111
13	26	runx2	0.65507	0.133532
13	27	runx2	0.769448	0.246314
13	28	runx2	0.946318	0.421587
13	29	runx2	1.17546	0.649135
13	30	runx2	1.43114	0.903218
13	31	runx2	1.68646	1.15694
13	32	runx2	1.93633	1.40522
13	33	runx2	2.17475	1.64203
13	34	runx2	2.40307	1.86876
13	35	runx2	2.61174	2.07583
13	36	runx2	2.80661	2.2691
13	37	runx2	2.98911	2.45001
13	38	runx2	3.15521	2.61451
13	39	runx2	3.3114	2.76911
13	40	runx2	3.45862	2.91473
13	41	runx2	3.59112	3.04563
13	42	runx2	3.71403	3.16694
13	43	runx2	3.82133	3.27265
13	44	runx2	3.92462	3.37434
13	45	runx2	4.00813	3.45626
14	1	runx2	0.45494	0.00254103
14	2	runx2	0.455293	0.00123168
14	3	runx2	0.456071	0.000346481
14	4	runx2	0.457892	0.000504183
14	5	runx2	0.459602	0.000551467
14	6	runx2	0.461022	0.000308239
14	7	runx2	0.462464	8.69148e-05
14	8	runx2	0.464204	0.000163853
14	9	runx2	0.465858	0.000154542
14	10	runx2	0.468248	0.000881648
14	11	runx2	0.468751	-0.000278092
14	12	runx2	0.469623	-0.00106971
14	13	runx2	0.471352	-0.00100318
14	14	runx2	0.473897	-0.000121575
14	15	runx2	0.475913	0.000231421
14	16	runx2	0.477592	0.000247264
14	17	runx2	0.477156	-0.00185214
14	18	runx2	0.478046	-0.0026243
14	19	runx2	0.480358	-0.00197573
14	20	runx2	0.483668	-0.000328564
14	21	runx2	0.486504	0.000844355
14	22	runx2	0.492256	0.00493292
14	23	runx2	0.499841	0.0108552
14	24	runx2	0.516729	0.0260798
14	25	runx2	0.544519	0.0522062
14	26	runx2	0.598954	0.104978
14	27	runx2	0.693395	0.197756
14	28	runx2	0.846106	0.348805
14	29	runx2	1.06088	0.561918
14	30	runx2	1.30947	0.808843
14	31	runx2	1.56783	1.06554
14	32	runx2	1.81817	1.31421
14	33	runx2	2.05649	1.55087
14	34	runx2	2.28499	1.77771
14	35	runx2	2.49975	1.99081
14	36	runx2	2.69626	2.18566
14	37	runx2	2.88172	2.36945
14	38	runx2	3.05222	2.53829
14	39	runx2	3.2145	2.69891
14	40	runx2	3.36227	2.84501
14	41	runx2	3.49297	2.97404
14	42	runx2	3.61638	3.09579
14	43	runx2	3.72592	3.20367
14	44	runx2	3.82721	3.3033
14	45	runx2	3.91308	3.38751
15	1	runx2	0.45831	0.00285007
15	2	runx2	0.45919	0.00210558
15	3	runx2	0.459538	0.00082841
15	4	runx2	0.460346	1.09679e-05
15	5	runx2	0.461715	-0.000244938
15	6	runx2	0.463509	-7.57741e-05
15	7	runx2	0.465623	0.000412633
15	8	runx2	0.467927	0.00109133
15	9	runx2	0.468469	9.06195e-06
15	10	runx2	0.470389	0.000303813
15	11	runx2	0.470673	-0.00103776
15	12	runx2	0.472598	-0.000737944
15	13	runx2	0.475234	0.000272837
15	14	runx2	0.476477	-0.000108626
15	15	runx2	0.477729	-0.000481745
15	16	runx2	0.479272	-0.000563963
15	17	runx2	0.480898	-0.000563093
15	18	runx2	0.482054	-0.00103271
15	19	runx2	0.483439	-0.00127241
15	20	runx2	0.485434	-0.000902672
15	21	runx2	0.488702	0.000740664
15	22	runx2	0.492938	0.00335192
15	23	runx2	0.500229	0.00901708
15	24	runx2	0.513441	0.0206039
15	25	runx2	0.536745	0.0422834
15	26	runx2	0.580753	0.0846658
15	27	runx2	0.66105	0.163338
15	28	runx2	0.796273	0.296936
15	29	runx2	0.996779	0.495816
15	30	runx2	1.24407	0.741485
15	31	runx2	1.506	1.00179
15	32	runx2	1.76503	1.2592
15	33	runx2	2.01158	1.50412
15	34	runx2	2.247	1.73792
15	35	runx2	2.46668	1.95597
15	36	runx2	2.67573	2.16339
15	37	runx2	2.87009	2.35612
15	38	runx2	3.04548	2.52989
15	39	runx2	3.20486	2.68764
15	40	runx2	3.35626	2.83742
15	41	runx2	3.49668	2.97622
15	42	runx2	3.622	3.09991
15	43	runx2	3.73851	3.2148
15	44	runx2	3.84376	3.31842
15	45	runx2	3.92573	3.39876
16	1	runx2	0.448191	0.00167536
16	2	runx2	0.449391	0.00140154
16	3	runx2	0.45034	0.000876934
16	4	runx2	0.450754	-0.00018352
16	5	runx2	0.45211	-0.000301595
16	6	runx2	0.454021	0.000135548
16	7	runx2	0.456044	0.000685253
16	8	runx2	0.45788	0.00104723
16	9	runx2	0.458056	-0.000251281
16	10	runx2	0.45929	-0.00049095
16	11	runx2	0.461396	0.000141219
16	12	runx2	0.462877	0.000148225
16	13	runx2	0.464423	0.000219752
16	14	runx2	0.465664	-1.29428e-05
16	15	runx2	0.467268	0.000116669
16	16	runx2	0.468397	-0.000227784
16	17	runx2	0.469057	-0.00104192
16	18	runx2	0.471035	-0.000537784
16	19	runx2	0.471391	-0.00165528
16	20	runx2	0.471571	-0.00295001
16	21	runx2	0.474316	-0.00167849
16	22	runx2	0.477114	-0.000355118
16	23	runx2	0.480937	0.00199486
16	24	runx2	0.484738	0.00432099
16	25	runx2	0.490603	0.00871212
16	26	runx2	0.50147	0.018105
16	27	runx2	0.522557	0.0377185
16	28	runx2	0.561221	0.0749087
16	29	runx2	0.630634	0.142848
16	30	runx2	0.746599	0.257339
16	31	runx2	0.926564	0.43583
16	32	runx2	1.15536	0.663154
16	33	runx2	1.40307	0.909383
16	34	runx2	1.64928	1.15412
16	35	runx2	1.88909	1.39246
16	36	runx2	2.12165	1.62354
16	37	runx2	2.34065	1.84107
16	38	runx2	2.53917	2.03812
16	39	runx2	2.72488	2.22236
16	40	runx2	2.89964	2.39564
16	41	runx2	3.06628	2.5608
16	42	runx2	3.21918	2.71224
16	43	runx2	3.35723	2.84881
16	44	runx2	3.48242	2.97253
16	45	runx2	3.583	3.07163
17	1	runx2	0.443687	-0.000363297
17	2	runx2	0.444606	-0.000836568
17	3	runx2	0.446828	-7.23902e-06
17	4	runx2	0.448385	0.000156902
17	5	runx2	0.450258	0.000636471
17	6	runx2	0.451539	0.000525119
17	7	runx2	0.453309	0.000901453
17	8	runx2	0.454397	0.000596714
17	9	runx2	0.45464	-0.000552474
17	10	runx2	0.456585	-6.94406e-07
17	11	runx2	0.457875	-0.00010388
17	12	runx2	0.459749	0.000377804
17	13	runx2	0.45992	-0.000843714
17	14	runx2	0.461134	-0.0010231
17	15	runx2	0.463655	0.000105232
17	16	runx2	0.463729	-0.00121371
17	17	runx2	0.465173	-0.00116267
17	18	runx2	0.466795	-0.000933321
17	19	runx2	0.468213	-0.000907969
17	20	runx2	0.470616	0.000101455
17	21	runx2	0.471899	-8.46596e-06
17	22	runx2	0.473961	0.000660884
17	23	runx2	0.475254	0.000561155
17	24	runx2	0.47822	0.00213405
17	25	runx2	0.485625	0.00814624
17	26	runx2	0.499017	0.0201456
17	27	runx2	0.520102	0.0398383
17	28	runx2	0.560557	0.0789
17	29	runx2	0.634086	0.151037
17	30	runx2	0.758395	0.273953
17	31	runx2	0.942557	0.456721
17	32	runx2	1.17284	0.685615
17	33	runx2	1.41794	0.92932
17	34	runx2	1.66273	1.17271
17	35	runx2	1.90342	1.41202
17	36	runx2	2.13157	1.63877
17	37	runx2	2.3471	1.8529
17	38	runx2	2.54449	2.0489
17	39	runx2	2.7318	2.23482
17	40	runx2	2.90464	2.40627
17	41	runx2	3.06823	2.56847
17	42	runx2	3.21791	2.71675
17	43	runx2	3.351	2.84846
17	44	runx2	3.48087	2.97693
17	45	runx2	3.58406	3.07872
18	1	runx2	0.443439	0.00262352
18	2	runx2	0.444332	0.00210879
18	3	runx2	0.444355	0.000725208
18	4	runx2	0.445095	5.73848e-05
18	5	runx2	0.446678	0.000233176
18	6	runx2	0.447519	-0.00033323
18	7	runx2	0.449255	-3.98705e-06
18	8	runx2	0.450244	-0.000422395
18	9	runx2	0.451447	-0.000626285
18	10	runx2	0.453317	-0.000163379
18	11	runx2	0.455628	0.000740096
18	12	runx2	0.457266	0.000970723
18	13	runx2	0.457721	1.80788e-05
18	14	runx2	0.457524	-0.00158592
18	15	runx2	0.460624	0.000106864
18	16	runx2	0.462415	0.000490645
18	17	runx2	0.463603	0.000271824
18	18	runx2	0.463894	-0.000844882
18	19	runx2	0.464755	-0.00139123
18	20	runx2	0.467291	-0.0002626
18	21	runx2	0.469799	0.000838493
18	22	runx2	0.47165	0.00128274
18	23	runx2	0.471069	-0.000705948
18	24	runx2	0.473787	0.000604626
18	25	runx2	0.481574	0.00698446
18	26	runx2	0.492327	0.0163299
18	27	runx2	0.510083	0.0326788
18	28	runx2	0.54293	0.0641184
18	29	runx2	0.604804	0.124585
18	30	runx2	0.71277	0.231144
18	31	runx2	0.881161	0.398128
18	32	runx2	1.10311	0.618669
18	33	runx2	1.35191	0.86606
18	34	runx2	1.60188	1.11463
18	35	runx2	1.84253	1.35386
18	36	runx2	2.07559	1.58552
18	37	runx2	2.29794	1.80646
18	38	runx2	2.50342	2.01054
18	39	runx2	2.69643	2.20214
18	40	runx2	2.87034	2.37465
18	41	runx2	3.03858	2.54147
18	42	runx2	3.19632	2.69781
18	43	runx2	3.33356	2.83364
18	44	runx2	3.46454	2.96321
18	45	runx2	3.56903	3.0663
19	1	runx2	0.44635	0.000604894
19	2	runx2	0.447007	-0.000106605
19	3	runx2	0.447826	-0.000655502
19	4	runx2	0.449658	-0.000191775
19	5	runx2	0.451106	-0.000111306
19	6	runx2	0.452454	-0.000132255
19	7	runx2	0.454824	0.000869671
19	8	runx2	0.457814	0.00249178
19	9	runx2	0.457421	0.000730857
19	10	runx2	0.45802	-3.86665e-05
19	11	runx2	0.459473	4.64811e-05
19	12	runx2	0.459421	-0.00137291
19	13	runx2	0.460644	-0.00151811
19	14	runx2	0.463196	-0.000334177
19	15	runx2	0.463876	-0.00102273
19	16	runx2	0.465283	-0.000983535
19	17	runx2	0.466474	-0.00116047
19	18	runx2	0.47022	0.00121651
19	19	runx2	0.472537	0.00216613
19	20	runx2	0.477772	0.00603245
19	21	runx2	0.486545	0.013438
19	22	runx2	0.502346	0.0278706
19	23	runx2	0.528706	0.0528628
19	24	runx2	0.578645	0.101433
19	25	runx2	0.669291	0.190711
19	26	runx2	0.818845	0.338897
19	27	runx2	1.02377	0.542459
19	28	runx2	1.25991	0.777224
19	29	runx2	1.50538	1.02132
19	30	runx2	1.74756	1.26214
19	31	runx2	1.98094	1.49416
19	32	runx2	2.19864	1.71048
19	33	runx2	2.40484	1.91531
19	34	runx2	2.60094	2.11005
19	35	runx2	2.78584	2.29358
19	36	runx2	2.95599	2.46236
19	37	runx2	3.1111	2.6161
19	38	runx2	3.2577	2.76134
19	39	runx2	3.39248	2.89474
19	40	runx2	3.51536	3.01626
19	41	runx2	3.62447	3.124
19	42	runx2	3.73109	3.22925
19	43	runx2	3.82524	3.32203
19	44	runx2	3.91297	3.4084
19	45	runx2	3.98385	3.47791
20	1	runx2	0.445969	0.00239898
20	2	runx2	0.445739	0.000729412
20	3	runx2	0.446849	0.000399248
20	4	runx2	0.44798	9.09295e-05
20	5	runx2	0.450173	0.000844259
20	6	runx2	0.451524	0.000756358
20	7	runx2	0.452674	0.000466458
20	8	runx2	0.453282	-0.000364713
20	9	runx2	0.4548	-0.000286585
20	10	runx2	0.456562	3.65183e-05
20	11	runx2	0.457764	-0.000201139
20	12	runx2	0.458675	-0.000729995
20	13	runx2	0.459543	-0.00130183
20	14	runx2	0.461684	-0.000600501
20	15	runx2	0.462416	-0.00130716
20	16	runx2	0.464458	-0.000705135
20	17	runx2	0.466351	-0.000251736
20	18	runx2	0.467985	-5.72591e-05
20	19	runx2	0.469679	0.000196911
20	20	runx2	0.473937	0.00301536
20	21	runx2	0.480433	0.008072
20	22	runx2	0.491958	0.018158
20	23	runx2	0.513212	0.0379726
20	24	runx2	0.552732	0.0760531
20	25	runx2	0.622942	0.144823
20	26	runx2	0.745234	0.265676
20	27	runx2	0.929517	0.448519
20	28	runx2	1.15731	0.674872
20	29	runx2	1.4019	0.918025
20	30	runx2	1.64519	1.15987
20	31	runx2	1.88218	1.39542
20	32	runx2	2.10654	1.61835
20	33	runx2	2.32054	1.8309
20	34	runx2	2.52386	2.03279
20	35	runx2	2.71161	2.2191
20	36	runx2	2.88401	2.39006
20	37	runx2	3.04562	2.55023
20	38	runx2	3.19574	2.6989
20	39	runx2	3.33562	2.83735
20	40	runx2	3.45947	2.95975
20	41	runx2	3.57866	3.07751
20	42	runx2	3.68788	3.18528
20	43	runx2	3.78244	3.27841
20	44	runx2	3.87197	3.3665
20	45	runx2	3.94455	3.43764
21	1	runx2	0.443009	0.00291613
21	2	runx2	0.444028	0.00233213
21	3	runx2	0.445095	0.00179488
21	4	runx2	0.446119	0.0012149
21	5	runx2	0.447592	0.00108413
21	6	runx2	0.448236	0.000124172
21	7	runx2	0.449761	4.58548e-05
21	8	runx2	0.450983	-0.000336447
21	9	runx2	0.452402	-0.00052101
21	10	runx2	0.4538	-0.000726643
21	11	runx2	0.455421	-0.000709653
21	12	runx2	0.457115	-0.000619557
21	13	runx2	0.458982	-0.000356102
21	14	runx2	0.459326	-0.00161599
21	15	runx2	0.460836	-0.00170957
21	16	runx2	0.462284	-0.00186519
21	17	runx2	0.464002	-0.0017512
21	18	runx2	0.466212	-0.00114478
21	19	runx2	0.469517	0.000555687
21	20	runx2	0.472116	0.00155153
21	21	runx2	0.477154	0.00498497
21	22	runx2	0.484608	0.010835
21	23	runx2	0.499605	0.0242291
21	24	runx2	0.529545	0.0525649
21	25	runx2	0.583916	0.105332
21	26	runx2	0.679844	0.199656
21	27	runx2	0.837008	0.355216
21	28	runx2	1.05252	0.569122
21	29	runx2	1.2969	0.8119
21	30	runx2	1.54461	1.05801
21	31	runx2	1.78924	1.30103
21	32	runx2	2.02291	1.5331
21	33	runx2	2.24362	1.7522
21	34	runx2	2.45427	1.96125
21	35	runx2	2.6463	2.15168
21	36	runx2	2.82355	2.32732
21	37	runx2	2.99166	2.49383
21	38	runx2	3.14318	2.64374
21	39	runx2	3.28271	2.78167
21	40	runx2	3.41203	2.90939
21	41	runx2	3.53251	3.02827
21	42	runx2	3.63891	3.13306
21	43	runx2	3.73849	3.23104
21	44	runx2	3.83234	3.32329
21	45	runx2	3.90261	3.39195
22	1	runx2	0.45311	0.00181136
22	2	runx2	0.453647	0.000841392
22	3	runx2	0.454949	0.00063579
22	4	runx2	0.456356	0.00053533
22	5	runx2	0.457967	0.000639344
22	6	runx2	0.459817	0.000982045
22	7	runx2	0.461296	0.000953081
22	8	runx2	0.46209	0.000240362
22	9	runx2	0.46237	-0.000987162
22	10	runx2	0.463739	-0.00112583
22	11	runx2	0.465116	-0.00125612
22	12	runx2	0.467747	-0.000131764
22	13	runx2	0.470219	0.000832196
22	14	runx2	0.471215	0.000321001
22	15	runx2	0.472291	-0.000110503
22	16	runx2	0.472123	-0.00178596
22	17	runx2	0.472827	-0.00258871
22	18	runx2	0.475184	-0.00173904
22	19	runx2	0.477391	-0.00103972
22	20	runx2	0.47947	-0.000467992
22	21	runx2	0.482351	0.000905571
22	22	runx2	0.488141	0.00518808
22	23	runx2	0.495298	0.0108378
22	24	runx2	0.510062	0.024095
22	25	runx2	0.53557	0.0480953
22	26	runx2	0.583037	0.0940549
22	27	runx2	0.671227	0.180738
22	28	runx2	0.816187	0.32419
22	29	runx2	1.02304	0.529539
22	30	runx2	1.26538	0.770372
22	31	runx2	1.52028	1.02376
22	32	runx2	1.77126	1.27323
22	33	runx2	2.01112	1.51158
22	34	runx2	2.24098	1.73994
22	35	runx2	2.45626	1.95371
22	36	runx2	2.65778	2.15373
22	37	runx2	2.8489	2.34333
22	38	runx2	3.02481	2.51774
22	39	runx2	3.18175	2.67317
22	40	runx2	3.32794	2.81785
22	41	runx2	3.46522	2.95363
22	42	runx2	3.59092	3.07782
22	43	runx2	3.70315	3.18854
22	44	runx2	3.80691	3.29079
22	45	runx2	3.88952	3.3719
23	1	runx2	0.454101	0.00229331
23	2	runx2	0.454886	0.00155533
23	3	runx2	0.456271	0.00141707
23	4	runx2	0.456831	0.000454289
23	5	runx2	0.458387	0.000486909
23	6	runx2	0.459383	-4.08148e-05
23	7	runx2	0.461406	0.000458837
23	8	runx2	0.462553	8.2301e-05
23	9	runx2	0.4635	-0.000493046
23	10	runx2	0.464335	-0.00118161
23	11	runx2	0.466115	-0.000925327
23	12	runx2	0.467067	-0.00149629
23	13	runx2	0.469924	-0.000162862
23	14	runx2	0.472749	0.00113907
23	15	runx2	0.473566	0.000432532
23	16	runx2	0.473748	-0.000908259
23	17	runx2	0.475298	-0.000881748
23	18	runx2	0.476711	-0.000991971
23	19	runx2	0.478697	-0.000529661
23	20	runx2	0.480306	-0.00044304
23	21	runx2	0.482869	0.000596571
23	22	runx2	0.486783	0.00298706
23	23	runx2	0.492467	0.00714772
23	24	runx2	0.506212	0.0193696
23	25	runx2	0.52996	0.0415947
23	26	runx2	0.573474	0.0835853
23	27	runx2	0.649591	0.158179
23	28	runx2	0.781682	0.288746
23	29	runx2	0.981581	0.487123
23	30	runx2	1.22831	0.732329
23	31	runx2	1.4904	0.99289
23	32	runx2	1.75214	1.25312
23	33	runx2	2.00496	1.50441
23	34	runx2	2.23931	1.73724
23	35	runx2	2.4657	1.9621
23	36	runx2	2.67682	2.1717
23	37	runx2	2.87026	2.36362
23	38	runx2	3.05058	2.54241
23	39	runx2	3.21186	2.70217
23	40	runx2	3.36593	2.85471
23	41	runx2	3.51057	2.99783
23	42	runx2	3.63637	3.12211
23	43	runx2	3.75084	3.23506
23	44	runx2	3.86159	3.34428
23	45	runx2	3.94918	3.43035
24	1	runx2	0.463878	0.00390425
24	2	runx2	0.463957	0.00238854
24	3	runx2	0.463762	0.000597856
24	4	runx2	0.464568	-0.000191682
24	5	runx2	0.467198	0.000843128
24	6	runx2	0.468557	0.000606124
24	7	runx2	0.469883	0.000337202
24	8	runx2	0.471158	1.66031e-05
24	9	runx2	0.472081	-0.000656528
24	10	runx2	0.473713	-0.000620035
24	11	runx2	0.475957	2.92819e-05
24	12	runx2	0.476192	-0.0013316
24	13	runx2	0.47843	-0.000688568
24	14	runx2	0.481642	0.000927656
24	15	runx2	0.48296	0.00065021
24	16	runx2	0.483694	-0.000211599
24	17	runx2	0.484262	-0.00123866
24	18	runx2	0.485976	-0.00112069
24	19	runx2	0.488298	-0.000394274
24	20	runx2	0.489497	-0.000790572
24	21	runx2	0.492555	0.000672558
24	22	runx2	0.496042	0.00256359
24	23	runx2	0.50228	0.00720651
24	24	runx2	0.512085	0.0154153
24	25	runx2	0.527962	0.0296973
24	26	runx2	0.560057	0.060197
24	27	runx2	0.620713	0.119257
24	28	runx2	0.726542	0.223491
24	29	runx2	0.894099	0.389452
24	30	runx2	1.12271	0.616469
24	31	runx2	1.38316	0.875326
24	32	runx2	1.64602	1.13658
24	33	runx2	1.89877	1.38774
24	34	runx2	2.13818	1.62556
24	35	runx2	2.37095	1.85673
24	36	runx2	2.58659	2.07078
24	37	runx2	2.78698	2.26957
24	38	runx2	2.96723	2.44822
24	39	runx2	3.13946	2.61886
24	40	runx2	3.2979	2.77571
24	41	runx2	3.44242	2.91862
24	42	runx2	3.57026	3.04487
24	43	runx2	3.69484	3.16786
24	44	runx2	3.8085	3.27992
24	45	runx2	3.89692	3.36674
25	1	ocn	0.728193	0.00143752
25	2	ocn	0.72897	0.000773132
25	3	ocn	0.729773	0.000134432
25	4	ocn	0.731306	0.000226247
25	5	ocn	0.73302	0.000498425
25	6	ocn	0.734725	0.000762259
25	7	ocn	0.735746	0.00034201
25	8	ocn	0.737333	0.000486992
25	9	ocn	0.738732	0.000444577
25	10	ocn	0.739275	-0.000454237
25	11	ocn	0.740342	-0.000827875
25	12	ocn	0.741948	-0.000664118
25	13	ocn	0.744219	0.000165543
25	14	ocn	0.7457	0.000204965
25	15	ocn	0.74651	-0.000425867
25	16	ocn	0.74701	-0.00136718
25	17	ocn	0.748279	-0.00153971
25	18	ocn	0.750084	-0.00117634
25	19	ocn	0.752028	-0.000673788
25	20	ocn	0.753096	-0.00104749
25	21	ocn	0.756335	0.000749856
25	22	ocn	0.761188	0.00416129
25	23	ocn	0.765561	0.00709309
25	24	ocn	0.774443	0.0145337
25	25	ocn	0.791331	0.0299805
25	26	ocn	0.822175	0.0593827
25	27	ocn	0.878404	0.11417
25	28	ocn	0.973405	0.20773
25	29	ocn	1.10753	0.340411
25	30	ocn	1.26942	0.500865
25	31	ocn	1.44345	0.673454
25	32	ocn	1.61979	0.848346
25	33	ocn	1.7928	1.01992
25	34	ocn	1.95833	1.18401
25	35	ocn	2.11605	1.34029
25	36	ocn	2.26584	1.48863
25	37	ocn	2.4088	1.63015
25	38	ocn	2.54014	1.76005
25	39	ocn	2.66462	1.88309
25	40	ocn	2.77937	1.9964
25	41	ocn	2.88719	2.10278
25	42	ocn	2.98355	2.1977
25	43	ocn	3.07347	2.28618
25	44	ocn	3.16024	2.3715
25	45	ocn	3.22787	2.43769
26	1	ocn	0.719664	-0.000369099
26	2	ocn	0.720017	-0.00134946
26	3	ocn	0.722082	-0.000617019
26	4	ocn	0.724363	0.000330474
26	5	ocn	0.725399	3.34819e-05
26	6	ocn	0.727247	0.000548424
26	7	ocn	0.728345	0.000313778
26	8	ocn	0.729479	0.000114359
26	9	ocn	0.73141	0.000711794
26	10	ocn	0.733231	0.00120027
26	11	ocn	0.733352	-1.21291e-05
26	12	ocn	0.73359	-0.00110681
26	13	ocn	0.735939	-9.10105e-05
26	14	ocn	0.736749	-0.000613845
26	15	ocn	0.737665	-0.00103112
26	16	ocn	0.739052	-0.000976683
26	17	ocn	0.741166	-0.000196261
26	18	ocn	0.74239	-0.000304784
26	19	ocn	0.743381	-0.000646718
26	20	ocn	0.745462	0.00010098
26	21	ocn	0.747109	0.000414518
26	22	ocn	0.749856	0.0018283
26	23	ocn	0.755087	0.00572718
26	24	ocn	0.764625	0.0139321
26	25	ocn	0.780973	0.0289464
26	26	ocn	0.812462	0.0591026
26	27	ocn	0.869041	0.114349
26	28	ocn	0.9627	0.206674
26	29	ocn	1.09809	0.340731
26	30	ocn	1.262	0.503308
26	31	ocn	1.43835	0.678323
26	32	ocn	1.61775	0.85639
26	33	ocn	1.79541	1.03272
26	34	ocn	1.96278	1.19875
26	35	ocn	2.12183	1.35647
26	36	ocn	2.27427	1.50758
26	37	ocn	2.41532	1.64729
26	38	ocn	2.54759	1.77823
26	39	ocn	2.67056	1.89987
26	40	ocn	2.7866	2.01458
26	41	ocn	2.89542	2.12206
26	42	ocn	2.99377	2.21908
26	43	ocn	3.08608	2.31005
26	44	ocn	3.1725	2.39514
26	45	ocn	3.24084	2.46215
27	1	ocn	0.713044	-0.000524406
27	2	ocn	0.713844	-0.00116941
27	3	ocn	0.716318	-0.000139812
27	4	ocn	0.718149	0.00024617
27	5	ocn	0.72002	0.000672028
27	6	ocn	0.720916	0.000123648
27	7	ocn	0.722261	2.33158e-05
27	8	ocn	0.723917	0.00023412
27	9	ocn	0.725668	0.000540769
27	10	ocn	0.727326	0.00075354
27	11	ocn	0.727056	-0.000960767
27	12	ocn	0.728708	-0.000753777
27	13	ocn	0.730237	-0.00067005
27	14	ocn	0.732345	-6.54831e-06
27	15	ocn	0.733499	-0.000298211
27	16	ocn	0.73662	0.00137839
27	17	ocn	0.73623	-0.000456437
27	18	ocn	0.737266	-0.000864984
27	19	ocn	0.737898	-0.00167795
27	20	ocn	0.739554	-0.0014675
27	21	ocn	0.742011	-0.000455373
27	22	ocn	0.744986	0.0010746
27	23	ocn	0.748061	0.00270483
27	24	ocn	0.753055	0.00625433
27	25	ocn	0.762553	0.0143077
27	26	ocn	0.782051	0.0323601
27	27	ocn	0.816963	0.0658274
27	28	ocn	0.879695	0.127114
27	29	ocn	0.982644	0.228619
27	30	ocn	1.12349	0.368024
27	31	ocn	1.28768	0.530761
27	32	ocn	1.46263	0.70427
27	33	ocn	1.63749	0.877684
27	34	ocn	1.80679	1.04554
27	35	ocn	1.97122	1.20853
27	36	ocn	2.12498	1.36084
27	37	ocn	2.26948	1.50389
27	38	ocn	2.40558	1.63855
27	39	ocn	2.53572	1.76724
27	40	ocn	2.65669	1.88677
27	41	ocn	2.7676	1.99624
27	42	ocn	2.87167	2.09886
27	43	ocn	2.96838	2.19413
27	44	ocn	3.05404	2.27834
27	45	ocn	3.12931	2.35217
28	1	ocn	0.721355	0.00246016
28	2	ocn	0.72208	0.00162236
28	3	ocn	0.723873	0.00185278
28	4	ocn	0.725185	0.00160244
28	5	ocn	0.725489	0.000344414
28	6	ocn	0.726335	-0.000372576
28	7	ocn	0.727657	-0.000612848
28	8	ocn	0.729797	-3.54039e-05
28	9	ocn	0.731809	0.000414009
28	10	ocn	0.733516	0.000558247
28	11	ocn	0.734808	0.000287874
28	12	ocn	0.735634	-0.000448607
28	13	ocn	0.737206	-0.000438658
28	14	ocn	0.738711	-0.00049666
28	15	ocn	0.740323	-0.000446419
28	16	ocn	0.740958	-0.00137405
28	17	ocn	0.741557	-0.00233739
28	18	ocn	0.743026	-0.00243163
28	19	ocn	0.746001	-0.00101888
28	20	ocn	0.748068	-0.000514397
28	21	ocn	0.749271	-0.000873223
28	22	ocn	0.750858	-0.000849506
28	23	ocn	0.753626	0.000356052
28	24	ocn	0.75634	0.00150814
28	25	ocn	0.761721	0.00532629
28	26	ocn	0.769182	0.0112246
28	27	ocn	0.783308	0.0237888
28	28	ocn	0.810997	0.0499145
28	29	ocn	0.859611	0.0969664
28	30	ocn	0.942842	0.178635
28	31	ocn	1.06654	0.300769
28	32	ocn	1.22059	0.453256
28	33	ocn	1.39187	0.622973
28	34	ocn	1.56895	0.798496
28	35	ocn	1.74536	0.973344
28	36	ocn	1.91535	1.14177
28	37	ocn	2.07543	1.30029
28	38	ocn	2.22836	1.45165
28	39	ocn	2.37035	1.59208
28	40	ocn	2.50443	1.7246
28	41	ocn	2.62909	1.84769
28	42	ocn	2.74498	1.96202
28	43	ocn	2.8554	2.07088
28	44	ocn	2.96012	2.17403
28	45	ocn	3.04072	2.25307
29	1	ocn	0.707043	0.00200712
29	2	ocn	0.707691	0.00119955
29	3	ocn	0.708303	0.000357345
29	4	ocn	0.709287	-0.000113998
29	5	ocn	0.710324	-0.000532353
29	6	ocn	0.71399	0.00167863
29	7	ocn	0.715737	0.00197106
29	8	ocn	0.715552	0.000331169
29	9	ocn	0.716649	-2.68664e-05
29	10	ocn	0.717666	-0.000464712
29	11	ocn	0.718222	-0.00136432
29	12	ocn	0.722527	0.00148551
29	13	ocn	0.722491	-5.13071e-06
29	14	ocn	0.722413	-0.00153768
29	15	ocn	0.725117	-0.000289544
29	16	ocn	0.724935	-0.0019264
29	17	ocn	0.726646	-0.00167044
29	18	ocn	0.729314	-0.00045754
29	19	ocn	0.729777	-0.00144881
29	20	ocn	0.731329	-0.00135171
29	21	ocn	0.734476	0.000340357
29	22	ocn	0.73686	0.00126907
29	23	ocn	0.73829	0.00124363
29	24	ocn	0.739438	0.000936672
29	25	ocn	0.741532	0.00157606
29	26	ocn	0.747726	0.00631518
29	27	ocn	0.758388	0.0155216
29	28	ocn	0.776434	0.0321126
29	29	ocn	0.808234	0.0624581
29	30	ocn	0.867133	0.119902
29	31	ocn	0.963445	0.214759
29	32	ocn	1.09937	0.349226
29	33	ocn	1.2592	0.507602
29	34	ocn	1.43241	0.679362
29	35	ocn	1.6078	0.853289
29	36	ocn	1.77812	1.02216
29	37	ocn	1.93956	1.18214
29	38	ocn	2.08982	1.33095
29	39	ocn	2.23604	1.47571
29	40	ocn	2.37223	1.61045
29	41	ocn	2.49933	1.7361
29	42	ocn	2.61731	1.85262
29	43	ocn	2.73032	1.96417
29	44	ocn	2.83521	2.06761
29	45	ocn	2.92027	2.15121
30	1	ocn	0.69373	0.00417027
30	2	ocn	0.694623	0.00347592
30	3	ocn	0.694782	0.00204701
30	4	ocn	0.69402	-0.000302804
30	5	ocn	0.69547	-0.000439552
30	6	ocn	0.69737	-0.000127298
30	7	ocn	0.699742	0.00065774
30	8	ocn	0.701077	0.000405061
30	9	ocn	0.70279	0.000530633
30	10	ocn	0.70268	-0.00116722
30	11	ocn	0.704053	-0.0013811
30	12	ocn	0.706604	-0.000417602
30	13	ocn	0.70936	0.000751051
30	14	ocn	0.710608	0.000411707
30	15	ocn	0.712141	0.000356975
30	16	ocn	0.713689	0.000318098
30	17	ocn	0.714702	-0.000256149
30	18	ocn	0.715689	-0.000856978
30	19	ocn	0.715878	-0.00225568
30	20	ocn	0.718653	-0.00106735
30	21	ocn	0.721476	0.000168177
30	22	ocn	0.723337	0.000441568
30	23	ocn	0.723668	-0.000815151
30	24	ocn	0.724215	-0.00185539
30	25	ocn	0.728537	0.000878843
30	26	ocn	0.733221	0.00397541
30	27	ocn	0.74095	0.0101177
30	28	ocn	0.757456	0.0250357
30	29	ocn	0.784954	0.0509461
30	30	ocn	0.834884	0.0992891
30	31	ocn	0.918137	0.180955
30	32	ocn	1.04289	0.304118
30	33	ocn	1.19701	0.456651
30	34	ocn	1.36359	0.621646
30	35	ocn	1.53386	0.790333
30	36	ocn	1.69736	0.952241
30	37	ocn	1.85882	1.11212
30	38	ocn	2.0132	1.26491
30	39	ocn	2.16061	1.41073
30	40	ocn	2.29807	1.5466
30	41	ocn	2.42569	1.67263
30	42	ocn	2.54727	1.79262
30	43	ocn	2.66033	1.9041
30	44	ocn	2.76129	2.00347
30	45	ocn	2.84777	2.08837
31	1	ocn	0.698536	0.00334408
31	2	ocn	0.698412	0.00179356
31	3	ocn	0.69855	0.000504584
31	4	ocn	0.699148	-0.000324599
31	5	ocn	0.699027	-0.00187273
31	6	ocn	0.701569	-0.000757196
31	7	ocn	0.704933	0.00117939
31	8	ocn	0.706529	0.00134883
31	9	ocn	0.708478	0.00187082
31	10	ocn	0.709504	0.00146996
31	11	ocn	0.708999	-0.000461434
31	12	ocn	0.712018	0.0011307
31	13	ocn	0.712431	0.000116804
31	14	ocn	0.71155	-0.00219153
31	15	ocn	0.713792	-0.0013761
31	16	ocn	0.716291	-0.000303895
31	17	ocn	0.718167	0.000145143
31	18	ocn	0.720437	0.000987632
31	19	ocn	0.720522	-0.000353972
31	20	ocn	0.720844	-0.00145889
31	21	ocn	0.721139	-0.00259086
31	22	ocn	0.723361	-0.00179564
31	23	ocn	0.725626	-0.000957442
31	24	ocn	0.729397	0.00138655
31	25	ocn	0.733741	0.00430387
31	26	ocn	0.742238	0.0113734
31	27	ocn	0.753001	0.0207095
31	28	ocn	0.774067	0.0403492
31	29	ocn	0.819184	0.0840391
31	30	ocn	0.893021	0.156449
31	31	ocn	1.00795	0.269949
31	32	ocn	1.1531	0.413678
31	33	ocn	1.3169	0.576043
31	34	ocn	1.48382	0.741546
31	35	ocn	1.65132	0.907616
31	36	ocn	1.81554	1.07041
31	37	ocn	1.97014	1.22358
31	38	ocn	2.11886	1.37087
31	39	ocn	2.25805	1.50863
31	40	ocn	2.38578	1.63494
31	41	ocn	2.50617	1.7539
31	42	ocn	2.61965	1.86595
31	43	ocn	2.72628	1.97116
31	44	ocn	2.8289	2.07236
31	45	ocn	2.90909	2.15111
32	1	ocn	0.722945	0.00074572
32	2	ocn	0.724509	0.00088864
32	3	ocn	0.726454	0.00141243
32	4	ocn	0.727018	0.000556142
32	5	ocn	0.728232	0.000348765
32	6	ocn	0.729582	0.000278658
32	7	ocn	0.730654	-7.08157e-05
32	8	ocn	0.731253	-0.000892716
32	9	ocn	0.732981	-0.000585287
32	10	ocn	0.735047	6.05174e-05
32	11	ocn	0.736556	0.000148422
32	12	ocn	0.73817	0.000340993
32	13	ocn	0.739473	0.000224037
32	14	ocn	0.742067	0.00139633
32	15	ocn	0.742354	0.000263054
32	16	ocn	0.743377	-0.000134878
32	17	ocn	0.744134	-0.000798349
32	18	ocn	0.745728	-0.000625627
32	19	ocn	0.745686	-0.00208858
32	20	ocn	0.746384	-0.00281106
32	21	ocn	0.74864	-0.00197601
32	22	ocn	0.750692	-0.00134463
32	23	ocn	0.752676	-0.000781374
32	24	ocn	0.754563	-0.000315158
32	25	ocn	0.758773	0.00247367
32	26	ocn	0.762641	0.00492144
32	27	ocn	0.768761	0.0096203
32	28	ocn	0.782652	0.0220905
32	29	ocn	0.810088	0.0481053
32	30	ocn	0.858198	0.0947946
32	31	ocn	0.939938	0.175114
32	32	ocn	1.06146	0.295216
32	33	ocn	1.21776	0.450099
32	34	ocn	1.39162	0.622534
32	35	ocn	1.56975	0.799245
32	36	ocn	1.74385	0.971918
32	37	ocn	1.91364	1.14029
32	38	ocn	2.07502	1.30025
32	39	ocn	2.22327	1.44708
32	40	ocn	2.36472	1.58711
32	41	ocn	2.50135	1.72232
32	42	ocn	2.62485	1.8444
32	43	ocn	2.74293	1.96106
32	44	ocn	2.85579	2.0725
32	45	ocn	2.94484	2.16013
33	1	ocn	0.713956	0.00227547
33	2	ocn	0.714125	0.00101613
33	3	ocn	0.715991	0.00145405
33	4	ocn	0.716891	0.000926241
33	5	ocn	0.717627	0.000233332
33	6	ocn	0.718847	2.5605e-05
33	7	ocn	0.719996	-0.000254125
33	8	ocn	0.72243	0.000752295
33	9	ocn	0.723496	0.000389834
33	10	ocn	0.724935	0.000400618
33	11	ocn	0.726354	0.000391732
33	12	ocn	0.727368	-2.26448e-05
33	13	ocn	0.727029	-0.00179034
33	14	ocn	0.728145	-0.00210196
33	15	ocn	0.731023	-0.000652204
33	16	ocn	0.733293	0.000189111
33	17	ocn	0.734251	-0.0002804
33	18	ocn	0.734264	-0.00169596
33	19	ocn	0.736163	-0.00122538
33	20	ocn	0.737029	-0.00178716
33	21	ocn	0.73971	-0.000534216
33	22	ocn	0.741746	7.3448e-05
33	23	ocn	0.743615	0.0005141
33	24	ocn	0.745926	0.00139678
33	25	ocn	0.74663	0.000673115
33	26	ocn	0.75031	0.00292414
33	27	ocn	0.757152	0.00833808
33	28	ocn	0.768806	0.0185641
33	29	ocn	0.790436	0.038766
33	30	ocn	0.833208	0.0801099
33	31	ocn	0.907932	0.153406
33	32	ocn	1.02344	0.267488
33	33	ocn	1.17436	0.416975
33	34	ocn	1.34503	0.586215
33	35	ocn	1.52166	0.761419
33	36	ocn	1.69691	0.935246
33	37	ocn	1.8647	1.10161
33	38	ocn	2.02619	1.26167
33	39	ocn	2.17906	1.41311
33	40	ocn	2.32455	1.55717
33	41	ocn	2.46047	1.69166
33	42	ocn	2.58412	1.81388
33	43	ocn	2.69997	1.9283
33	44	ocn	2.80802	2.03493
33	45	ocn	2.89452	2.12
34	1	ocn	0.718656	-0.000830049
34	2	ocn	0.719376	-0.00144582
34	3	ocn	0.722443	0.000286114
34	4	ocn	0.724799	0.00130601
34	5	ocn	0.725464	0.000635701
34	6	ocn	0.726596	0.00043132
34	7	ocn	0.727297	-0.000203705
34	8	ocn	0.728721	-0.000115189
34	9	ocn	0.730974	0.00080213
34	10	ocn	0.732287	0.000779543
34	11	ocn	0.73237	-0.000473463
34	12	ocn	0.732539	-0.00164022
34	13	ocn	0.733035	-0.00248023
34	14	ocn	0.735621	-0.00122984
34	15	ocn	0.737707	-0.000479292
34	16	ocn	0.740685	0.00116282
34	17	ocn	0.741652	0.000794108
34	18	ocn	0.742047	-0.000147642
34	19	ocn	0.743686	0.000156464
34	20	ocn	0.744812	-5.32224e-05
34	21	ocn	0.744352	-0.00184905
34	22	ocn	0.746267	-0.00126981
34	23	ocn	0.748257	-0.000616239
34	24	ocn	0.750924	0.000714677
34	25	ocn	0.752803	0.00125798
34	26	ocn	0.755112	0.00223103
34	27	ocn	0.759857	0.00564065
34	28	ocn	0.769904	0.0143519
34	29	ocn	0.786943	0.0300548
34	30	ocn	0.81709	0.0588664
34	31	ocn	0.874402	0.114842
34	32	ocn	0.969681	0.208786
34	33	ocn	1.10428	0.342054
34	34	ocn	1.26413	0.500564
34	35	ocn	1.43656	0.671658
34	36	ocn	1.61252	0.846285
34	37	ocn	1.78572	1.01814
34	38	ocn	1.95034	1.18143
34	39	ocn	2.10637	1.33613
34	40	ocn	2.25488	1.4833
34	41	ocn	2.39245	1.61953
34	42	ocn	2.52057	1.74632
34	43	ocn	2.64003	1.86444
34	44	ocn	2.75099	1.97407
34	45	ocn	2.84227	2.06401
35	1	ocn	0.714873	0.00178816
35	2	ocn	0.715038	0.000598493
35	3	ocn	0.71629	0.000495117
35	4	ocn	0.717585	0.000435014
35	5	ocn	0.718624	0.000118731
35	6	ocn	0.720853	0.000992215
35	7	ocn	0.722663	0.00144716
35	8	ocn	0.722073	-0.000497586
35	9	ocn	0.722449	-0.00147673
35	10	ocn	0.72398	-0.0013008
35	11	ocn	0.726018	-0.000618171
35	12	ocn	0.728377	0.000385609
35	13	ocn	0.730604	0.00125707
35	14	ocn	0.730599	-0.000102417
35	15	ocn	0.731846	-0.000210919
35	16	ocn	0.733742	0.000329673
35	17	ocn	0.734839	7.11464e-05
35	18	ocn	0.735392	-0.000730915
35	19	ocn	0.736465	-0.00101305
35	20	ocn	0.738183	-0.000650015
35	21	ocn	0.739508	-0.000680018
35	22	ocn	0.741149	-0.000394235
35	23	ocn	0.742422	-0.000476809
35	24	ocn	0.742952	-0.00130194
35	25	ocn	0.745665	5.60136e-05
35	26	ocn	0.747851	0.000886404
35	27	ocn	0.751299	0.00297946
35	28	ocn	0.757615	0.00794063
35	29	ocn	0.766424	0.0153942
35	30	ocn	0.78338	0.0309951
35	31	ocn	0.814314	0.0605734
35	32	ocn	0.873646	0.11855
35	33	ocn	0.97229	0.215839
35	34	ocn	1.11002	0.352213
35	35	ocn	1.27496	0.515804
35	36	ocn	1.45388	0.693361
35	37	ocn	1.63242	0.870545
35	38	ocn	1.80856	1.04534
35	39	ocn	1.97691	1.21233
35	40	ocn	2.13586	1.36992
35	41	ocn	2.28367	1.51638
35	42	ocn	2.41842	1.64977
35	43	ocn	2.54847	1.77847
35	44	ocn	2.6665	1.89514
35	45	ocn	2.75788	1.98517
36	1	ocn	0.740713	0.00306039
36	2	ocn	0.740741	0.00167219
36	3	ocn	0.741281	0.000796529
36	4	ocn	0.742031	0.000130616
36	5	ocn	0.743468	0.000152421
36	6	ocn	0.745383	0.000651481
36	7	ocn	0.746349	0.000201634
36	8	ocn	0.74706	-0.000503022
36	9	ocn	0.748603	-0.000375836
36	10	ocn	0.750359	-3.5205e-05
36	11	ocn	0.751661	-0.000148702
36	12	ocn	0.75342	0.000194491
36	13	ocn	0.755224	0.000582388
36	14	ocn	0.755882	-0.000175375
36	15	ocn	0.756754	-0.000718801
36	16	ocn	0.758373	-0.000516155
36	17	ocn	0.759558	-0.000746895
36	18	ocn	0.762067	0.000346364
36	19	ocn	0.763604	0.000468424
36	20	ocn	0.763503	-0.001049
36	21	ocn	0.765245	-0.000722914
36	22	ocn	0.767402	1.84981e-05
36	23	ocn	0.768071	-0.000727822
36	24	ocn	0.76909	-0.00112474
36	25	ocn	0.771262	-0.000368008
36	26	ocn	0.773885	0.000838499
36	27	ocn	0.777293	0.00283113
36	28	ocn	0.782664	0.00678619
36	29	ocn	0.792463	0.0151697
36	30	ocn	0.808803	0.0300942
36	31	ocn	0.842646	0.0625209
36	32	ocn	0.90389	0.12235
36	33	ocn	1.00432	0.221367
36	34	ocn	1.14638	0.362003
36	35	ocn	1.31653	0.530747
36	36	ocn	1.49849	0.711288
36	37	ocn	1.68115	0.892535
36	38	ocn	1.85918	1.06914
36	39	ocn	2.02825	1.2368
36	40	ocn	2.18733	1.39446
36	41	ocn	2.33903	1.54475
36	42	ocn	2.48046	1.68476
36	43	ocn	2.61208	1.81497
36	44	ocn	2.73869	1.94016
36	45	ocn	2.8391	2.03916
37	1	actb	0.543847	0.00312695
37	2	actb	0.544147	0.00200104
37	3	actb	0.544605	0.00103236
37	4	actb	0.545878	0.000879141
37	5	actb	0.546278	-0.000147288
37	6	actb	0.54688	-0.000972314
37	7	actb	0.548837	-0.000441811
37	8	actb	0.550332	-0.000373482
37	9	actb	0.551296	-0.000835873
37	10	actb	0.55329	-0.00026764
37	11	actb	0.555394	0.000409134
37	12	actb	0.556296	-0.000115485
37	13	actb	0.557524	-0.000313708
37	14	actb	0.559268	4.42417e-06
37	15	actb	0.561833	0.00114254
37	16	actb	0.567388	0.00527113
37	17	actb	0.57633	0.0127861
37	18	actb	0.591631	0.0266612
37	19	actb	0.620655	0.0542582
37	20	actb	0.674768	0.106945
37	21	actb	0.761465	0.192216
37	22	actb	0.876103	0.305427
37	23	actb	1.00348	0.431379
37	24	actb	1.13307	0.559543
37	25	actb	1.26422	0.689266
37	26	actb	1.3939	0.817518
37	27	actb	1.52151	0.943697
37	28	actb	1.64593	1.06669
37	29	actb	1.76574	1.18508
37	30	actb	1.88278	1.30069
37	31	actb	1.99522	1.41171
37	32	actb	2.09874	1.5138
37	33	actb	2.19848	1.61211
37	34	actb	2.29537	1.70758
37	35	actb	2.3869	1.79768
37	36	actb	2.47362	1.88298
37	37	actb	2.55417	1.96209
37	38	actb	2.62891	2.03541
37	39	actb	2.70283	2.1079
37	40	actb	2.77113	2.17478
37	41	actb	2.83598	2.23821
37	42	actb	2.89861	2.29941
37	43	actb	2.95713	2.3565
37	44	actb	3.00947	2.40741
37	45	actb	3.05025	2.44677
38	1	actb	0.533143	0.00315505
38	2	actb	0.533638	0.0021801
38	3	actb	0.534066	0.00113922
38	4	actb	0.534492	9.62608e-05
38	5	actb	0.536021	0.000155984
38	6	actb	0.536972	-0.000362219
38	7	actb	0.539291	0.000487623
38	8	actb	0.540052	-0.00022066
38	9	actb	0.541741	-4.21163e-07
38	10	actb	0.543212	8.2988e-07
38	11	actb	0.543775	-0.000905281
38	12	actb	0.543889	-0.00226027
38	13	actb	0.546262	-0.00135709
38	14	actb	0.549129	4.1418e-05
38	15	actb	0.551429	0.000871889
38	16	actb	0.554339	0.00231271
38	17	actb	0.562664	0.00916856
38	18	actb	0.575681	0.0207167
38	19	actb	0.599329	0.0428948
38	20	actb	0.644801	0.0868975
38	21	actb	0.723014	0.163641
38	22	actb	0.832624	0.271783
38	23	actb	0.958507	0.396196
38	24	actb	1.09062	0.526842
38	25	actb	1.22298	0.65773
38	26	actb	1.35439	0.787669
38	27	actb	1.4825	0.914314
38	28	actb	1.6086	1.03894
38	29	actb	1.7332	1.16207
38	30	actb	1.85181	1.27922
38	31	actb	1.96447	1.39041
38	32	actb	2.07213	1.4966
38	33	actb	2.17496	1.59796
38	34	actb	2.27297	1.6945
38	35	actb	2.36595	1.78601
38	36	actb	2.45424	1.87283
38	37	actb	2.53715	1.95427
38	38	actb	2.61895	2.0346
38	39	actb	2.69577	2.10995
38	40	actb	2.76538	2.17809
38	41	actb	2.83108	2.24232
38	42	actb	2.89234	2.30211
38	43	actb	2.94851	2.35682
38	44	actb	3.00311	2.40995
38	45	actb	3.05159	2.45695
39	1	actb	0.513738	0.0041646
39	2	actb	0.515254	0.00420966
39	3	actb	0.514621	0.00210604
39	4	actb	0.514485	0.000500053
39	5	actb	0.515663	0.000208232
39	6	actb	0.517265	0.000339127
39	7	actb	0.51781	-0.000585577
39	8	actb	0.518853	-0.00101294
39	9	actb	0.520779	-0.000557914
39	10	actb	0.522216	-0.00059135
39	11	actb	0.523603	-0.00067378
39	12	actb	0.524901	-0.000846034
39	13	actb	0.526471	-0.00074673
39	14	actb	0.526589	-0.00209934
39	15	actb	0.528878	-0.00128078
39	16	actb	0.533109	0.00147993
39	17	actb	0.53686	0.00376106
39	18	actb	0.545802	0.0112327
39	19	actb	0.562216	0.0261759
39	20	actb	0.591432	0.0539223
39	21	actb	0.647416	0.108436
39	22	actb	0.737625	0.197175
39	23	actb	0.853637	0.311716
39	24	actb	0.979428	0.436036
39	25	actb	1.11034	0.565481
39	26	actb	1.23945	0.693122
39	27	actb	1.36693	0.819132
39	28	actb	1.49221	0.942937
39	29	actb	1.61586	1.06511
39	30	actb	1.73261	1.1804
39	31	actb	1.84401	1.29033
39	32	actb	1.95198	1.39682
39	33	actb	2.05488	1.49826
39	34	actb	2.15242	1.59433
39	35	actb	2.24724	1.68768
39	36	actb	2.3369	1.77586
39	37	actb	2.4225	1.85999
39	38	actb	2.50344	1.93947
39	39	actb	2.57667	2.01122
39	40	actb	2.64994	2.08303
39	41	actb	2.71698	2.14859
39	42	actb	2.77802	2.20816
39	43	actb	2.83657	2.26524
39	44	actb	2.89135	2.31855
39	45	actb	2.93757	2.3633
40	1	actb	0.517103	0.00369899
40	2	actb	0.517992	0.00311865
40	3	actb	0.518528	0.00218408
40	4	actb	0.51896	0.00114597
40	5	actb	0.519294	1.06479e-05
40	6	actb	0.52024	-0.000513904
40	7	actb	0.521017	-0.00120684
40	8	actb	0.522925	-0.000768777
40	9	actb	0.524011	-0.00115272
40	10	actb	0.526287	-0.000346601
40	11	actb	0.528256	0.000151901
40	12	actb	0.529561	-1.29376e-05
40	13	actb	0.530013	-0.00103125
40	14	actb	0.531232	-0.00128151
40	15	actb	0.532684	-0.00130019
40	16	actb	0.535863	0.000409116
40	17	actb	0.540637	0.00371303
40	18	actb	0.547638	0.00924377
40	19	actb	0.561286	0.0214217
40	20	actb	0.584583	0.0432496
40	21	actb	0.628467	0.0856627
40	22	actb	0.70239	0.158116
40	23	actb	0.808881	0.263137
40	24	actb	0.934126	0.386912
40	25	actb	1.06151	0.512824
40	26	actb	1.19311	0.642952
40	27	actb	1.32377	0.772142
40	28	actb	1.45128	0.898184
40	29	actb	1.57578	1.02122
40	30	actb	1.69616	1.14013
40	31	actb	1.81288	1.25538
40	32	actb	1.92159	1.36261
40	33	actb	2.02776	1.46732
40	34	actb	2.12853	1.56661
40	35	actb	2.22544	1.66206
40	36	actb	2.31702	1.75217
40	37	actb	2.40714	1.84082
40	38	actb	2.48391	1.91611
40	39	actb	2.56011	1.99085
40	40	actb	2.63248	2.06175
40	41	actb	2.70476	2.13256
40	42	actb	2.77215	2.19848
40	43	actb	2.8353	2.26015
40	44	actb	2.89207	2.31546
40	45	actb	2.93647	2.35839
41	1	actb	0.516407	0.00222827
41	2	actb	0.516385	0.000364859
41	3	actb	0.517585	-0.000277071
41	4	actb	0.521016	0.00131266
41	5	actb	0.522685	0.00114005
41	6	actb	0.523276	-0.000111034
41	7	actb	0.524025	-0.00120352
41	8	actb	0.525278	-0.00179216
41	9	actb	0.528003	-0.000908864
41	10	actb	0.531455	0.000701726
41	11	actb	0.533214	0.000618292
41	12	actb	0.535497	0.00106003
41	13	actb	0.536175	-0.000103615
41	14	actb	0.536724	-0.00139625
41	15	actb	0.540105	0.00014365
41	16	actb	0.541988	0.000184552
41	17	actb	0.544277	0.00063154
41	18	actb	0.549335	0.00384782
41	19	actb	0.558677	0.0113481
41	20	actb	0.574969	0.0257993
41	21	actb	0.604473	0.0534612
41	22	actb	0.658845	0.105992
41	23	actb	0.746934	0.192239
41	24	actb	0.861669	0.305132
41	25	actb	0.990878	0.4325
41	26	actb	1.12498	0.56476
41	27	actb	1.25767	0.695606
41	28	actb	1.38973	0.825831
41	29	actb	1.5214	0.955652
41	30	actb	1.64575	1.07817
41	31	actb	1.76827	1.19884
41	32	actb	1.88151	1.31024
41	33	actb	1.99458	1.42147
41	34	actb	2.09761	1.52266
41	35	actb	2.20028	1.62348
41	36	actb	2.29916	1.72052
41	37	actb	2.39029	1.80982
41	38	actb	2.47374	1.89142
41	39	actb	2.55491	1.97075
41	40	actb	2.63125	2.04525
41	41	actb	2.70194	2.11409
41	42	actb	2.77099	2.18131
41	43	actb	2.83375	2.24222
41	44	actb	2.89827	2.30491
41	45	actb	2.94965	2.35444
42	1	actb	0.522544	0.00236329
42	2	actb	0.522325	0.000916758
42	3	actb	0.523216	0.000580836
42	4	actb	0.523989	0.000126062
42	5	actb	0.524829	-0.000260822
42	6	actb	0.526358	4.11445e-05
42	7	actb	0.528367	0.000822631
42	8	actb	0.529351	0.000579632
42	9	actb	0.529683	-0.000315263
42	10	actb	0.531619	0.000393267
42	11	actb	0.531901	-0.000551755
42	12	actb	0.532152	-0.00152729
42	13	actb	0.533219	-0.00168816
42	14	actb	0.534743	-0.0013906
42	15	actb	0.537212	-0.000149325
42	16	actb	0.539991	0.00140309
42	17	actb	0.541752	0.00193656
42	18	actb	0.546917	0.005875
42	19	actb	0.554696	0.0124259
42	20	actb	0.57011	0.0266129
42	21	actb	0.597455	0.0527314
42	22	actb	0.649902	0.103951
42	23	actb	0.737722	0.190544
42	24	actb	0.854263	0.305857
42	25	actb	0.984935	0.435303
42	26	actb	1.11932	0.568459
42	27	actb	1.252	0.69991
42	28	actb	1.38035	0.827037
42	29	actb	1.50765	0.953113
42	30	actb	1.63488	1.07911
42	31	actb	1.75639	1.1994
42	32	actb	1.87013	1.31191
42	33	actb	1.97967	1.42022
42	34	actb	2.08709	1.52642
42	35	actb	2.19098	1.62908
42	36	actb	2.28707	1.72394
42	37	actb	2.38048	1.81613
42	38	actb	2.46188	1.89629
42	39	actb	2.54222	1.97541
42	40	actb	2.62199	2.05395
42	41	actb	2.69416	2.12489
42	42	actb	2.76754	2.19705
42	43	actb	2.83483	2.26311
42	44	actb	2.89378	2.32083
42	45	actb	2.94083	2.36665
43	1	actb	0.518713	-0.000684313
43	2	actb	0.519453	-0.0013352
43	3	actb	0.521838	-0.000341591
43	4	actb	0.524393	0.000822246
43	5	actb	0.524882	-8.00517e-05
43	6	actb	0.525887	-0.000465518
43	7	actb	0.528573	0.00082945
43	8	actb	0.529503	0.000368346
43	9	actb	0.529658	-0.000868036
43	10	actb	0.531047	-0.000870184
43	11	actb	0.533073	-0.000235815
43	12	actb	0.53435	-0.000349365
43	13	actb	0.537281	0.00119052
43	14	actb	0.54328	0.00579772
43	15	actb	0.552296	0.0134231
43	16	actb	0.568912	0.0286477
43	17	actb	0.600275	0.0586192
43	18	actb	0.656678	0.113631
43	19	actb	0.742457	0.198019
43	20	actb	0.854027	0.308198
43	21	actb	0.976936	0.429716
43	22	actb	1.10121	0.552594
43	23	actb	1.22501	0.675006
43	24	actb	1.34874	0.797348
43	25	actb	1.46991	0.917125
43	26	actb	1.59206	1.03788
43	27	actb	1.70644	1.15087
43	28	actb	1.81508	1.25812
43	29	actb	1.92045	1.3621
43	30	actb	2.02415	1.46441
43	31	actb	2.1219	1.56077
43	32	actb	2.20954	1.64702
43	33	actb	2.29485	1.73093
43	34	actb	2.37821	1.8129
43	35	actb	2.4584	1.8917
43	36	actb	2.53263	1.96454
43	37	actb	2.60687	2.03739
43	38	actb	2.67101	2.10014
43	39	actb	2.73635	2.16409
43	40	actb	2.79755	2.22389
43	41	actb	2.85665	2.28161
43	42	actb	2.91499	2.33855
43	43	actb	2.9637	2.38587
43	44	actb	3.00476	2.42554
43	45	actb	3.03294	2.45233
44	1	actb	0.62391	0.00398103
44	2	actb	0.624277	0.00186722
44	3	actb	0.626268	0.00137787
44	4	actb	0.628031	0.000660239
44	5	actb	0.631363	0.00151104
44	6	actb	0.633344	0.00101091
44	7	actb	0.633901	-0.00091229
44	8	actb	0.633863	-0.00343141
44	9	actb	0.637453	-0.00232228
44	10	actb	0.640999	-0.00125666
44	11	actb	0.644732	-4.60165e-06
44	12	actb	0.647194	-2.28336e-05
44	13	actb	0.649924	0.00022644
44	14	actb	0.655342	0.00316359
44	15	actb	0.662785	0.00812592
44	16	actb	0.675249	0.0181095
44	17	actb	0.699028	0.039407
44	18	actb	0.741054	0.078952
44	19	actb	0.812375	0.147793
44	20	actb	0.914694	0.247631
44	21	actb	1.03188	0.362339
44	22	actb	1.15259	0.480568
44	23	actb	1.27398	0.599478
44	24	actb	1.39867	0.721683
44	25	actb	1.52309	0.843624
44	26	actb	1.64463	0.962682
44	27	actb	1.75935	1.07492
44	28	actb	1.86616	1.17925
44	29	actb	1.97385	1.28446
44	30	actb	2.08096	1.38909
[truncated: 2,355 more rows]

## Sheet: Results
Block Type	96-Well Block (0.2mL)
Calibration Background is expired	Yes
Calibration Background performed on	2014-02-07 03:05:10 AM CST
Calibration FAM is expired	Yes
Calibration FAM performed on	2014-02-07 03:32:22 AM CST
Calibration NED is expired	Yes
Calibration NED performed on	2014-02-07 03:54:40 AM CST
Calibration ROI is expired	Yes
Calibration ROI performed on	2014-02-07 02:58:32 AM CST
Calibration ROX is expired	Yes
Calibration ROX performed on	2014-02-07 03:47:26 AM CST
Calibration SYBR is expired	Yes
Calibration SYBR performed on	2014-02-07 03:39:57 AM CST
Calibration TAMRA is expired	Yes
Calibration TAMRA performed on	2014-02-07 03:23:45 AM CST
Calibration Uniformity is expired	Yes
Calibration Uniformity performed on	2014-02-07 03:15:45 AM CST
Calibration VIC is expired	Yes
Calibration VIC performed on	2014-02-07 04:02:13 AM CST
Chemistry	TAQMAN
Experiment Barcode
Experiment Comments
Experiment File Name	C:\Users\apple\Desktop\viia\2014-03-07 174431.eds
Experiment Name	2014-03-07 174431
Experiment Run End Time	2014-03-08 08:32:43 AM CST
Experiment Type	Comparative Cт (ΔΔCт)
Experiment User Name
Instrument Name	278880346
Instrument Serial Number	278880346
Instrument Type	ViiA 7
Passive Reference	ROX
Quantification Cycle Method	Ct
Signal Smoothing On	true
Stage/ Cycle where Analysis is performed	Stage 2, Step 2
Well	Well Position	Omit	Sample Name	Target Name	Task	Reporter	Quencher	Quantity	Quantity Mean	Quantity SD	RQ	RQ Min	RQ Max	CT	Ct Mean	Ct SD	Delta Ct	Delta Ct Mean	Delta Ct SE	Delta Delta Ct	Automatic Ct Threshold	Ct Threshold	Automatic Baseline	Baseline Start	Baseline End	Comments	Amp Score	Cq Conf	Custom1	Custom2	Custom3	Custom4	Custom5	Custom6	HIGHSD	OUTLIERRG
1	A1	FALSE	peri oe	wnt16	UNKNOWN	FAM	NFQ-MGB				473.58	249.542	898.759	16.8827	17.2069	0.281926		-2.948	0.332917	-8.88747	TRUE	0.357855	TRUE	3	11										N	N
2	A2	FALSE	peri oe	wnt16	UNKNOWN	FAM	NFQ-MGB				473.58	249.542	898.759	17.3942	17.2069	0.281926		-2.948	0.332917	-8.88747	TRUE	0.357855	TRUE	3	11										N	N
3	A3	FALSE	peri oe	wnt16	UNKNOWN	FAM	NFQ-MGB				473.58	249.542	898.759	17.3439	17.2069	0.281926		-2.948	0.332917	-8.88747	TRUE	0.357855	TRUE	3	11										N	N
4	A4	FALSE	peri GFP	wnt16	UNKNOWN	FAM	NFQ-MGB				1	0.544736	1.83575	27.3212	27.4652	0.359814		5.93946	0.315645	0	TRUE	0.357855	TRUE	3	21										N	N
5	A5	FALSE	peri GFP	wnt16	UNKNOWN	FAM	NFQ-MGB				1	0.544736	1.83575	27.1996	27.4652	0.359814		5.93946	0.315645	0	TRUE	0.357855	TRUE	3	21										N	N
6	A6	FALSE	peri GFP	wnt16	UNKNOWN	FAM	NFQ-MGB				1	0.544736	1.83575	27.8747	27.4652	0.359814		5.93946	0.315645	0	TRUE	0.357855	TRUE	3	21										N	N
7	A7	FALSE	CAL OE	wnt16	UNKNOWN	FAM	NFQ-MGB				6.36507	3.39245	11.9424	20.8052	21.2914	0.454573		3.26929	0.326982	-2.67018	TRUE	0.357855	TRUE	3	15										N	N
8	A8	FALSE	CAL OE	wnt16	UNKNOWN	FAM	NFQ-MGB				6.36507	3.39245	11.9424	21.3631	21.2914	0.454573		3.26929	0.326982	-2.67018	TRUE	0.357855	TRUE	3	15										N	N
9	A9	FALSE	CAL OE	wnt16	UNKNOWN	FAM	NFQ-MGB				6.36507	3.39245	11.9424	21.7058	21.2914	0.454573		3.26929	0.326982	-2.67018	TRUE	0.357855	TRUE	3	15										N	N
10	A10	FALSE	CAL GFP	wnt16	UNKNOWN	FAM	NFQ-MGB				0.408247	0.262424	0.635099	27.2478	27.3046	0.0864479		7.23195	0.229625	1.29249	TRUE	0.357855	TRUE	3	21										N	N
11	A11	FALSE	CAL GFP	wnt16	UNKNOWN	FAM	NFQ-MGB				0.408247	0.262424	0.635099	27.262	27.3046	0.0864479		7.23195	0.229625	1.29249	TRUE	0.357855	TRUE	3	21										N	N
12	A12	FALSE	CAL GFP	wnt16	UNKNOWN	FAM	NFQ-MGB				0.408247	0.262424	0.635099	27.4041	27.3046	0.0864479		7.23195	0.229625	1.29249	TRUE	0.357855	TRUE	3	21										N	N
13	B1	FALSE	peri oe	runx2	UNKNOWN	FAM	NFQ-MGB				2.32251	1.18528	4.55085	26.4056	26.7593	0.336892		6.60442	0.34953	-1.21568	TRUE	0.176037	TRUE	3	21										N	N
14	B2	FALSE	peri oe	runx2	UNKNOWN	FAM	NFQ-MGB				2.32251	1.18528	4.55085	26.7961	26.7593	0.336892		6.60442	0.34953	-1.21568	TRUE	0.176037	TRUE	3	22										N	N
15	B3	FALSE	peri oe	runx2	UNKNOWN	FAM	NFQ-MGB				2.32251	1.18528	4.55085	27.0763	26.7593	0.336892		6.60442	0.34953	-1.21568	TRUE	0.176037	TRUE	3	22										N	N
16	B4	FALSE	peri GFP	runx2	UNKNOWN	FAM	NFQ-MGB				1	0.612515	1.63261	29.3119	29.3458	0.158744		7.8201	0.254708	0	TRUE	0.176037	TRUE	3	24										N	N
17	B5	FALSE	peri GFP	runx2	UNKNOWN	FAM	NFQ-MGB				1	0.612515	1.63261	29.2068	29.3458	0.158744		7.8201	0.254708	0	TRUE	0.176037	TRUE	3	24										N	N
18	B6	FALSE	peri GFP	runx2	UNKNOWN	FAM	NFQ-MGB				1	0.612515	1.63261	29.5188	29.3458	0.158744		7.8201	0.254708	0	TRUE	0.176037	TRUE	3	24										N	N
19	B7	FALSE	CAL OE	runx2	UNKNOWN	FAM	NFQ-MGB				1.46172	0.772338	2.76643	24.847	25.2945	0.464261		7.27244	0.331489	-0.547665	TRUE	0.176037	TRUE	3	19										N	N
20	B8	FALSE	CAL OE	runx2	UNKNOWN	FAM	NFQ-MGB				1.46172	0.772338	2.76643	25.2626	25.2945	0.464261		7.27244	0.331489	-0.547665	TRUE	0.176037	TRUE	3	20										N	N
21	B9	FALSE	CAL OE	runx2	UNKNOWN	FAM	NFQ-MGB				1.46172	0.772338	2.76643	25.7739	25.2945	0.464261		7.27244	0.331489	-0.547665	TRUE	0.176037	TRUE	3	21										N	N
22	B10	FALSE	CAL GFP	runx2	UNKNOWN	FAM	NFQ-MGB				1.59534	0.90438	2.81421	26.9461	27.2189	0.332034		7.14624	0.294933	-0.673866	TRUE	0.176037	TRUE	3	22										N	N
23	B11	FALSE	CAL GFP	runx2	UNKNOWN	FAM	NFQ-MGB				1.59534	0.90438	2.81421	27.1221	27.2189	0.332034		7.14624	0.294933	-0.673866	TRUE	0.176037	TRUE	3	22										N	N
24	B12	FALSE	CAL GFP	runx2	UNKNOWN	FAM	NFQ-MGB				1.59534	0.90438	2.81421	27.5886	27.2189	0.332034		7.14624	0.294933	-0.673866	TRUE	0.176037	TRUE	3	22										N	N
25	C1	FALSE	peri oe	ocn	UNKNOWN	FAM	NFQ-MGB				2.22022	1.0129	4.86664	27.0984	27.3886	0.495854		7.2337	0.407795	-1.15071	TRUE	0.125661	TRUE	3	22										N	N
26	C2	FALSE	peri oe	ocn	UNKNOWN	FAM	NFQ-MGB				2.22022	1.0129	4.86664	27.1063	27.3886	0.495854		7.2337	0.407795	-1.15071	TRUE	0.125661	TRUE	3	22										N	N
27	C3	FALSE	peri oe	ocn	UNKNOWN	FAM	NFQ-MGB				2.22022	1.0129	4.86664	27.9612	27.3886	0.495854		7.2337	0.407795	-1.15071	TRUE	0.125661	TRUE	3	23										N	Y
28	C4	FALSE	peri GFP	ocn	UNKNOWN	FAM	NFQ-MGB				1	0.48922	2.04407	29.3686	29.9101	0.494575		8.38441	0.371498	0	TRUE	0.125661	TRUE	3	25										N	N
29	C5	FALSE	peri GFP	ocn	UNKNOWN	FAM	NFQ-MGB				1	0.48922	2.04407	30.0239	29.9101	0.494575		8.38441	0.371498	0	TRUE	0.125661	TRUE	3	25										N	N
30	C6	FALSE	peri GFP	ocn	UNKNOWN	FAM	NFQ-MGB				1	0.48922	2.04407	30.3379	29.9101	0.494575		8.38441	0.371498	0	TRUE	0.125661	TRUE	3	26										N	N
31	C7	FALSE	CAL OE	ocn	UNKNOWN	FAM	NFQ-MGB				0.0709838	0.0346732	0.14532	29.6039	30.2228	0.549277		12.2008	0.3723	3.81637	TRUE	0.125661	TRUE	3	25										Y	N
32	C8	FALSE	CAL OE	ocn	UNKNOWN	FAM	NFQ-MGB				0.0709838	0.0346732	0.14532	30.4122	30.2228	0.549277		12.2008	0.3723	3.81637	TRUE	0.125661	TRUE	3	26										Y	N
33	C9	FALSE	CAL OE	ocn	UNKNOWN	FAM	NFQ-MGB				0.0709838	0.0346732	0.14532	30.6524	30.2228	0.549277		12.2008	0.3723	3.81637	TRUE	0.125661	TRUE	3	26										Y	N
34	C10	FALSE	CAL GFP	ocn	UNKNOWN	FAM	NFQ-MGB				0.10504	0.0503189	0.219269	31.0889	31.7081	0.536679		11.6354	0.382419	3.25099	TRUE	0.125661	TRUE	3	26										Y	N
35	C11	FALSE	CAL GFP	ocn	UNKNOWN	FAM	NFQ-MGB				0.10504	0.0503189	0.219269	32.0386	31.7081	0.536679		11.6354	0.382419	3.25099	TRUE	0.125661	TRUE	3	27										Y	N
36	C12	FALSE	CAL GFP	ocn	UNKNOWN	FAM	NFQ-MGB				0.10504	0.0503189	0.219269	31.9968	31.7081	0.536679		11.6354	0.382419	3.25099	TRUE	0.125661	TRUE	3	27										Y	N
37	D1	FALSE	peri oe	actb	UNKNOWN	FAM	NFQ-MGB							19.7379	20.1549	0.503009					TRUE	0.0919696	TRUE	3	15										Y	N
38	D2	FALSE	peri oe	actb	UNKNOWN	FAM	NFQ-MGB							20.0134	20.1549	0.503009					TRUE	0.0919696	TRUE	3	16										Y	N
39	D3	FALSE	peri oe	actb	UNKNOWN	FAM	NFQ-MGB							20.7135	20.1549	0.503009					TRUE	0.0919696	TRUE	3	17										Y	N
40	D4	FALSE	peri GFP	actb	UNKNOWN	FAM	NFQ-MGB							21.0507	21.5257	0.411617					TRUE	0.0919696	TRUE	3	17										N	N
41	D5	FALSE	peri GFP	actb	UNKNOWN	FAM	NFQ-MGB							21.7485	21.5257	0.411617					TRUE	0.0919696	TRUE	3	17										N	N
42	D6	FALSE	peri GFP	actb	UNKNOWN	FAM	NFQ-MGB							21.7779	21.5257	0.411617					TRUE	0.0919696	TRUE	3	17										N	N
43	D7	FALSE	CAL OE	actb	UNKNOWN	FAM	NFQ-MGB							17.6361	18.0221	0.337811					TRUE	0.0919696	TRUE	3	13										N	N
44	D8	FALSE	CAL OE	actb	UNKNOWN	FAM	NFQ-MGB							18.1665	18.0221	0.337811					TRUE	0.0919696	TRUE	3	14										N	N
45	D9	FALSE	CAL OE	actb	UNKNOWN	FAM	NFQ-MGB							18.2637	18.0221	0.337811					TRUE	0.0919696	TRUE	3	14										N	N
46	D10	FALSE	CAL GFP	actb	UNKNOWN	FAM	NFQ-MGB							19.8254	20.0727	0.388213					TRUE	0.0919696	TRUE	3	15										N	N
47	D11	FALSE	CAL GFP	actb	UNKNOWN	FAM	NFQ-MGB							19.8726	20.0727	0.388213					TRUE	0.0919696	TRUE	3	15										N	N
48	D12	FALSE	CAL GFP	actb	UNKNOWN	FAM	NFQ-MGB							20.5201	20.0727	0.388213					TRUE	0.0919696	TRUE	3	16										N	N
Analysis Type	Singleplex
Endogenous Control	actb
RQ Min/Max Confidence Level	95.0
Reference Sample	peri GFP
