# Supplementary material for: Wnt16 signaling promotes osteoblast differentiation of periosteal derived cells in vitro and in vivo
Source: PeerJ. 2020 Nov 24;8:e10374. doi: 10.7717/peerj.10374 (PMC7694570; doi:10.7717/peerj.10374)
Supplement: Supplemental Information 11 [file peerj-08-10374-s011.xls]

## Sheet: Sample Setup
Block Type	96-Well Block (0.2mL)
Calibration Background is expired	Yes
Calibration Background performed on	2014-02-07 03:05:10 AM CST
Calibration FAM is expired	Yes
Calibration FAM performed on	2014-02-07 03:32:22 AM CST
Calibration NED is expired	Yes
Calibration NED performed on	2014-02-07 03:54:40 AM CST
Calibration ROI is expired	Yes
Calibration ROI performed on	2014-02-07 02:58:32 AM CST
Calibration ROX is expired	Yes
Calibration ROX performed on	2014-02-07 03:47:26 AM CST
Calibration SYBR is expired	Yes
Calibration SYBR performed on	2014-02-07 03:39:57 AM CST
Calibration TAMRA is expired	Yes
Calibration TAMRA performed on	2014-02-07 03:23:45 AM CST
Calibration Uniformity is expired	Yes
Calibration Uniformity performed on	2014-02-07 03:15:45 AM CST
Calibration VIC is expired	Yes
Calibration VIC performed on	2014-02-07 04:02:13 AM CST
Chemistry	TAQMAN
Experiment Barcode
Experiment Comments
Experiment File Name	C:\Users\apple\Desktop\viia\2014-04-21 161341.eds
Experiment Name	2014-04-21 161341
Experiment Run End Time	2014-04-22 06:02:19 AM CST
Experiment Type	Comparative Cт (ΔΔCт)
Experiment User Name
Instrument Name	278880346
Instrument Serial Number	278880346
Instrument Type	ViiA 7
Passive Reference	ROX
Quantification Cycle Method	Ct
Signal Smoothing On	true
Stage/ Cycle where Analysis is performed	Stage 2, Step 2
Well	Well Position	Sample Name	Sample Color	Biogroup Name	Biogroup Color	Target Name	Target Color	Task	Reporter	Quencher	Quantity	Comments
1	A1	wnt16+ BMP4	RGB(176,23,31)			wnt16	RGB(176,23,31)	UNKNOWN	FAM	NFQ-MGB
2	A2	wnt16+ wnt3a + BMP4	RGB(0,0,255)			wnt16	RGB(176,23,31)	UNKNOWN	FAM	NFQ-MGB
3	A3	wnt16+DKK-1+ BMP4	RGB(0,139,69)			wnt16	RGB(176,23,31)	UNKNOWN	FAM	NFQ-MGB
4	A4	GFP+ BMP4	RGB(238,238,0)			wnt16	RGB(176,23,31)	UNKNOWN	FAM	NFQ-MGB
5	A5	GFP + wnt3a + BMP4	RGB(139,137,112)			wnt16	RGB(176,23,31)	UNKNOWN	FAM	NFQ-MGB
6	A6	GFP+DKK-1+ BMP4	RGB(238,121,66)			wnt16	RGB(176,23,31)	UNKNOWN	FAM	NFQ-MGB
7	A7	peri kd1 osteo 2d	RGB(142,56,142)			wnt16	RGB(176,23,31)	UNKNOWN	FAM	NFQ-MGB
8	A8	peri scram osteo 2d	RGB(198,113,113)			wnt16	RGB(176,23,31)	UNKNOWN	FAM	NFQ-MGB
9	A9	peri kd1 osteo 7d	RGB(0,245,255)			wnt16	RGB(176,23,31)	UNKNOWN	FAM	NFQ-MGB
10	A10	peri scram osteo 7d	RGB(238,220,130)			wnt16	RGB(176,23,31)	UNKNOWN	FAM	NFQ-MGB
11	A11
12	A12
13	B1	wnt16+ BMP4	RGB(176,23,31)			wnt16	RGB(176,23,31)	UNKNOWN	FAM	NFQ-MGB
14	B2	wnt16+ wnt3a + BMP4	RGB(0,0,255)			wnt16	RGB(176,23,31)	UNKNOWN	FAM	NFQ-MGB
15	B3	wnt16+DKK-1+ BMP4	RGB(0,139,69)			wnt16	RGB(176,23,31)	UNKNOWN	FAM	NFQ-MGB
16	B4	GFP+ BMP4	RGB(238,238,0)			wnt16	RGB(176,23,31)	UNKNOWN	FAM	NFQ-MGB
17	B5	GFP + wnt3a + BMP4	RGB(139,137,112)			wnt16	RGB(176,23,31)	UNKNOWN	FAM	NFQ-MGB
18	B6	GFP+DKK-1+ BMP4	RGB(238,121,66)			wnt16	RGB(176,23,31)	UNKNOWN	FAM	NFQ-MGB
19	B7	peri kd1 osteo 2d	RGB(142,56,142)			wnt16	RGB(176,23,31)	UNKNOWN	FAM	NFQ-MGB
20	B8	peri scram osteo 2d	RGB(198,113,113)			wnt16	RGB(176,23,31)	UNKNOWN	FAM	NFQ-MGB
21	B9	peri kd1 osteo 7d	RGB(0,245,255)			wnt16	RGB(176,23,31)	UNKNOWN	FAM	NFQ-MGB
22	B10	peri scram osteo 7d	RGB(238,220,130)			wnt16	RGB(176,23,31)	UNKNOWN	FAM	NFQ-MGB
23	B11
24	B12
25	C1	wnt16+ BMP4	RGB(176,23,31)			runx2	RGB(0,0,255)	UNKNOWN	FAM	NFQ-MGB
26	C2	wnt16+ wnt3a + BMP4	RGB(0,0,255)			runx2	RGB(0,0,255)	UNKNOWN	FAM	NFQ-MGB
27	C3	wnt16+DKK-1+ BMP4	RGB(0,139,69)			runx2	RGB(0,0,255)	UNKNOWN	FAM	NFQ-MGB
28	C4	GFP+ BMP4	RGB(238,238,0)			runx2	RGB(0,0,255)	UNKNOWN	FAM	NFQ-MGB
29	C5	GFP + wnt3a + BMP4	RGB(139,137,112)			runx2	RGB(0,0,255)	UNKNOWN	FAM	NFQ-MGB
30	C6	GFP+DKK-1+ BMP4	RGB(238,121,66)			runx2	RGB(0,0,255)	UNKNOWN	FAM	NFQ-MGB
31	C7	peri kd1 osteo 2d	RGB(142,56,142)			runx2	RGB(0,0,255)	UNKNOWN	FAM	NFQ-MGB
32	C8	peri scram osteo 2d	RGB(198,113,113)			runx2	RGB(0,0,255)	UNKNOWN	FAM	NFQ-MGB
33	C9	peri kd1 osteo 7d	RGB(0,245,255)			runx2	RGB(0,0,255)	UNKNOWN	FAM	NFQ-MGB
34	C10	peri scram osteo 7d	RGB(238,220,130)			runx2	RGB(0,0,255)	UNKNOWN	FAM	NFQ-MGB
35	C11
36	C12
37	D1	wnt16+ BMP4	RGB(176,23,31)			runx2	RGB(0,0,255)	UNKNOWN	FAM	NFQ-MGB
38	D2	wnt16+ wnt3a + BMP4	RGB(0,0,255)			runx2	RGB(0,0,255)	UNKNOWN	FAM	NFQ-MGB
39	D3	wnt16+DKK-1+ BMP4	RGB(0,139,69)			runx2	RGB(0,0,255)	UNKNOWN	FAM	NFQ-MGB
40	D4	GFP+ BMP4	RGB(238,238,0)			runx2	RGB(0,0,255)	UNKNOWN	FAM	NFQ-MGB
41	D5	GFP + wnt3a + BMP4	RGB(139,137,112)			runx2	RGB(0,0,255)	UNKNOWN	FAM	NFQ-MGB
42	D6	GFP+DKK-1+ BMP4	RGB(238,121,66)			runx2	RGB(0,0,255)	UNKNOWN	FAM	NFQ-MGB
43	D7	peri kd1 osteo 2d	RGB(142,56,142)			runx2	RGB(0,0,255)	UNKNOWN	FAM	NFQ-MGB
44	D8	peri scram osteo 2d	RGB(198,113,113)			runx2	RGB(0,0,255)	UNKNOWN	FAM	NFQ-MGB
45	D9	peri kd1 osteo 7d	RGB(0,245,255)			runx2	RGB(0,0,255)	UNKNOWN	FAM	NFQ-MGB
46	D10	peri scram osteo 7d	RGB(238,220,130)			runx2	RGB(0,0,255)	UNKNOWN	FAM	NFQ-MGB
47	D11
48	D12
49	E1	wnt16+ BMP4	RGB(176,23,31)			ocn	RGB(0,139,69)	UNKNOWN	FAM	NFQ-MGB
50	E2	wnt16+ wnt3a + BMP4	RGB(0,0,255)			ocn	RGB(0,139,69)	UNKNOWN	FAM	NFQ-MGB
51	E3	wnt16+DKK-1+ BMP4	RGB(0,139,69)			ocn	RGB(0,139,69)	UNKNOWN	FAM	NFQ-MGB
52	E4	GFP+ BMP4	RGB(238,238,0)			ocn	RGB(0,139,69)	UNKNOWN	FAM	NFQ-MGB
53	E5	GFP + wnt3a + BMP4	RGB(139,137,112)			ocn	RGB(0,139,69)	UNKNOWN	FAM	NFQ-MGB
54	E6	GFP+DKK-1+ BMP4	RGB(238,121,66)			ocn	RGB(0,139,69)	UNKNOWN	FAM	NFQ-MGB
55	E7	peri kd1 osteo 2d	RGB(142,56,142)			ocn	RGB(0,139,69)	UNKNOWN	FAM	NFQ-MGB
56	E8	peri scram osteo 2d	RGB(198,113,113)			ocn	RGB(0,139,69)	UNKNOWN	FAM	NFQ-MGB
57	E9	peri kd1 osteo 7d	RGB(0,245,255)			ocn	RGB(0,139,69)	UNKNOWN	FAM	NFQ-MGB
58	E10	peri scram osteo 7d	RGB(238,220,130)			ocn	RGB(0,139,69)	UNKNOWN	FAM	NFQ-MGB
59	E11
60	E12
61	F1	wnt16+ BMP4	RGB(176,23,31)			ocn	RGB(0,139,69)	UNKNOWN	FAM	NFQ-MGB
62	F2	wnt16+ wnt3a + BMP4	RGB(0,0,255)			ocn	RGB(0,139,69)	UNKNOWN	FAM	NFQ-MGB
63	F3	wnt16+DKK-1+ BMP4	RGB(0,139,69)			ocn	RGB(0,139,69)	UNKNOWN	FAM	NFQ-MGB
64	F4	GFP+ BMP4	RGB(238,238,0)			ocn	RGB(0,139,69)	UNKNOWN	FAM	NFQ-MGB
65	F5	GFP + wnt3a + BMP4	RGB(139,137,112)			ocn	RGB(0,139,69)	UNKNOWN	FAM	NFQ-MGB
66	F6	GFP+DKK-1+ BMP4	RGB(238,121,66)			ocn	RGB(0,139,69)	UNKNOWN	FAM	NFQ-MGB
67	F7	peri kd1 osteo 2d	RGB(142,56,142)			ocn	RGB(0,139,69)	UNKNOWN	FAM	NFQ-MGB
68	F8	peri scram osteo 2d	RGB(198,113,113)			ocn	RGB(0,139,69)	UNKNOWN	FAM	NFQ-MGB
69	F9	peri kd1 osteo 7d	RGB(0,245,255)			ocn	RGB(0,139,69)	UNKNOWN	FAM	NFQ-MGB
70	F10	peri scram osteo 7d	RGB(238,220,130)			ocn	RGB(0,139,69)	UNKNOWN	FAM	NFQ-MGB
71	F11
72	F12
73	G1	wnt16+ BMP4	RGB(176,23,31)			actb	RGB(238,238,0)	UNKNOWN	FAM	NFQ-MGB
74	G2	wnt16+ wnt3a + BMP4	RGB(0,0,255)			actb	RGB(238,238,0)	UNKNOWN	FAM	NFQ-MGB
75	G3	wnt16+DKK-1+ BMP4	RGB(0,139,69)			actb	RGB(238,238,0)	UNKNOWN	FAM	NFQ-MGB
76	G4	GFP+ BMP4	RGB(238,238,0)			actb	RGB(238,238,0)	UNKNOWN	FAM	NFQ-MGB
77	G5	GFP + wnt3a + BMP4	RGB(139,137,112)			actb	RGB(238,238,0)	UNKNOWN	FAM	NFQ-MGB
78	G6	GFP+DKK-1+ BMP4	RGB(238,121,66)			actb	RGB(238,238,0)	UNKNOWN	FAM	NFQ-MGB
79	G7	peri kd1 osteo 2d	RGB(142,56,142)			actb	RGB(238,238,0)	UNKNOWN	FAM	NFQ-MGB
80	G8	peri scram osteo 2d	RGB(198,113,113)			actb	RGB(238,238,0)	UNKNOWN	FAM	NFQ-MGB
81	G9	peri kd1 osteo 7d	RGB(0,245,255)			actb	RGB(238,238,0)	UNKNOWN	FAM	NFQ-MGB
82	G10	peri scram osteo 7d	RGB(238,220,130)			actb	RGB(238,238,0)	UNKNOWN	FAM	NFQ-MGB
83	G11
84	G12
85	H1	wnt16+ BMP4	RGB(176,23,31)			actb	RGB(238,238,0)	UNKNOWN	FAM	NFQ-MGB
86	H2	wnt16+ wnt3a + BMP4	RGB(0,0,255)			actb	RGB(238,238,0)	UNKNOWN	FAM	NFQ-MGB
87	H3	wnt16+DKK-1+ BMP4	RGB(0,139,69)			actb	RGB(238,238,0)	UNKNOWN	FAM	NFQ-MGB
88	H4	GFP+ BMP4	RGB(238,238,0)			actb	RGB(238,238,0)	UNKNOWN	FAM	NFQ-MGB
89	H5	GFP + wnt3a + BMP4	RGB(139,137,112)			actb	RGB(238,238,0)	UNKNOWN	FAM	NFQ-MGB
90	H6	GFP+DKK-1+ BMP4	RGB(238,121,66)			actb	RGB(238,238,0)	UNKNOWN	FAM	NFQ-MGB
91	H7	peri kd1 osteo 2d	RGB(142,56,142)			actb	RGB(238,238,0)	UNKNOWN	FAM	NFQ-MGB
92	H8	peri scram osteo 2d	RGB(198,113,113)			actb	RGB(238,238,0)	UNKNOWN	FAM	NFQ-MGB
93	H9	peri kd1 osteo 7d	RGB(0,245,255)			actb	RGB(238,238,0)	UNKNOWN	FAM	NFQ-MGB
94	H10	peri scram osteo 7d	RGB(238,220,130)			actb	RGB(238,238,0)	UNKNOWN	FAM	NFQ-MGB
95	H11
96	H12

## Sheet: Amplification Data
Block Type	96-Well Block (0.2mL)
Calibration Background is expired	Yes
Calibration Background performed on	2014-02-07 03:05:10 AM CST
Calibration FAM is expired	Yes
Calibration FAM performed on	2014-02-07 03:32:22 AM CST
Calibration NED is expired	Yes
Calibration NED performed on	2014-02-07 03:54:40 AM CST
Calibration ROI is expired	Yes
Calibration ROI performed on	2014-02-07 02:58:32 AM CST
Calibration ROX is expired	Yes
Calibration ROX performed on	2014-02-07 03:47:26 AM CST
Calibration SYBR is expired	Yes
Calibration SYBR performed on	2014-02-07 03:39:57 AM CST
Calibration TAMRA is expired	Yes
Calibration TAMRA performed on	2014-02-07 03:23:45 AM CST
Calibration Uniformity is expired	Yes
Calibration Uniformity performed on	2014-02-07 03:15:45 AM CST
Calibration VIC is expired	Yes
Calibration VIC performed on	2014-02-07 04:02:13 AM CST
Chemistry	TAQMAN
Experiment Barcode
Experiment Comments
Experiment File Name	C:\Users\apple\Desktop\viia\2014-04-21 161341.eds
Experiment Name	2014-04-21 161341
Experiment Run End Time	2014-04-22 06:02:19 AM CST
Experiment Type	Comparative Cт (ΔΔCт)
Experiment User Name
Instrument Name	278880346
Instrument Serial Number	278880346
Instrument Type	ViiA 7
Passive Reference	ROX
Quantification Cycle Method	Ct
Signal Smoothing On	true
Stage/ Cycle where Analysis is performed	Stage 2, Step 2
Well	Cycle	Target Name	Rn	Delta Rn
1	1	wnt16	0.53	-0.000532778
1	2	wnt16	0.531064	-0.000789861
1	3	wnt16	0.532481	-0.000692415
1	4	wnt16	0.536441	0.00194782
1	5	wnt16	0.537324	0.00151068
1	6	wnt16	0.536957	-0.000177336
1	7	wnt16	0.537857	-0.00059708
1	8	wnt16	0.539688	-8.65144e-05
1	9	wnt16	0.541614	0.000519955
1	10	wnt16	0.542861	0.000446514
1	11	wnt16	0.543595	-0.00013911
1	12	wnt16	0.543184	-0.00187051
1	13	wnt16	0.544065	-0.00230939
1	14	wnt16	0.546456	-0.00123926
1	15	wnt16	0.548818	-0.000197137
1	16	wnt16	0.54989	-0.000444862
1	17	wnt16	0.552022	0.000367064
1	18	wnt16	0.55302	4.46544e-05
1	19	wnt16	0.554732	0.00043601
1	20	wnt16	0.558097	0.00248092
1	21	wnt16	0.56393	0.00699459
1	22	wnt16	0.575427	0.0171707
1	23	wnt16	0.59464	0.0350642
1	24	wnt16	0.630922	0.0700252
1	25	wnt16	0.699115	0.136898
1	26	wnt16	0.820011	0.256474
1	27	wnt16	1.00479	0.439935
1	28	wnt16	1.25664	0.69046
1	29	wnt16	1.54518	0.977682
1	30	wnt16	1.83323	1.26441
1	31	wnt16	2.10089	1.53076
1	32	wnt16	2.32895	1.7575
1	33	wnt16	2.51192	1.93915
1	34	wnt16	2.64961	2.07552
1	35	wnt16	2.75159	2.17617
1	36	wnt16	2.82965	2.25291
1	37	wnt16	2.88429	2.30624
1	38	wnt16	2.92012	2.34074
1	39	wnt16	2.95168	2.37099
1	40	wnt16	2.97673	2.39471
1	41	wnt16	2.99409	2.41075
1	42	wnt16	3.01336	2.42871
1	43	wnt16	3.02887	2.44289
1	44	wnt16	3.0397	2.4524
1	45	wnt16	3.04507	2.45645
2	1	wnt16	0.491189	-0.00120696
2	2	wnt16	0.492083	-0.00156219
2	3	wnt16	0.494118	-0.000776799
2	4	wnt16	0.496248	0.000103307
2	5	wnt16	0.498684	0.00128889
2	6	wnt16	0.499763	0.0011184
2	7	wnt16	0.499916	2.19591e-05
2	8	wnt16	0.501629	0.000484893
2	9	wnt16	0.502024	-0.000369973
2	10	wnt16	0.50378	0.000136055
2	11	wnt16	0.505009	0.000114998
2	12	wnt16	0.505266	-0.000877554
2	13	wnt16	0.505791	-0.0016026
2	14	wnt16	0.507448	-0.00119498
2	15	wnt16	0.509715	-0.000177425
2	16	wnt16	0.510557	-0.000585793
2	17	wnt16	0.511448	-0.000944926
2	18	wnt16	0.513986	0.00034377
2	19	wnt16	0.51781	0.00291778
2	20	wnt16	0.523798	0.00765604
2	21	wnt16	0.535507	0.0181155
2	22	wnt16	0.556246	0.0376044
2	23	wnt16	0.598938	0.0790461
2	24	wnt16	0.673751	0.15261
2	25	wnt16	0.801468	0.279077
2	26	wnt16	0.997959	0.474318
2	27	wnt16	1.25941	0.734524
2	28	wnt16	1.55296	1.02682
2	29	wnt16	1.84416	1.31677
2	30	wnt16	2.10509	1.57645
2	31	wnt16	2.32083	1.79094
2	32	wnt16	2.4926	1.96146
2	33	wnt16	2.62242	2.09003
2	34	wnt16	2.71488	2.18124
2	35	wnt16	2.77862	2.24374
2	36	wnt16	2.82779	2.29165
2	37	wnt16	2.86413	2.32674
2	38	wnt16	2.89164	2.35301
2	39	wnt16	2.9122	2.37231
2	40	wnt16	2.9309	2.38976
2	41	wnt16	2.94937	2.40698
2	42	wnt16	2.96247	2.41883
2	43	wnt16	2.97417	2.42928
2	44	wnt16	2.98806	2.44192
2	45	wnt16	2.99396	2.44657
3	1	wnt16	0.532821	-0.000478161
3	2	wnt16	0.533527	-0.000945257
3	3	wnt16	0.535832	0.000187377
3	4	wnt16	0.537136	0.000318116
3	5	wnt16	0.539062	0.00107089
3	6	wnt16	0.539665	0.000500558
3	7	wnt16	0.5405	0.000163341
3	8	wnt16	0.54205	0.000539532
3	9	wnt16	0.543512	0.0008287
3	10	wnt16	0.543615	-0.000241118
3	11	wnt16	0.543828	-0.00120102
3	12	wnt16	0.545407	-0.000795211
3	13	wnt16	0.546366	-0.00100958
3	14	wnt16	0.548057	-0.000491771
3	15	wnt16	0.549399	-0.000322587
3	16	wnt16	0.549561	-0.00133352
3	17	wnt16	0.551219	-0.000848307
3	18	wnt16	0.55256	-0.000680912
3	19	wnt16	0.553496	-0.000918052
3	20	wnt16	0.555335	-0.000252183
3	21	wnt16	0.558043	0.0012832
3	22	wnt16	0.561135	0.00320255
3	23	wnt16	0.56687	0.00776442
3	24	wnt16	0.577185	0.0169058
3	25	wnt16	0.597946	0.0364937
3	26	wnt16	0.635718	0.0730928
3	27	wnt16	0.705776	0.141978
3	28	wnt16	0.823984	0.259013
3	29	wnt16	1.00869	0.442549
3	30	wnt16	1.2536	0.68628
3	31	wnt16	1.53315	0.964657
3	32	wnt16	1.81142	1.24176
3	33	wnt16	2.05921	1.48837
3	34	wnt16	2.26608	1.69407
3	35	wnt16	2.42742	1.85423
3	36	wnt16	2.55426	1.9799
3	37	wnt16	2.6458	2.07028
3	38	wnt16	2.71008	2.13338
3	39	wnt16	2.75471	2.17684
3	40	wnt16	2.78862	2.20957
3	41	wnt16	2.81581	2.23558
3	42	wnt16	2.83496	2.25356
3	43	wnt16	2.85313	2.27056
3	44	wnt16	2.86972	2.28598
3	45	wnt16	2.87884	2.29393
4	1	wnt16	0.461398	-0.00264011
4	2	wnt16	0.462883	-0.00224863
4	3	wnt16	0.465473	-0.000752021
4	4	wnt16	0.466735	-0.000582895
4	5	wnt16	0.468108	-0.000303232
4	6	wnt16	0.469139	-0.000365669
4	7	wnt16	0.470909	0.00031108
4	8	wnt16	0.472603	0.000911923
4	9	wnt16	0.47302	0.000236273
4	10	wnt16	0.473909	3.17078e-05
4	11	wnt16	0.475841	0.000870969
4	12	wnt16	0.476143	7.94476e-05
4	13	wnt16	0.478145	0.000988148
4	14	wnt16	0.478913	0.000663063
4	15	wnt16	0.479469	0.000125487
4	16	wnt16	0.480865	0.000428634
4	17	wnt16	0.481575	4.60005e-05
4	18	wnt16	0.482209	-0.000413166
4	19	wnt16	0.482888	-0.00082733
4	20	wnt16	0.483793	-0.00101565
4	21	wnt16	0.486008	0.000105658
4	22	wnt16	0.485739	-0.00125676
4	23	wnt16	0.487538	-0.000550235
4	24	wnt16	0.488809	-0.000372913
4	25	wnt16	0.490199	-7.60243e-05
4	26	wnt16	0.49114	-0.000228495
4	27	wnt16	0.494407	0.001946
4	28	wnt16	0.49964	0.00608602
4	29	wnt16	0.508453	0.0138059
4	30	wnt16	0.525767	0.0300267
4	31	wnt16	0.55928	0.0624456
4	32	wnt16	0.617883	0.119955
4	33	wnt16	0.724493	0.225473
4	34	wnt16	0.89269	0.392576
4	35	wnt16	1.12596	0.624751
4	36	wnt16	1.40294	0.900642
4	37	wnt16	1.68891	1.18552
4	38	wnt16	1.95339	1.4489
4	39	wnt16	2.17592	1.67035
4	40	wnt16	2.35136	1.84469
4	41	wnt16	2.48415	1.97639
4	42	wnt16	2.57963	2.07077
4	43	wnt16	2.64857	2.13862
4	44	wnt16	2.6981	2.18705
4	45	wnt16	2.7325	2.22036
5	1	wnt16	0.449605	-0.00260549
5	2	wnt16	0.450845	-0.0024203
5	3	wnt16	0.451998	-0.00232253
5	4	wnt16	0.454838	-0.000537283
5	5	wnt16	0.456136	-0.00029425
5	6	wnt16	0.457923	0.000437959
5	7	wnt16	0.459405	0.000864277
5	8	wnt16	0.461028	0.00143225
5	9	wnt16	0.461827	0.0011763
5	10	wnt16	0.462347	0.00064173
5	11	wnt16	0.463756	0.000995926
5	12	wnt16	0.46453	0.000714349
5	13	wnt16	0.464855	-1.53651e-05
5	14	wnt16	0.465551	-0.00037416
5	15	wnt16	0.467622	0.000641559
5	16	wnt16	0.468463	0.00042805
5	17	wnt16	0.468527	-0.000563597
5	18	wnt16	0.469191	-0.000953743
5	19	wnt16	0.470315	-0.000885292
5	20	wnt16	0.471306	-0.000948924
5	21	wnt16	0.472433	-0.000877284
5	22	wnt16	0.473122	-0.0012432
5	23	wnt16	0.473069	-0.00235105
5	24	wnt16	0.475644	-0.000831104
5	25	wnt16	0.478802	0.00127168
5	26	wnt16	0.482179	0.0035937
5	27	wnt16	0.487863	0.00822313
5	28	wnt16	0.498634	0.0179389
5	29	wnt16	0.519786	0.0380357
5	30	wnt16	0.556766	0.0739607
5	31	wnt16	0.628718	0.144858
5	32	wnt16	0.750511	0.265596
5	33	wnt16	0.937178	0.451209
5	34	wnt16	1.18312	0.696096
5	35	wnt16	1.45821	0.970127
5	36	wnt16	1.72956	1.24042
5	37	wnt16	1.9701	1.47991
5	38	wnt16	2.17285	1.6816
5	39	wnt16	2.32992	1.83762
5	40	wnt16	2.45049	1.95713
5	41	wnt16	2.53965	2.04524
5	42	wnt16	2.60465	2.10919
5	43	wnt16	2.6475	2.15098
5	44	wnt16	2.67904	2.18146
5	45	wnt16	2.69988	2.20125
6	1	wnt16	0.465237	-0.00245559
6	2	wnt16	0.466072	-0.00266619
6	3	wnt16	0.469317	-0.00046635
6	4	wnt16	0.470038	-0.000791422
6	5	wnt16	0.471477	-0.00039787
6	6	wnt16	0.472896	-2.49123e-05
6	7	wnt16	0.475078	0.00111173
6	8	wnt16	0.475046	3.37028e-05
6	9	wnt16	0.475909	-0.000148407
6	10	wnt16	0.478018	0.000914236
6	11	wnt16	0.479006	0.000857266
6	12	wnt16	0.480456	0.00126146
6	13	wnt16	0.481493	0.00125232
6	14	wnt16	0.482064	0.000778445
6	15	wnt16	0.482274	-5.73792e-05
6	16	wnt16	0.484068	0.000690403
6	17	wnt16	0.484305	-0.000117943
6	18	wnt16	0.484647	-0.000821982
6	19	wnt16	0.485458	-0.00105666
6	20	wnt16	0.486174	-0.00138591
6	21	wnt16	0.487512	-0.00109327
6	22	wnt16	0.488471	-0.00118058
6	23	wnt16	0.489879	-0.000818048
6	24	wnt16	0.490086	-0.00165679
6	25	wnt16	0.491243	-0.00154487
6	26	wnt16	0.492252	-0.00158143
6	27	wnt16	0.49413	-0.000749097
6	28	wnt16	0.49775	0.00182438
6	29	wnt16	0.50214	0.00516898
6	30	wnt16	0.509916	0.0118996
6	31	wnt16	0.526977	0.0279152
6	32	wnt16	0.558089	0.0579812
6	33	wnt16	0.616389	0.115235
6	34	wnt16	0.718604	0.216405
6	35	wnt16	0.881273	0.378028
6	36	wnt16	1.10701	0.602716
6	37	wnt16	1.38246	0.877127
6	38	wnt16	1.66914	1.16276
6	39	wnt16	1.92765	1.42023
6	40	wnt16	2.15163	1.64315
6	41	wnt16	2.33579	1.82627
6	42	wnt16	2.4748	1.96424
6	43	wnt16	2.57418	2.06257
6	44	wnt16	2.65006	2.13741
6	45	wnt16	2.70064	2.18694
7	1	wnt16	0.487314	-0.00232578
7	2	wnt16	0.487781	-0.00301554
7	3	wnt16	0.490268	-0.00168569
7	4	wnt16	0.492784	-0.000327581
7	5	wnt16	0.494142	-0.000126313
7	6	wnt16	0.495991	0.00056562
7	7	wnt16	0.496451	-0.000131563
7	8	wnt16	0.49857	0.000830141
7	9	wnt16	0.499575	0.000677208
7	10	wnt16	0.500809	0.000754648
7	11	wnt16	0.502759	0.00154743
7	12	wnt16	0.503504	0.00113489
7	13	wnt16	0.504106	0.000579776
7	14	wnt16	0.505602	0.000918671
7	15	wnt16	0.506275	0.00043377
7	16	wnt16	0.506656	-0.000341584
7	17	wnt16	0.506992	-0.00116283
7	18	wnt16	0.507643	-0.00166925
7	19	wnt16	0.508231	-0.00223909
7	20	wnt16	0.509626	-0.00200117
7	21	wnt16	0.511331	-0.00145312
7	22	wnt16	0.513065	-0.000876519
7	23	wnt16	0.514541	-0.000557711
7	24	wnt16	0.517342	0.00108593
7	25	wnt16	0.521458	0.00404433
7	26	wnt16	0.529995	0.0114249
7	27	wnt16	0.544797	0.0250695
7	28	wnt16	0.572907	0.0520218
7	29	wnt16	0.627589	0.105547
7	30	wnt16	0.723483	0.200284
7	31	wnt16	0.881899	0.357542
7	32	wnt16	1.10655	0.58104
7	33	wnt16	1.37858	0.851912
7	34	wnt16	1.66585	1.13802
7	35	wnt16	1.93451	1.40552
7	36	wnt16	2.16149	1.63135
7	37	wnt16	2.34516	1.81386
7	38	wnt16	2.4886	1.95614
7	39	wnt16	2.58932	2.0557
7	40	wnt16	2.66329	2.12852
7	41	wnt16	2.7202	2.18427
7	42	wnt16	2.75974	2.22265
7	43	wnt16	2.78873	2.25049
7	44	wnt16	2.81266	2.27326
7	45	wnt16	2.82774	2.28718
8	1	wnt16	0.491266	-0.0088569
8	2	wnt16	0.492187	-0.009173
8	3	wnt16	0.495489	-0.00710807
8	4	wnt16	0.498901	-0.00493395
8	5	wnt16	0.504807	-0.00026516
8	6	wnt16	0.507553	0.00124452
8	7	wnt16	0.50911	0.0015636
8	8	wnt16	0.511661	0.00287796
8	9	wnt16	0.512732	0.00271126
8	10	wnt16	0.51417	0.00291166
8	11	wnt16	0.514846	0.00235074
8	12	wnt16	0.514653	0.000920239
8	13	wnt16	0.516415	0.00144489
8	14	wnt16	0.516763	0.000556263
8	15	wnt16	0.518855	0.00141041
8	16	wnt16	0.51913	0.000448765
8	17	wnt16	0.520409	0.000489728
8	18	wnt16	0.521367	0.000210792
8	19	wnt16	0.522529	0.000135705
8	20	wnt16	0.522812	-0.00081861
8	21	wnt16	0.52459	-0.00027834
8	22	wnt16	0.52483	-0.00127527
8	23	wnt16	0.525891	-0.00145091
8	24	wnt16	0.526958	-0.00162143
8	25	wnt16	0.527839	-0.00197809
8	26	wnt16	0.530357	-0.000696811
8	27	wnt16	0.533442	0.00115011
8	28	wnt16	0.53789	0.00436127
8	29	wnt16	0.547631	0.0128651
8	30	wnt16	0.562001	0.0259981
8	31	wnt16	0.593197	0.0559563
8	32	wnt16	0.649918	0.111441
8	33	wnt16	0.750821	0.211106
8	34	wnt16	0.913804	0.372852
8	35	wnt16	1.13878	0.596588
8	36	wnt16	1.4085	0.86507
8	37	wnt16	1.68623	1.14156
8	38	wnt16	1.94264	1.39674
8	39	wnt16	2.16078	1.61364
8	40	wnt16	2.33694	1.78857
8	41	wnt16	2.46957	1.91996
8	42	wnt16	2.56847	2.01762
8	43	wnt16	2.6431	2.09101
8	44	wnt16	2.69435	2.14102
8	45	wnt16	2.72705	2.17249
9	1	wnt16	0.474979	-0.00371907
9	2	wnt16	0.476186	-0.00358926
9	3	wnt16	0.478332	-0.00251922
9	4	wnt16	0.481313	-0.000614806
9	5	wnt16	0.483633	0.000629041
9	6	wnt16	0.484926	0.000846346
9	7	wnt16	0.486034	0.000877835
9	8	wnt16	0.48724	0.00100773
9	9	wnt16	0.488006	0.000696939
9	10	wnt16	0.488885	0.000499605
9	11	wnt16	0.489562	0.00010033
9	12	wnt16	0.489872	-0.000665841
9	13	wnt16	0.492551	0.000937124
9	14	wnt16	0.493674	0.0009839
9	15	wnt16	0.493081	-0.000685728
9	16	wnt16	0.49487	2.67134e-05
9	17	wnt16	0.495947	2.74455e-05
9	18	wnt16	0.496395	-0.000600234
9	19	wnt16	0.497801	-0.000270782
9	20	wnt16	0.498267	-0.000880998
9	21	wnt16	0.499362	-0.000862652
9	22	wnt16	0.500402	-0.000898428
9	23	wnt16	0.501804	-0.000573119
9	24	wnt16	0.502992	-0.000461552
9	25	wnt16	0.50459	6.04529e-05
9	26	wnt16	0.507946	0.0023399
9	27	wnt16	0.512467	0.00578462
9	28	wnt16	0.520974	0.0132159
9	29	wnt16	0.537269	0.0284342
9	30	wnt16	0.566553	0.0566424
9	31	wnt16	0.620816	0.109829
9	32	wnt16	0.718703	0.206639
9	33	wnt16	0.878365	0.365225
9	34	wnt16	1.10168	0.587462
9	35	wnt16	1.37023	0.854939
9	36	wnt16	1.65217	1.1358
9	37	wnt16	1.91836	1.40091
9	38	wnt16	2.14869	1.63017
9	39	wnt16	2.32911	1.80951
9	40	wnt16	2.46713	1.94646
9	41	wnt16	2.57278	2.05103
9	42	wnt16	2.64702	2.12419
9	43	wnt16	2.70183	2.17793
9	44	wnt16	2.74262	2.21764
9	45	wnt16	2.77287	2.24681
10	1	wnt16	0.520608	-0.0046135
10	2	wnt16	0.522493	-0.00433025
10	3	wnt16	0.525191	-0.00323381
10	4	wnt16	0.527831	-0.00219619
10	5	wnt16	0.530176	-0.00145243
10	6	wnt16	0.533156	-7.39978e-05
10	7	wnt16	0.536135	0.00130271
10	8	wnt16	0.537405	0.000971141
10	9	wnt16	0.539659	0.00162359
10	10	wnt16	0.540946	0.00130818
10	11	wnt16	0.541156	-8.35177e-05
10	12	wnt16	0.542533	-0.000308271
10	13	wnt16	0.54519	0.000747521
10	14	wnt16	0.546328	0.000283395
10	15	wnt16	0.547698	5.21441e-05
10	16	wnt16	0.551748	0.00250054
10	17	wnt16	0.553422	0.00257291
10	18	wnt16	0.554463	0.00201199
10	19	wnt16	0.555188	0.00113463
10	20	wnt16	0.555851	0.000196464
10	21	wnt16	0.556836	-0.000420012
10	22	wnt16	0.557361	-0.00149759
10	23	wnt16	0.559756	-0.000703938
10	24	wnt16	0.561524	-0.000538102
10	25	wnt16	0.561114	-0.00254998
10	26	wnt16	0.562258	-0.00300719
10	27	wnt16	0.565824	-0.00104321
10	28	wnt16	0.570872	0.00240303
10	29	wnt16	0.578468	0.00839784
10	30	wnt16	0.59272	0.0210477
10	31	wnt16	0.620855	0.0475812
10	32	wnt16	0.672242	0.0973664
10	33	wnt16	0.764316	0.187839
10	34	wnt16	0.918924	0.340845
10	35	wnt16	1.14373	0.564051
10	36	wnt16	1.42334	0.842054
10	37	wnt16	1.72752	1.14464
10	38	wnt16	2.01451	1.43002
10	39	wnt16	2.25791	1.67182
10	40	wnt16	2.45513	1.86744
10	41	wnt16	2.60499	2.01569
10	42	wnt16	2.71619	2.1253
10	43	wnt16	2.7905	2.19801
10	44	wnt16	2.84959	2.25549
10	45	wnt16	2.88508	2.28939
11	1
11	2
11	3
11	4
11	5
11	6
11	7
11	8
11	9
11	10
11	11
11	12
11	13
11	14
11	15
11	16
11	17
11	18
11	19
11	20
11	21
11	22
11	23
11	24
11	25
11	26
11	27
11	28
11	29
11	30
11	31
11	32
11	33
11	34
11	35
11	36
11	37
11	38
11	39
11	40
11	41
11	42
11	43
11	44
11	45
12	1
12	2
12	3
12	4
12	5
12	6
12	7
12	8
12	9
12	10
12	11
12	12
12	13
12	14
12	15
12	16
12	17
12	18
12	19
12	20
12	21
12	22
12	23
12	24
12	25
12	26
12	27
12	28
12	29
12	30
12	31
12	32
12	33
12	34
12	35
12	36
12	37
12	38
12	39
12	40
12	41
12	42
12	43
12	44
12	45
13	1	wnt16	0.542213	-0.00224318
13	2	wnt16	0.543977	-0.00194341
13	3	wnt16	0.546504	-0.000881941
13	4	wnt16	0.548164	-0.000686829
13	5	wnt16	0.550508	0.000192366
13	6	wnt16	0.55251	0.000728536
13	7	wnt16	0.553457	0.000211194
13	8	wnt16	0.554716	5.40516e-06
13	9	wnt16	0.556719	0.000543184
13	10	wnt16	0.558773	0.0011321
13	11	wnt16	0.560261	0.0011552
13	12	wnt16	0.560412	-0.000159237
13	13	wnt16	0.561936	-0.000100262
13	14	wnt16	0.56392	0.000418563
13	15	wnt16	0.564155	-0.000812008
13	16	wnt16	0.564926	-0.00150536
13	17	wnt16	0.56572	-0.00217625
13	18	wnt16	0.568241	-0.0011205
13	19	wnt16	0.571536	0.000709624
13	20	wnt16	0.574638	0.00234622
13	21	wnt16	0.581378	0.00762089
13	22	wnt16	0.593795	0.0185734
13	23	wnt16	0.615525	0.0388385
13	24	wnt16	0.656831	0.0786793
13	25	wnt16	0.733883	0.154266
13	26	wnt16	0.864868	0.283786
13	27	wnt16	1.06458	0.482035
13	28	wnt16	1.32503	0.741017
13	29	wnt16	1.61871	1.03323
13	30	wnt16	1.905	1.31805
13	31	wnt16	2.16096	1.57255
13	32	wnt16	2.37122	1.78134
13	33	wnt16	2.53446	1.94312
13	34	wnt16	2.66073	2.06792
13	35	wnt16	2.75103	2.15677
13	36	wnt16	2.8141	2.21837
13	37	wnt16	2.8635	2.26631
13	38	wnt16	2.89969	2.30103
13	39	wnt16	2.92582	2.32569
13	40	wnt16	2.94909	2.3475
13	41	wnt16	2.96547	2.36241
13	42	wnt16	2.9831	2.37858
13	43	wnt16	2.99674	2.39076
13	44	wnt16	3.0067	2.39925
13	45	wnt16	3.01411	2.40519
14	1	wnt16	0.505271	-0.000623145
14	2	wnt16	0.506259	-0.000987166
14	3	wnt16	0.508249	-0.000347862
14	4	wnt16	0.509138	-0.00081035
14	5	wnt16	0.511787	0.000487347
14	6	wnt16	0.513149	0.000496987
14	7	wnt16	0.514664	0.000661183
14	8	wnt16	0.516012	0.000657293
14	9	wnt16	0.517253	0.000547128
14	10	wnt16	0.518874	0.000816466
14	11	wnt16	0.52008	0.000671492
14	12	wnt16	0.519706	-0.00105461
14	13	wnt16	0.520259	-0.00185244
14	14	wnt16	0.522516	-0.000946642
14	15	wnt16	0.524118	-0.000696795
14	16	wnt16	0.525079	-0.00108674
14	17	wnt16	0.527476	-4.10553e-05
14	18	wnt16	0.52931	0.00044119
14	19	wnt16	0.532277	0.00205741
14	20	wnt16	0.538802	0.00723043
14	21	wnt16	0.549282	0.0163588
14	22	wnt16	0.569217	0.0349424
14	23	wnt16	0.608713	0.0730876
14	24	wnt16	0.68386	0.146882
14	25	wnt16	0.811442	0.273113
14	26	wnt16	1.00743	0.467747
14	27	wnt16	1.26821	0.727175
14	28	wnt16	1.56338	1.02099
14	29	wnt16	1.85641	1.31268
14	30	wnt16	2.11367	1.56858
14	31	wnt16	2.33236	1.78593
14	32	wnt16	2.50349	1.9557
14	33	wnt16	2.6301	2.08096
14	34	wnt16	2.72173	2.17123
14	35	wnt16	2.78545	2.23361
14	36	wnt16	2.83269	2.2795
14	37	wnt16	2.87217	2.31763
14	38	wnt16	2.90232	2.34642
14	39	wnt16	2.92191	2.36466
14	40	wnt16	2.93908	2.38048
14	41	wnt16	2.95324	2.39329
14	42	wnt16	2.96589	2.40459
14	43	wnt16	2.97884	2.41619
14	44	wnt16	2.9902	2.42619
14	45	wnt16	2.9993	2.43394
15	1	wnt16	0.518266	-9.00426e-05
15	2	wnt16	0.52024	0.000494677
15	3	wnt16	0.521289	0.000154214
15	4	wnt16	0.52227	-0.000253423
15	5	wnt16	0.524103	0.000189497
15	6	wnt16	0.525467	0.000164343
15	7	wnt16	0.526873	0.000181626
15	8	wnt16	0.528477	0.000396142
15	9	wnt16	0.529521	5.15662e-05
15	10	wnt16	0.531339	0.000480003
15	11	wnt16	0.533356	0.00110722
15	12	wnt16	0.534028	0.000390653
15	13	wnt16	0.534669	-0.000357268
15	14	wnt16	0.535896	-0.000519692
15	15	wnt16	0.537212	-0.000593425
15	16	wnt16	0.538494	-0.000700118
15	17	wnt16	0.539084	-0.00149995
15	18	wnt16	0.540637	-0.00133604
15	19	wnt16	0.541889	-0.0014732
15	20	wnt16	0.543252	-0.0014996
15	21	wnt16	0.547125	0.000984242
15	22	wnt16	0.551663	0.00413321
15	23	wnt16	0.558407	0.00948833
15	24	wnt16	0.571604	0.0212955
15	25	wnt16	0.595978	0.0442809
15	26	wnt16	0.643581	0.0904943
15	27	wnt16	0.728949	0.174474
15	28	wnt16	0.873745	0.31788
15	29	wnt16	1.09	0.532742
15	30	wnt16	1.36254	0.803902
15	31	wnt16	1.65816	1.09813
15	32	wnt16	1.94576	1.38434
15	33	wnt16	2.1987	1.63589
15	34	wnt16	2.40363	1.83943
15	35	wnt16	2.56041	1.99482
15	36	wnt16	2.68141	2.11443
15	37	wnt16	2.76983	2.20146
15	38	wnt16	2.82723	2.25747
15	39	wnt16	2.87345	2.3023
15	40	wnt16	2.90762	2.33509
15	41	wnt16	2.93091	2.35699
15	42	wnt16	2.95209	2.37678
15	43	wnt16	2.97504	2.39833
15	44	wnt16	2.9895	2.4114
15	45	wnt16	2.99753	2.41805
16	1	wnt16	0.508596	-2.16691e-05
16	2	wnt16	0.50921	-0.00037433
16	3	wnt16	0.510902	0.000351198
16	4	wnt16	0.512665	0.00114789
16	5	wnt16	0.513423	0.000939954
16	6	wnt16	0.514078	0.000628361
16	7	wnt16	0.51403	-0.000386031
16	8	wnt16	0.515404	2.09698e-05
16	9	wnt16	0.516549	0.000199923
16	10	wnt16	0.516855	-0.00046143
16	11	wnt16	0.518383	0.000100543
16	12	wnt16	0.520605	0.00135584
16	13	wnt16	0.521015	0.000799328
16	14	wnt16	0.520859	-0.000322947
16	15	wnt16	0.521934	-0.000214924
16	16	wnt16	0.52309	-2.56589e-05
16	17	wnt16	0.52322	-0.000861952
16	18	wnt16	0.52313	-0.00191878
16	19	wnt16	0.523902	-0.00211271
16	20	wnt16	0.525535	-0.00144637
16	21	wnt16	0.526474	-0.00147383
16	22	wnt16	0.528073	-0.000841049
16	23	wnt16	0.528757	-0.00112367
16	24	wnt16	0.529223	-0.00162505
16	25	wnt16	0.53092	-0.000893798
16	26	wnt16	0.532605	-0.000175721
16	27	wnt16	0.536169	0.00242205
16	28	wnt16	0.540632	0.00591788
16	29	wnt16	0.548261	0.012581
16	30	wnt16	0.563939	0.0272923
16	31	wnt16	0.594778	0.0571651
16	32	wnt16	0.650358	0.111778
16	33	wnt16	0.750034	0.210488
16	34	wnt16	0.911901	0.371389
16	35	wnt16	1.14052	0.599036
16	36	wnt16	1.41416	0.871718
16	37	wnt16	1.70129	1.15787
16	38	wnt16	1.97077	1.42639
16	39	wnt16	2.19707	1.65173
16	40	wnt16	2.37301	1.82669
16	41	wnt16	2.50935	1.96207
16	42	wnt16	2.60857	2.06033
16	43	wnt16	2.67989	2.13068
16	44	wnt16	2.73212	2.18195
16	45	wnt16	2.76445	2.2133
17	1	wnt16	0.46395	-0.00201191
17	2	wnt16	0.464482	-0.00249136
17	3	wnt16	0.466591	-0.00139426
17	4	wnt16	0.468818	-0.000178526
17	5	wnt16	0.469503	-0.000504462
17	6	wnt16	0.470687	-0.00033261
17	7	wnt16	0.472265	0.000234152
17	8	wnt16	0.474312	0.00126991
17	9	wnt16	0.475802	0.00174864
17	10	wnt16	0.476132	0.00106642
17	11	wnt16	0.47591	-0.000166553
17	12	wnt16	0.477479	0.000390584
17	13	wnt16	0.478364	0.000264025
17	14	wnt16	0.479519	0.000407922
17	15	wnt16	0.480821	0.000698745
17	16	wnt16	0.481169	3.52675e-05
17	17	wnt16	0.481092	-0.00105414
17	18	wnt16	0.481715	-0.00144189
17	19	wnt16	0.482723	-0.00144552
17	20	wnt16	0.484429	-0.00075105
17	21	wnt16	0.48605	-0.000141789
17	22	wnt16	0.486897	-0.000305869
17	23	wnt16	0.487518	-0.000696417
17	24	wnt16	0.488577	-0.000649407
17	25	wnt16	0.491014	0.000776348
17	26	wnt16	0.493419	0.00217048
17	27	wnt16	0.499703	0.00744229
17	28	wnt16	0.512102	0.0188297
17	29	wnt16	0.533732	0.0394488
17	30	wnt16	0.574136	0.0788409
17	31	wnt16	0.647336	0.15103
17	32	wnt16	0.774332	0.277014
17	33	wnt16	0.969953	0.471624
17	34	wnt16	1.22822	0.728874
17	35	wnt16	1.51621	1.01586
17	36	wnt16	1.8013	1.29994
17	37	wnt16	2.05839	1.55602
17	38	wnt16	2.27256	1.76917
17	39	wnt16	2.43807	1.93368
17	40	wnt16	2.56276	2.05735
17	41	wnt16	2.65622	2.1498
17	42	wnt16	2.723	2.21557
17	43	wnt16	2.76549	2.25704
17	44	wnt16	2.80142	2.29196
17	45	wnt16	2.82485	2.31439
18	1	wnt16	0.49284	-0.00160706
18	2	wnt16	0.493482	-0.00204761
18	3	wnt16	0.495584	-0.00102683
18	4	wnt16	0.498284	0.000590684
18	5	wnt16	0.499361	0.000586264
18	6	wnt16	0.499421	-0.000435935
18	7	wnt16	0.499867	-0.00107184
18	8	wnt16	0.501908	-0.000113462
18	9	wnt16	0.503107	3.83132e-06
18	10	wnt16	0.503935	-0.000249915
18	11	wnt16	0.505659	0.000391661
18	12	wnt16	0.507735	0.00138622
18	13	wnt16	0.50825	0.000819426
18	14	wnt16	0.509544	0.00103095
18	15	wnt16	0.509873	0.00027784
18	16	wnt16	0.509962	-0.000714944
18	17	wnt16	0.511462	-0.000296469
18	18	wnt16	0.51344	0.000599082
18	19	wnt16	0.513803	-0.000119282
18	20	wnt16	0.514709	-0.000295184
18	21	wnt16	0.515618	-0.000468762
18	22	wnt16	0.516524	-0.000643949
18	23	wnt16	0.517318	-0.000932384
18	24	wnt16	0.519288	-4.41052e-05
18	25	wnt16	0.520725	0.000310951
18	26	wnt16	0.520848	-0.000648693
18	27	wnt16	0.521841	-0.000737513
18	28	wnt16	0.525462	0.00180235
18	29	wnt16	0.530498	0.00575604
18	30	wnt16	0.54033	0.0145063
18	31	wnt16	0.557769	0.0308632
18	32	wnt16	0.590286	0.0622976
18	33	wnt16	0.651713	0.122643
18	34	wnt16	0.761823	0.231671
18	35	wnt16	0.934935	0.403701
18	36	wnt16	1.16968	0.637365
18	37	wnt16	1.45007	0.916668
18	38	wnt16	1.73947	1.20499
18	39	wnt16	2.0062	1.47064
18	40	wnt16	2.22977	1.69313
18	41	wnt16	2.41058	1.87285
18	42	wnt16	2.54735	2.00855
18	43	wnt16	2.64835	2.10846
18	44	wnt16	2.72235	2.18138
18	45	wnt16	2.77277	2.23072
19	1	wnt16	0.48267	-0.00257371
19	2	wnt16	0.483819	-0.00265719
19	3	wnt16	0.487515	-0.000193321
19	4	wnt16	0.489845	0.00090462
19	5	wnt16	0.489663	-0.000509627
19	6	wnt16	0.490303	-0.00110151
19	7	wnt16	0.492276	-0.000360451
19	8	wnt16	0.492924	-0.000945179
19	9	wnt16	0.494926	-0.000174558
19	10	wnt16	0.497562	0.00122945
19	11	wnt16	0.499296	0.00173102
19	12	wnt16	0.499434	0.00063658
19	13	wnt16	0.499825	-0.00020415
19	14	wnt16	0.50208	0.000817943
19	15	wnt16	0.502005	-0.000488419
19	16	wnt16	0.503688	-3.76961e-05
19	17	wnt16	0.506052	0.00109407
19	18	wnt16	0.506559	0.000368376
19	19	wnt16	0.507649	0.000226927
19	20	wnt16	0.507436	-0.00121808
19	21	wnt16	0.507361	-0.00252593
19	22	wnt16	0.509497	-0.00162173
19	23	wnt16	0.511309	-0.00104226
19	24	wnt16	0.513485	-9.83114e-05
19	25	wnt16	0.518328	0.00351223
19	26	wnt16	0.525678	0.00963082
19	27	wnt16	0.540735	0.0234553
19	28	wnt16	0.569567	0.0510554
19	29	wnt16	0.623141	0.103397
19	30	wnt16	0.716982	0.196006
19	31	wnt16	0.872414	0.350206
19	32	wnt16	1.09565	0.572214
19	33	wnt16	1.37156	0.846888
19	34	wnt16	1.6648	1.13889
19	35	wnt16	1.93664	1.40951
19	36	wnt16	2.17602	1.64765
19	37	wnt16	2.37158	1.84198
19	38	wnt16	2.51668	1.98585
19	39	wnt16	2.62661	2.09455
19	40	wnt16	2.70724	2.17394
19	41	wnt16	2.76287	2.22834
19	42	wnt16	2.8047	2.26894
19	43	wnt16	2.8339	2.2969
19	44	wnt16	2.85996	2.32174
19	45	wnt16	2.87894	2.33948
20	1	wnt16	0.470161	-0.00244739
20	2	wnt16	0.470658	-0.00310278
20	3	wnt16	0.472955	-0.00195774
20	4	wnt16	0.475366	-0.000698098
20	5	wnt16	0.476234	-0.000981594
20	6	wnt16	0.477677	-0.000691277
20	7	wnt16	0.479773	0.000253798
20	8	wnt16	0.481616	0.000944748
20	9	wnt16	0.482748	0.000924765
20	10	wnt16	0.483371	0.000395667
20	11	wnt16	0.484622	0.000495399
20	12	wnt16	0.486354	0.00107504
20	13	wnt16	0.488122	0.00169136
20	14	wnt16	0.488829	0.0012464
20	15	wnt16	0.490136	0.00140109
20	16	wnt16	0.491037	0.00115088
20	17	wnt16	0.49104	1.74454e-06
20	18	wnt16	0.491378	-0.000811488
20	19	wnt16	0.492521	-0.000820534
20	20	wnt16	0.493951	-0.000542316
20	21	wnt16	0.494761	-0.000884136
20	22	wnt16	0.496219	-0.000578231
20	23	wnt16	0.49627	-0.0016795
20	24	wnt16	0.496949	-0.00215156
20	25	wnt16	0.498789	-0.00146404
20	26	wnt16	0.502696	0.00129177
20	27	wnt16	0.504944	0.00238785
20	28	wnt16	0.5101	0.00639115
20	29	wnt16	0.520785	0.0159246
20	30	wnt16	0.539608	0.0335955
20	31	wnt16	0.575608	0.0684435
20	32	wnt16	0.644759	0.136443
20	33	wnt16	0.763708	0.25424
20	34	wnt16	0.94818	0.437561
20	35	wnt16	1.19385	0.682076
20	36	wnt16	1.47742	0.9645
20	37	wnt16	1.76186	1.24779
20	38	wnt16	2.01605	1.50082
20	39	wnt16	2.22942	1.71304
20	40	wnt16	2.39723	1.8797
20	41	wnt16	2.52265	2.00396
20	42	wnt16	2.61562	2.09579
20	43	wnt16	2.68412	2.16314
20	44	wnt16	2.7337	2.21156
20	45	wnt16	2.76947	2.24618
21	1	wnt16	0.497643	-0.0035924
21	2	wnt16	0.499276	-0.00325442
21	3	wnt16	0.501753	-0.00207269
21	4	wnt16	0.503865	-0.00125465
21	5	wnt16	0.505539	-0.00087559
21	6	wnt16	0.508011	0.000301394
21	7	wnt16	0.510045	0.0010413
21	8	wnt16	0.511078	0.000779485
21	9	wnt16	0.511696	0.000102944
21	10	wnt16	0.513317	0.000428773
21	11	wnt16	0.515043	0.000860044
21	12	wnt16	0.516971	0.00149361
21	13	wnt16	0.517466	0.00069357
21	14	wnt16	0.518051	-1.60516e-05
21	15	wnt16	0.520147	0.000784887
21	16	wnt16	0.520845	0.000188454
21	17	wnt16	0.521989	3.76257e-05
21	18	wnt16	0.523057	-0.000188781
21	19	wnt16	0.52428	-0.000260276
21	20	wnt16	0.526004	0.000168789
21	21	wnt16	0.528176	0.00104644
21	22	wnt16	0.527999	-0.000425229
21	23	wnt16	0.52789	-0.00182889
21	24	wnt16	0.529498	-0.00151611
21	25	wnt16	0.531332	-0.000977015
21	26	wnt16	0.535091	0.00148797
21	27	wnt16	0.54069	0.00579169
21	28	wnt16	0.54831	0.0121171
21	29	wnt16	0.564151	0.0266635
21	30	wnt16	0.595883	0.0571011
21	31	wnt16	0.650803	0.110727
21	32	wnt16	0.752025	0.210654
21	33	wnt16	0.916483	0.373816
21	34	wnt16	1.14772	0.603761
21	35	wnt16	1.42887	0.883611
21	36	wnt16	1.72225	1.1757
21	37	wnt16	1.99031	1.44247
21	38	wnt16	2.22226	1.67312
21	39	wnt16	2.40494	1.8545
21	40	wnt16	2.54531	1.99358
21	41	wnt16	2.64661	2.09358
21	42	wnt16	2.72112	2.1668
21	43	wnt16	2.77182	2.21621
21	44	wnt16	2.81238	2.25547
21	45	wnt16	2.83877	2.28056
22	1	wnt16	0.491287	-0.00348622
22	2	wnt16	0.492977	-0.00298715
22	3	wnt16	0.495682	-0.00147384
22	4	wnt16	0.496908	-0.00143956
22	5	wnt16	0.499908	0.000368701
22	6	wnt16	0.50089	0.000159345
22	7	wnt16	0.501575	-0.000347051
22	8	wnt16	0.503624	0.000510486
22	9	wnt16	0.504529	0.000224091
22	10	wnt16	0.506222	0.000725729
22	11	wnt16	0.507633	0.000945556
22	12	wnt16	0.508827	0.000948064
22	13	wnt16	0.509692	0.000621019
22	14	wnt16	0.511043	0.000780943
22	15	wnt16	0.512175	0.000721344
22	16	wnt16	0.513216	0.00057037
22	17	wnt16	0.513657	-0.000179749
22	18	wnt16	0.515119	9.03845e-05
22	19	wnt16	0.516423	0.000203102
22	20	wnt16	0.517128	-0.000282849
22	21	wnt16	0.517815	-0.000788113
22	22	wnt16	0.51823	-0.00156434
22	23	wnt16	0.519514	-0.00147135
22	24	wnt16	0.520527	-0.00165058
22	25	wnt16	0.522611	-0.000757753
22	26	wnt16	0.525571	0.00101072
22	27	wnt16	0.527827	0.00207533
22	28	wnt16	0.532399	0.00545593
22	29	wnt16	0.541387	0.0132523
22	30	wnt16	0.5577	0.0283733
22	31	wnt16	0.589664	0.0591459
22	32	wnt16	0.64744	0.115731
22	33	wnt16	0.75195	0.219049
22	34	wnt16	0.921119	0.387027
22	35	wnt16	1.15854	0.623258
22	36	wnt16	1.44516	0.908685
22	37	wnt16	1.74456	1.20689
22	38	wnt16	2.02305	1.48419
22	39	wnt16	2.25899	1.71894
22	40	wnt16	2.45069	1.90945
22	41	wnt16	2.59125	2.04881
22	42	wnt16	2.69641	2.15278
22	43	wnt16	2.77039	2.22558
22	44	wnt16	2.82595	2.27994
22	45	wnt16	2.86165	2.31446
23	1
23	2
23	3
23	4
23	5
23	6
23	7
23	8
23	9
23	10
23	11
23	12
23	13
23	14
23	15
23	16
23	17
23	18
23	19
23	20
23	21
23	22
23	23
23	24
23	25
23	26
23	27
23	28
23	29
23	30
23	31
23	32
23	33
23	34
23	35
23	36
23	37
23	38
23	39
23	40
23	41
23	42
23	43
23	44
23	45
24	1
24	2
24	3
24	4
24	5
24	6
24	7
24	8
24	9
24	10
24	11
24	12
24	13
24	14
24	15
24	16
24	17
24	18
24	19
24	20
24	21
24	22
24	23
24	24
24	25
24	26
24	27
24	28
24	29
24	30
24	31
24	32
24	33
24	34
24	35
24	36
24	37
24	38
24	39
24	40
24	41
24	42
24	43
24	44
24	45
25	1	runx2	0.424233	-0.00393127
25	2	runx2	0.426495	-0.00297101
25	3	runx2	0.42934	-0.0014277
25	4	runx2	0.431203	-0.000867032
25	5	runx2	0.433358	-1.3885e-05
25	6	runx2	0.434829	0.000155031
25	7	runx2	0.436147	0.000171925
25	8	runx2	0.437936	0.00065895
25	9	runx2	0.439575	0.000995802
25	10	runx2	0.440842	0.000961168
25	11	runx2	0.441303	0.000119755
25	12	runx2	0.442617	0.000132238
25	13	runx2	0.444325	0.000538619
25	14	runx2	0.446083	0.00099468
25	15	runx2	0.446387	-3.40397e-06
25	16	runx2	0.448218	0.00052603
25	17	runx2	0.449309	0.000315443
25	18	runx2	0.450234	-6.19475e-05
25	19	runx2	0.450138	-0.00145974
25	20	runx2	0.451608	-0.00129148
25	21	runx2	0.453006	-0.00119531
25	22	runx2	0.454559	-0.000944231
25	23	runx2	0.455612	-0.00119282
25	24	runx2	0.458034	-7.32661e-05
25	25	runx2	0.46237	0.00296117
25	26	runx2	0.468547	0.00783656
25	27	runx2	0.480267	0.0182543
25	28	runx2	0.502015	0.0387009
25	29	runx2	0.541673	0.0770568
25	30	runx2	0.612424	0.146506
25	31	runx2	0.728256	0.261036
25	32	runx2	0.896824	0.428302
25	33	runx2	1.10266	0.632841
25	34	runx2	1.31906	0.847931
25	35	runx2	1.52904	1.05662
25	36	runx2	1.73047	1.25674
25	37	runx2	1.92025	1.44522
25	38	runx2	2.09844	1.6221
25	39	runx2	2.26468	1.78704
25	40	runx2	2.41697	1.93804
25	41	runx2	2.55864	2.07841
25	42	runx2	2.69181	2.21027
25	43	runx2	2.81183	2.32899
25	44	runx2	2.92143	2.43728
25	45	runx2	3.0101	2.52466
26	1	runx2	0.443263	-0.004436
26	2	runx2	0.444865	-0.00413679
26	3	runx2	0.447988	-0.00231802
26	4	runx2	0.450028	-0.00158137
26	5	runx2	0.452466	-0.000447005
26	6	runx2	0.455006	0.000789459
26	7	runx2	0.457358	0.00183841
26	8	runx2	0.458746	0.00192259
26	9	runx2	0.460061	0.00193368
26	10	runx2	0.460285	0.000854531
26	11	runx2	0.46138	0.000645583
26	12	runx2	0.461667	-0.000370651
26	13	runx2	0.463163	-0.000178549
26	14	runx2	0.464638	-7.21963e-06
26	15	runx2	0.465776	-0.000172656
26	16	runx2	0.466943	-0.000308827
26	17	runx2	0.468157	-0.000398507
26	18	runx2	0.46917	-0.000689471
26	19	runx2	0.469218	-0.00194469
26	20	runx2	0.471242	-0.0012238
26	21	runx2	0.472401	-0.00136868
26	22	runx2	0.474651	-0.000422786
26	23	runx2	0.476595	0.000218138
26	24	runx2	0.48091	0.00322984
26	25	runx2	0.487875	0.00889126
26	26	runx2	0.500325	0.0200378
26	27	runx2	0.523963	0.042372
26	28	runx2	0.567013	0.0841187
26	29	runx2	0.64281	0.158612
26	30	runx2	0.766753	0.281251
26	31	runx2	0.942796	0.45599
26	32	runx2	1.15174	0.66363
26	33	runx2	1.36907	0.879662
26	34	runx2	1.58084	1.09012
26	35	runx2	1.78147	1.28945
26	36	runx2	1.96994	1.47662
26	37	runx2	2.14839	1.65377
26	38	runx2	2.31563	1.8197
26	39	runx2	2.46681	1.96957
26	40	runx2	2.60857	2.11003
26	41	runx2	2.74374	2.2439
26	42	runx2	2.86507	2.36392
26	43	runx2	2.97635	2.4739
26	44	runx2	3.07559	2.57184
26	45	runx2	3.156	2.65094
27	1	runx2	0.422368	-0.00460654
27	2	runx2	0.423749	-0.00434925
27	3	runx2	0.426973	-0.00224877
27	4	runx2	0.428751	-0.00159457
27	5	runx2	0.430047	-0.00142281
27	6	runx2	0.432561	-3.25241e-05
27	7	runx2	0.434384	0.000666677
27	8	runx2	0.435767	0.000925608
27	9	runx2	0.437067	0.00110217
27	10	runx2	0.43864	0.00155153
27	11	runx2	0.439577	0.00136447
27	12	runx2	0.440307	0.000971061
27	13	runx2	0.441072	0.000611623
27	14	runx2	0.442796	0.00121266
27	15	runx2	0.443883	0.0011758
27	16	runx2	0.444331	0.000499562
27	17	runx2	0.445089	0.000133747
27	18	runx2	0.445788	-0.000290957
27	19	runx2	0.446863	-0.000339973
27	20	runx2	0.446908	-0.0014183
27	21	runx2	0.447982	-0.00146887
27	22	runx2	0.449155	-0.00141912
27	23	runx2	0.451159	-0.000539049
27	24	runx2	0.451913	-0.000909126
27	25	runx2	0.453994	4.82528e-05
27	26	runx2	0.45486	-0.000209231
27	27	runx2	0.457823	0.00163015
27	28	runx2	0.462886	0.00556889
27	29	runx2	0.471841	0.0134006
27	30	runx2	0.488188	0.0286231
27	31	runx2	0.517445	0.0567568
27	32	runx2	0.572323	0.110511
27	33	runx2	0.667489	0.204553
27	34	runx2	0.813471	0.349411
27	35	runx2	1.006	0.540821
27	36	runx2	1.22057	0.75426
27	37	runx2	1.43465	0.967222
27	38	runx2	1.64127	1.17272
27	39	runx2	1.83698	1.3673
27	40	runx2	2.02248	1.55167
27	41	runx2	2.19303	1.72111
27	42	runx2	2.35302	1.87997
27	43	runx2	2.49955	2.02537
27	44	runx2	2.63812	2.16282
27	45	runx2	2.74865	2.27223
28	1	runx2	0.423765	-0.00412736
28	2	runx2	0.424895	-0.0043041
28	3	runx2	0.428207	-0.00229815
28	4	runx2	0.430853	-0.000957747
28	5	runx2	0.432611	-0.000505868
28	6	runx2	0.435237	0.000813259
28	7	runx2	0.436354	0.00062418
28	8	runx2	0.437196	0.000159549
28	9	runx2	0.439186	0.000844066
28	10	runx2	0.441813	0.00216406
28	11	runx2	0.442169	0.00121421
28	12	runx2	0.443108	0.000847037
28	13	runx2	0.443636	6.85869e-05
28	14	runx2	0.445451	0.000577002
28	15	runx2	0.446267	8.7068e-05
28	16	runx2	0.447238	-0.000248012
28	17	runx2	0.448777	-1.55674e-05
28	18	runx2	0.449279	-0.00081923
28	19	runx2	0.450562	-0.000842876
28	20	runx2	0.451414	-0.00129675
28	21	runx2	0.452958	-0.00105891
28	22	runx2	0.453463	-0.00186066
28	23	runx2	0.455675	-0.000954419
28	24	runx2	0.458668	0.000731515
28	25	runx2	0.46197	0.00272766
28	26	runx2	0.467989	0.00744017
28	27	runx2	0.478937	0.0170822
28	28	runx2	0.497925	0.034764
28	29	runx2	0.533839	0.0693714
28	30	runx2	0.599267	0.133493
28	31	runx2	0.709503	0.242423
28	32	runx2	0.873743	0.405357
28	33	runx2	1.0766	0.606912
28	34	runx2	1.29309	0.822096
28	35	runx2	1.50618	1.03388
28	36	runx2	1.711	1.23739
28	37	runx2	1.90543	1.43051
28	38	runx2	2.08772	1.6115
28	39	runx2	2.25509	1.77756
28	40	runx2	2.41162	1.93279
28	41	runx2	2.55852	2.07838
28	42	runx2	2.69562	2.21417
28	43	runx2	2.81926	2.3365
28	44	runx2	2.93059	2.44653
28	45	runx2	3.01887	2.5335
29	1	runx2	0.408755	-0.000941094
29	2	runx2	0.410144	-0.000910643
29	3	runx2	0.412069	-0.000344078
29	4	runx2	0.413227	-0.000544476
29	5	runx2	0.415527	0.000396376
29	6	runx2	0.416288	-0.00020075
29	7	runx2	0.4179	5.30988e-05
29	8	runx2	0.420661	0.00145562
29	9	runx2	0.421994	0.00143013
29	10	runx2	0.422322	0.000400096
29	11	runx2	0.423456	0.000175558
29	12	runx2	0.424284	-0.00035502
29	13	runx2	0.424915	-0.00108268
29	14	runx2	0.426671	-0.000684558
29	15	runx2	0.429032	0.000317627
29	16	runx2	0.42984	-0.000232977
29	17	runx2	0.430163	-0.00126808
29	18	runx2	0.431639	-0.00114995
29	19	runx2	0.433052	-0.00109542
29	20	runx2	0.434298	-0.00120835
29	21	runx2	0.437765	0.000900936
29	22	runx2	0.44126	0.00303689
29	23	runx2	0.448014	0.00843256
29	24	runx2	0.460229	0.0192892
29	25	runx2	0.483036	0.0407375
29	26	runx2	0.524242	0.0805852
29	27	runx2	0.597063	0.152048
29	28	runx2	0.719647	0.273274
29	29	runx2	0.890717	0.442985
29	30	runx2	1.0928	0.643708
29	31	runx2	1.3054	0.854955
29	32	runx2	1.51152	1.05971
29	33	runx2	1.7063	1.25314
29	34	runx2	1.8921	1.43758
29	35	runx2	2.06845	1.61257
29	36	runx2	2.233	1.77576
29	37	runx2	2.38515	1.92655
29	38	runx2	2.53109	2.07114
29	39	runx2	2.66463	2.20331
29	40	runx2	2.78496	2.32229
29	41	runx2	2.89297	2.42893
29	42	runx2	2.99632	2.53093
29	43	runx2	3.08741	2.62066
29	44	runx2	3.17219	2.70408
29	45	runx2	3.23448	2.76502
30	1	runx2	0.434806	-0.00532909
30	2	runx2	0.437137	-0.00450629
30	3	runx2	0.44015	-0.00300167
30	4	runx2	0.443546	-0.00111423
30	5	runx2	0.444968	-0.00120028
30	6	runx2	0.44754	-0.000136493
30	7	runx2	0.448987	-0.000197297
30	8	runx2	0.451873	0.00117968
30	9	runx2	0.454127	0.00192592
30	10	runx2	0.455023	0.00131345
30	11	runx2	0.456278	0.00106003
30	12	runx2	0.457522	0.000795082
30	13	runx2	0.458815	0.000580289
30	14	runx2	0.46086	0.00111702
30	15	runx2	0.462102	0.00085061
30	16	runx2	0.464417	0.00165735
30	17	runx2	0.464196	-7.16082e-05
30	18	runx2	0.464675	-0.00110147
30	19	runx2	0.466717	-0.000568101
30	20	runx2	0.468678	-0.0001155
30	21	runx2	0.469661	-0.000640685
30	22	runx2	0.471224	-0.000585945
30	23	runx2	0.472693	-0.000624845
30	24	runx2	0.473831	-0.000995296
30	25	runx2	0.476209	-0.000126029
30	26	runx2	0.481347	0.00350406
30	27	runx2	0.491448	0.0120969
30	28	runx2	0.510018	0.0291584
30	29	runx2	0.541722	0.0593542
30	30	runx2	0.599713	0.115836
30	31	runx2	0.696868	0.211483
30	32	runx2	0.846411	0.359518
30	33	runx2	1.03911	0.550706
30	34	runx2	1.24689	0.756979
30	35	runx2	1.45419	0.962774
30	36	runx2	1.65585	1.16292
30	37	runx2	1.84274	1.34831
30	38	runx2	2.02237	1.52642
30	39	runx2	2.18882	1.69137
30	40	runx2	2.34281	1.84385
30	41	runx2	2.48919	1.98872
30	42	runx2	2.62069	2.11871
30	43	runx2	2.73964	2.23616
30	44	runx2	2.85391	2.34892
30	45	runx2	2.94272	2.43622
31	1	runx2	0.415282	-0.00142554
31	2	runx2	0.416193	-0.00177498
31	3	runx2	0.417366	-0.00186328
31	4	runx2	0.419617	-0.000872356
31	5	runx2	0.421993	0.000242518
31	6	runx2	0.42328	0.00026934
31	7	runx2	0.424407	0.000135765
31	8	runx2	0.426169	0.000637427
31	9	runx2	0.427133	0.000340803
31	10	runx2	0.428382	0.000328792
31	11	runx2	0.430584	0.00127069
31	12	runx2	0.432353	0.00177844
31	13	runx2	0.432573	0.000737678
31	14	runx2	0.433729	0.000633816
31	15	runx2	0.434245	-0.0001116
31	16	runx2	0.434793	-0.000824055
31	17	runx2	0.435791	-0.00108629
31	18	runx2	0.437898	-0.00024008
31	19	runx2	0.439148	-0.000250661
31	20	runx2	0.441266	0.000606632
31	21	runx2	0.44181	-0.000110353
31	22	runx2	0.441712	-0.00146806
31	23	runx2	0.44328	-0.00116151
31	24	runx2	0.444183	-0.00151851
31	25	runx2	0.446978	1.59467e-05
31	26	runx2	0.448248	2.47376e-05
31	27	runx2	0.451968	0.00248417
31	28	runx2	0.458413	0.00766891
31	29	runx2	0.471778	0.0197737
31	30	runx2	0.496962	0.0436969
31	31	runx2	0.539919	0.0853932
31	32	runx2	0.619036	0.163249
31	33	runx2	0.744752	0.287705
31	34	runx2	0.919014	0.460706
31	35	runx2	1.12441	0.664843
31	36	runx2	1.33461	0.87378
31	37	runx2	1.54175	1.07966
31	38	runx2	1.73423	1.27088
31	39	runx2	1.91847	1.45386
31	40	runx2	2.09069	1.62481
31	41	runx2	2.24928	1.78215
31	42	runx2	2.40202	1.93363
31	43	runx2	2.54089	2.07124
31	44	runx2	2.66955	2.19864
31	45	runx2	2.7708	2.29862
32	1	runx2	0.429159	-0.000900867
32	2	runx2	0.429846	-0.00145235
32	3	runx2	0.432465	-7.2502e-05
32	4	runx2	0.433139	-0.000636983
32	5	runx2	0.433918	-0.00109727
32	6	runx2	0.435486	-0.000767388
32	7	runx2	0.437945	0.000452605
32	8	runx2	0.439542	0.000810506
32	9	runx2	0.441094	0.00112376
32	10	runx2	0.44235	0.00114058
32	11	runx2	0.443954	0.00150569
32	12	runx2	0.444331	0.000644258
32	13	runx2	0.444421	-0.000504825
32	14	runx2	0.446292	0.000127436
32	15	runx2	0.447372	-3.15247e-05
32	16	runx2	0.447899	-0.00074314
32	17	runx2	0.450154	0.000272111
32	18	runx2	0.450131	-0.00098891
32	19	runx2	0.451485	-0.000874315
32	20	runx2	0.453211	-0.000387131
32	21	runx2	0.454995	0.000158286
32	22	runx2	0.45574	-0.000335862
32	23	runx2	0.457117	-0.000198051
32	24	runx2	0.459025	0.000471434
32	25	runx2	0.458698	-0.00109461
32	26	runx2	0.459218	-0.00181383
32	27	runx2	0.460874	-0.00139665
32	28	runx2	0.464761	0.00125218
32	29	runx2	0.467732	0.00298415
32	30	runx2	0.475144	0.00915729
32	31	runx2	0.487913	0.0206874
32	32	runx2	0.510297	0.0418327
32	33	runx2	0.553698	0.083995
32	34	runx2	0.631278	0.160336
32	35	runx2	0.760414	0.288233
32	36	runx2	0.94563	0.47221
32	37	runx2	1.16219	0.687535
32	38	runx2	1.38547	0.909573
32	39	runx2	1.60305	1.12591
32	40	runx2	1.81194	1.33356
32	41	runx2	2.00669	1.52708
32	42	runx2	2.19223	1.71138
32	43	runx2	2.36621	1.88411
32	44	runx2	2.52523	2.0419
32	45	runx2	2.64761	2.16304
33	1	runx2	0.427989	-0.00143009
33	2	runx2	0.428934	-0.0016804
33	3	runx2	0.430661	-0.00114847
33	4	runx2	0.432335	-0.000668805
33	5	runx2	0.432965	-0.00123368
33	6	runx2	0.435272	-0.000121615
33	7	runx2	0.436849	0.000260892
33	8	runx2	0.438389	0.000606146
33	9	runx2	0.439488	0.000509372
33	10	runx2	0.441251	0.00107814
33	11	runx2	0.442579	0.00121147
33	12	runx2	0.443347	0.000784133
33	13	runx2	0.444743	0.00098565
33	14	runx2	0.446983	0.00203051
33	15	runx2	0.446959	0.000811623
33	16	runx2	0.445927	-0.00141503
33	17	runx2	0.446857	-0.00167939
33	18	runx2	0.449538	-0.000193388
33	19	runx2	0.451098	0.000171536
33	20	runx2	0.452508	0.000386644
33	21	runx2	0.452839	-0.000477063
33	22	runx2	0.452859	-0.00165223
33	23	runx2	0.453623	-0.00208321
33	24	runx2	0.455741	-0.00115991
33	25	runx2	0.458083	-1.26461e-05
33	26	runx2	0.459601	0.000310405
33	27	runx2	0.463184	0.00269891
33	28	runx2	0.468662	0.00698147
33	29	runx2	0.476564	0.0136888
33	30	runx2	0.493379	0.0293087
33	31	runx2	0.523131	0.0578664
33	32	runx2	0.579163	0.112704
33	33	runx2	0.679351	0.211697
33	34	runx2	0.83353	0.364681
33	35	runx2	1.03131	0.561262
33	36	runx2	1.24914	0.777896
33	37	runx2	1.46769	0.995259
33	38	runx2	1.67667	1.20304
33	39	runx2	1.87332	1.3985
33	40	runx2	2.0602	1.58418
33	41	runx2	2.23341	1.7562
33	42	runx2	2.39368	1.91528
33	43	runx2	2.54118	2.06158
33	44	runx2	2.67862	2.19782
33	45	runx2	2.78921	2.30722
34	1	runx2	0.43009	-0.00116981
34	2	runx2	0.431104	-0.00145313
34	3	runx2	0.432861	-0.000993242
34	4	runx2	0.435226	7.42838e-05
34	5	runx2	0.436255	-0.000193751
34	6	runx2	0.437093	-0.000652551
34	7	runx2	0.439939	0.000896283
34	8	runx2	0.44121	0.000870183
34	9	runx2	0.442466	0.000829629
34	10	runx2	0.443221	0.000287293
34	11	runx2	0.444288	5.80607e-05
34	12	runx2	0.44704	0.00151263
34	13	runx2	0.44754	0.000715484
34	14	runx2	0.44905	0.000928816
34	15	runx2	0.449461	4.22041e-05
34	16	runx2	0.450692	-2.32348e-05
34	17	runx2	0.451515	-0.000497889
34	18	runx2	0.452853	-0.000456308
34	19	runx2	0.453716	-0.000890372
34	20	runx2	0.45437	-0.00153365
34	21	runx2	0.455321	-0.00187968
34	22	runx2	0.457346	-0.00115121
34	23	runx2	0.458858	-0.000936627
34	24	runx2	0.461208	0.000116117
34	25	runx2	0.461665	-0.000724093
34	26	runx2	0.462122	-0.00156406
34	27	runx2	0.464841	-0.000141533
34	28	runx2	0.467141	0.000861412
34	29	runx2	0.472023	0.0044458
34	30	runx2	0.479623	0.0107489
34	31	runx2	0.493738	0.0235671
34	32	runx2	0.52178	0.0503123
34	33	runx2	0.572655	0.0998907
34	34	runx2	0.659549	0.185488
34	35	runx2	0.798124	0.322765
34	36	runx2	0.989291	0.512635
34	37	runx2	1.2075	0.729543
34	38	runx2	1.43143	0.95218
34	39	runx2	1.64795	1.1674
34	40	runx2	1.85306	1.37122
34	41	runx2	2.04385	1.56071
34	42	runx2	2.22324	1.7388
34	43	runx2	2.39087	1.90513
34	44	runx2	2.54396	2.05692
34	45	runx2	2.66488	2.17655
35	1
35	2
35	3
35	4
35	5
35	6
35	7
35	8
35	9
35	10
35	11
35	12
35	13
35	14
35	15
35	16
35	17
35	18
35	19
35	20
35	21
35	22
35	23
35	24
35	25
35	26
35	27
35	28
35	29
35	30
35	31
35	32
35	33
35	34
35	35
35	36
35	37
35	38
35	39
35	40
35	41
35	42
35	43
35	44
35	45
36	1
36	2
36	3
36	4
36	5
36	6
36	7
36	8
36	9
36	10
36	11
36	12
36	13
36	14
36	15
36	16
36	17
36	18
36	19
36	20
36	21
36	22
36	23
36	24
36	25
36	26
36	27
36	28
36	29
36	30
36	31
36	32
36	33
36	34
36	35
36	36
36	37
36	38
36	39
36	40
36	41
36	42
36	43
36	44
36	45
37	1	runx2	0.437063	-0.00314042
37	2	runx2	0.43864	-0.00289568
37	3	runx2	0.440606	-0.00226202
37	4	runx2	0.443219	-0.000981776
37	5	runx2	0.445449	-8.41608e-05
37	6	runx2	0.447457	0.000591725
37	7	runx2	0.449219	0.00102079
37	8	runx2	0.450146	0.000615149
37	9	runx2	0.452006	0.0011431
37	10	runx2	0.453197	0.0010013
37	11	runx2	0.454524	0.000995722
37	12	runx2	0.455351	0.000490125
37	13	runx2	0.456446	0.000252838
37	14	runx2	0.457653	0.000127251
37	15	runx2	0.459097	0.000238919
37	16	runx2	0.459843	-0.000347293
37	17	runx2	0.460811	-0.000711567
37	18	runx2	0.462369	-0.000486859
37	19	runx2	0.463389	-0.000799039
37	20	runx2	0.464859	-0.000661829
37	21	runx2	0.465985	-0.000867645
37	22	runx2	0.467085	-0.00110058
37	23	runx2	0.468815	-0.000702989
37	24	runx2	0.470905	5.46753e-05
37	25	runx2	0.474657	0.00247418
37	26	runx2	0.481138	0.00762303
37	27	runx2	0.492878	0.0180298
37	28	runx2	0.513413	0.037233
37	29	runx2	0.551086	0.0735734
37	30	runx2	0.618427	0.139581
37	31	runx2	0.73111	0.250932
37	32	runx2	0.894282	0.412772
37	33	runx2	1.09455	0.61171
37	34	runx2	1.30721	0.823037
37	35	runx2	1.51518	1.02967
37	36	runx2	1.71567	1.22883
37	37	runx2	1.90203	1.41386
37	38	runx2	2.08016	1.59066
37	39	runx2	2.24713	1.75629
37	40	runx2	2.40097	1.9088
37	41	runx2	2.54043	2.04693
37	42	runx2	2.67041	2.17557
37	43	runx2	2.79185	2.29569
37	44	runx2	2.90304	2.40554
37	45	runx2	2.9917	2.49287
38	1	runx2	0.434776	-0.00476913
38	2	runx2	0.436062	-0.00492401
38	3	runx2	0.44004	-0.00238827
38	4	runx2	0.443054	-0.00081562
38	5	runx2	0.44535	3.93281e-05
38	6	runx2	0.447161	0.000409065
38	7	runx2	0.448892	0.000698127
38	8	runx2	0.450382	0.000746297
38	9	runx2	0.451859	0.00078192
38	10	runx2	0.454319	0.00180036
38	11	runx2	0.455254	0.00129415
38	12	runx2	0.456611	0.00120919
38	13	runx2	0.458068	0.00122553
38	14	runx2	0.458581	0.000296188
38	15	runx2	0.458873	-0.000852801
38	16	runx2	0.459755	-0.00141275
38	17	runx2	0.461936	-0.000672896
38	18	runx2	0.46313	-0.000920931
38	19	runx2	0.46408	-0.00141171
38	20	runx2	0.464764	-0.00216987
38	21	runx2	0.466763	-0.00161235
38	22	runx2	0.469333	-0.000483247
38	23	runx2	0.471848	0.000590391
38	24	runx2	0.476349	0.00364988
38	25	runx2	0.482624	0.00848305
38	26	runx2	0.495304	0.0197213
38	27	runx2	0.516816	0.0397919
38	28	runx2	0.559239	0.0807738
38	29	runx2	0.633526	0.153619
38	30	runx2	0.756276	0.274928
38	31	runx2	0.927417	0.444627
38	32	runx2	1.13483	0.650598
38	33	runx2	1.3506	0.864931
38	34	runx2	1.56064	1.07352
38	35	runx2	1.76063	1.27208
38	36	runx2	1.94876	1.45876
38	37	runx2	2.12663	1.63519
38	38	runx2	2.29277	1.79989
38	39	runx2	2.44602	1.9517
38	40	runx2	2.58779	2.09203
38	41	runx2	2.71725	2.22004
38	42	runx2	2.83769	2.33905
38	43	runx2	2.95157	2.45148
38	44	runx2	3.05494	2.55341
38	45	runx2	3.132	2.62903
39	1	runx2	0.415875	-0.0033646
39	2	runx2	0.417595	-0.00288452
39	3	runx2	0.420527	-0.00119384
39	4	runx2	0.422359	-0.000601792
39	5	runx2	0.424593	0.000391573
39	6	runx2	0.425815	0.000372612
39	7	runx2	0.426367	-0.000315411
39	8	runx2	0.42889	0.000966351
39	9	runx2	0.429854	0.000689988
39	10	runx2	0.430992	0.000587581
39	11	runx2	0.431863	0.000217877
39	12	runx2	0.433605	0.000719652
39	13	runx2	0.43563	0.00150351
39	14	runx2	0.436383	0.00101623
39	15	runx2	0.43628	-0.000327174
39	16	runx2	0.437428	-0.000419895
39	17	runx2	0.439131	4.28096e-05
39	18	runx2	0.439632	-0.000697367
39	19	runx2	0.440827	-0.000742882
39	20	runx2	0.442018	-0.000791972
39	21	runx2	0.442307	-0.00174372
39	22	runx2	0.443854	-0.00143768
39	23	runx2	0.445141	-0.00139126
39	24	runx2	0.446842	-0.0009304
39	25	runx2	0.448352	-0.000660993
39	26	runx2	0.450438	0.000184016
39	27	runx2	0.452133	0.000638972
39	28	runx2	0.456658	0.00392321
39	29	runx2	0.463609	0.00963366
39	30	runx2	0.47775	0.0225336
39	31	runx2	0.50402	0.0475637
39	32	runx2	0.551519	0.0938215
39	33	runx2	0.633676	0.174739
39	34	runx2	0.766539	0.30636
39	35	runx2	0.946032	0.484612
39	36	runx2	1.14591	0.683252
39	37	runx2	1.34929	0.885391
39	38	runx2	1.54636	1.08122
39	39	runx2	1.73139	1.26501
39	40	runx2	1.90614	1.43852
39	41	runx2	2.07183	1.60297
39	42	runx2	2.2272	1.75709
39	43	runx2	2.36888	1.89754
39	44	runx2	2.50296	2.03038
39	45	runx2	2.60736	2.13353
40	1	runx2	0.399865	-0.00292815
40	2	runx2	0.401335	-0.00267047
40	3	runx2	0.403238	-0.00197988
40	4	runx2	0.405686	-0.000744227
40	5	runx2	0.407628	-1.45629e-05
40	6	runx2	0.409242	0.000386769
40	7	runx2	0.40991	-0.000157347
40	8	runx2	0.412228	0.000948899
40	9	runx2	0.413226	0.000734098
40	10	runx2	0.415425	0.00172084
40	11	runx2	0.416315	0.00139797
40	12	runx2	0.417095	0.000965764
40	13	runx2	0.417348	6.44134e-06
40	14	runx2	0.417866	-0.000687372
40	15	runx2	0.420578	0.000811728
40	16	runx2	0.421094	0.000115352
40	17	runx2	0.421473	-0.000718056
40	18	runx2	0.421977	-0.00142668
40	19	runx2	0.423372	-0.00124359
40	20	runx2	0.425528	-0.000300334
40	21	runx2	0.426391	-0.000649276
40	22	runx2	0.426633	-0.00162004
40	23	runx2	0.428674	-0.000791434
40	24	runx2	0.431885	0.00120787
40	25	runx2	0.433927	0.00203707
40	26	runx2	0.439236	0.00613356
40	27	runx2	0.449571	0.0152562
40	28	runx2	0.470934	0.0354074
40	29	runx2	0.508487	0.0717474
40	30	runx2	0.574808	0.136857
40	31	runx2	0.684157	0.244993
40	32	runx2	0.844094	0.403718
40	33	runx2	1.04047	0.598885
40	34	runx2	1.24703	0.804232
40	35	runx2	1.45147	1.00746
40	36	runx2	1.6468	1.20157
40	37	runx2	1.83315	1.38671
40	38	runx2	2.00829	1.56064
40	39	runx2	2.17197	1.72311
40	40	runx2	2.32284	1.87276
40	41	runx2	2.45885	2.00756
40	42	runx2	2.58537	2.13287
40	43	runx2	2.70795	2.25424
40	44	runx2	2.82206	2.36714
40	45	runx2	2.91047	2.45433
41	1	runx2	0.437737	-0.00203167
41	2	runx2	0.439357	-0.00169428
41	3	runx2	0.441941	-0.00039284
41	4	runx2	0.443264	-0.000352756
41	5	runx2	0.444763	-0.000136154
41	6	runx2	0.446552	0.000369799
41	7	runx2	0.448137	0.000671725
41	8	runx2	0.449545	0.000797163
41	9	runx2	0.451237	0.00120659
41	10	runx2	0.451537	0.000223943
41	11	runx2	0.45395	0.00135473
41	12	runx2	0.454745	0.000867165
41	13	runx2	0.455139	-2.14224e-05
41	14	runx2	0.454833	-0.00161045
41	15	runx2	0.457081	-0.000644472
41	16	runx2	0.456979	-0.00202903
41	17	runx2	0.457987	-0.0023041
41	18	runx2	0.459609	-0.00196493
41	19	runx2	0.461994	-0.000862271
41	20	runx2	0.463109	-0.00102982
41	21	runx2	0.466239	0.000817208
41	22	runx2	0.471744	0.00503993
41	23	runx2	0.477926	0.00993913
41	24	runx2	0.491617	0.0223479
41	25	runx2	0.516563	0.0460109
41	26	runx2	0.562018	0.0901833
41	27	runx2	0.641062	0.167945
41	28	runx2	0.770247	0.295847
41	29	runx2	0.947077	0.471395
41	30	runx2	1.14741	0.670443
41	31	runx2	1.34927	0.871018
41	32	runx2	1.55094	1.0714
41	33	runx2	1.74408	1.26326
41	34	runx2	1.92465	1.44256
41	35	runx2	2.0951	1.61172
41	36	runx2	2.24972	1.76505
41	37	runx2	2.39322	1.90728
41	38	runx2	2.52782	2.0406
41	39	runx2	2.65633	2.16782
41	40	runx2	2.77381	2.28402
41	41	runx2	2.87944	2.38837
41	42	runx2	2.9819	2.48955
41	43	runx2	3.07602	2.58238
41	44	runx2	3.15871	2.66379
41	45	runx2	3.22632	2.73012
42	1	runx2	0.429256	-0.00435898
42	2	runx2	0.429788	-0.0050548
42	3	runx2	0.432088	-0.00398287
42	4	runx2	0.43511	-0.00218901
42	5	runx2	0.439282	0.000755817
42	6	runx2	0.441104	0.00134951
42	7	runx2	0.441454	0.000471892
42	8	runx2	0.441184	-0.00102547
42	9	runx2	0.443562	0.000124845
42	10	runx2	0.445053	0.000388208
42	11	runx2	0.446637	0.000743959
42	12	runx2	0.448984	0.00186295
42	13	runx2	0.450751	0.00240222
42	14	runx2	0.451895	0.00231842
42	15	runx2	0.451269	0.000464415
42	16	runx2	0.452495	0.000462896
42	17	runx2	0.454503	0.00124303
42	18	runx2	0.456183	0.00169528
42	19	runx2	0.455984	0.000268765
42	20	runx2	0.456084	-0.000859312
42	21	runx2	0.455677	-0.00249382
42	22	runx2	0.456359	-0.00303956
42	23	runx2	0.458831	-0.00179522
42	24	runx2	0.461592	-0.000262459
42	25	runx2	0.464177	0.00109551
42	26	runx2	0.470356	0.00604672
42	27	runx2	0.478947	0.0134097
42	28	runx2	0.494451	0.0276861
42	29	runx2	0.523841	0.0558477
42	30	runx2	0.579894	0.110673
42	31	runx2	0.671219	0.20077
42	32	runx2	0.810361	0.338685
42	33	runx2	0.99715	0.524246
42	34	runx2	1.20481	0.730678
42	35	runx2	1.41242	0.937061
42	36	runx2	1.61208	1.1355
42	37	runx2	1.80364	1.32583
42	38	runx2	1.98527	1.50623
42	39	runx2	2.1521	1.67183
42	40	runx2	2.31129	1.82979
42	41	runx2	2.45433	1.9716
42	42	runx2	2.58765	2.1037
42	43	runx2	2.71106	2.22588
42	44	runx2	2.81977	2.33336
42	45	runx2	2.90705	2.41942
43	1	runx2	0.413551	0.00160922
43	2	runx2	0.414884	0.00203102
43	3	runx2	0.414127	0.000363556
43	4	runx2	0.415144	0.00047085
43	5	runx2	0.41741	0.00182558
43	6	runx2	0.418411	0.00191648
43	7	runx2	0.419028	0.00162284
43	8	runx2	0.41922	0.000903987
43	9	runx2	0.418991	-0.000235619
43	10	runx2	0.41897	-0.001167
43	11	runx2	0.420448	-0.000599614
43	12	runx2	0.421065	-0.000892804
43	13	runx2	0.422466	-0.000402343
43	14	runx2	0.422231	-0.00154731
43	15	runx2	0.423024	-0.00166556
43	16	runx2	0.425195	-0.000404533
43	17	runx2	0.425047	-0.00146317
43	18	runx2	0.425517	-0.00190367
43	19	runx2	0.426121	-0.00221009
43	20	runx2	0.428704	-0.000537431
43	21	runx2	0.42946	-0.0006921
43	22	runx2	0.430009	-0.00105395
43	23	runx2	0.432494	0.000520537
43	24	runx2	0.434174	0.00128992
43	25	runx2	0.435086	0.00129168
43	26	runx2	0.436454	0.00174862
43	27	runx2	0.438437	0.00282115
43	28	runx2	0.44797	0.0114439
43	29	runx2	0.462504	0.0250679
43	30	runx2	0.486007	0.0476604
43	31	runx2	0.531059	0.0918013
43	32	runx2	0.612145	0.171977
43	33	runx2	0.741001	0.299923
43	34	runx2	0.919009	0.477019
43	35	runx2	1.12373	0.680829
43	36	runx2	1.33534	0.891531
43	37	runx2	1.54394	1.09922
43	38	runx2	1.74154	1.29591
43	39	runx2	1.92666	1.48012
43	40	runx2	2.09552	1.64807
43	41	runx2	2.25411	1.80575
43	42	runx2	2.4055	1.95623
43	43	runx2	2.54514	2.09495
43	44	runx2	2.66965	2.21856
43	45	runx2	2.76611	2.31411
44	1	runx2	0.436096	-0.00175393
44	2	runx2	0.436446	-0.00245277
44	3	runx2	0.439322	-0.000625209
44	4	runx2	0.440434	-0.000561946
44	5	runx2	0.442233	0.00018823
44	6	runx2	0.443582	0.000488571
44	7	runx2	0.444031	-0.000110851
44	8	runx2	0.446057	0.000867254
44	9	runx2	0.447681	0.0014421
44	10	runx2	0.446739	-0.000548609
44	11	runx2	0.446978	-0.0013579
44	12	runx2	0.450142	0.000757702
44	13	runx2	0.451514	0.0010806
44	14	runx2	0.451888	0.000406586
44	15	runx2	0.451504	-0.00102665
44	16	runx2	0.452977	-0.000602178
44	17	runx2	0.454751	0.000123352
44	18	runx2	0.455291	-0.000384964
44	19	runx2	0.457412	0.000687585
44	20	runx2	0.45861	0.000836947
44	21	runx2	0.458451	-0.00037071
44	22	runx2	0.459314	-0.000556505
44	23	runx2	0.460944	2.47519e-05
44	24	runx2	0.462163	0.000195124
44	25	runx2	0.461609	-0.00140762
44	26	runx2	0.461591	-0.00247384
44	27	runx2	0.464018	-0.00109546
44	28	runx2	0.46622	5.7468e-05
44	29	runx2	0.471177	0.00396615
44	30	runx2	0.477633	0.00937399
[truncated: 2,355 more rows]

## Sheet: Results
Block Type	96-Well Block (0.2mL)
Calibration Background is expired	Yes
Calibration Background performed on	2014-02-07 03:05:10 AM CST
Calibration FAM is expired	Yes
Calibration FAM performed on	2014-02-07 03:32:22 AM CST
Calibration NED is expired	Yes
Calibration NED performed on	2014-02-07 03:54:40 AM CST
Calibration ROI is expired	Yes
Calibration ROI performed on	2014-02-07 02:58:32 AM CST
Calibration ROX is expired	Yes
Calibration ROX performed on	2014-02-07 03:47:26 AM CST
Calibration SYBR is expired	Yes
Calibration SYBR performed on	2014-02-07 03:39:57 AM CST
Calibration TAMRA is expired	Yes
Calibration TAMRA performed on	2014-02-07 03:23:45 AM CST
Calibration Uniformity is expired	Yes
Calibration Uniformity performed on	2014-02-07 03:15:45 AM CST
Calibration VIC is expired	Yes
Calibration VIC performed on	2014-02-07 04:02:13 AM CST
Chemistry	TAQMAN
Experiment Barcode
Experiment Comments
Experiment File Name	C:\Users\apple\Desktop\viia\2014-04-21 161341.eds
Experiment Name	2014-04-21 161341
Experiment Run End Time	2014-04-22 06:02:19 AM CST
Experiment Type	Comparative Cт (ΔΔCт)
Experiment User Name
Instrument Name	278880346
Instrument Serial Number	278880346
Instrument Type	ViiA 7
Passive Reference	ROX
Quantification Cycle Method	Ct
Signal Smoothing On	true
Stage/ Cycle where Analysis is performed	Stage 2, Step 2
Well	Well Position	Omit	Sample Name	Target Name	Task	Reporter	Quencher	Quantity	Quantity Mean	Quantity SD	RQ	RQ Min	RQ Max	CT	Ct Mean	Ct SD	Delta Ct	Delta Ct Mean	Delta Ct SE	Delta Delta Ct	Automatic Ct Threshold	Ct Threshold	Automatic Baseline	Baseline Start	Baseline End	Comments	Amp Score	Cq Conf	Custom1	Custom2	Custom3	Custom4	Custom5	Custom6	HIGHSD	NOAMP	EXPFAIL
1	A1	FALSE	wnt16+ BMP4	wnt16	UNKNOWN	FAM	NFQ-MGB				8.97373	6.76579	11.9022	25.8332	25.7392	0.132846		4.18202	0.0946972	-3.16571	TRUE	0.233782	TRUE	3	20										N	N	N
2	A2	FALSE	wnt16+ wnt3a + BMP4	wnt16	UNKNOWN	FAM	NFQ-MGB				13.2149	12.3289	14.1646	24.6746	24.6969	0.0314179		3.62364	0.02327	-3.7241	TRUE	0.233782	TRUE	3	19										N	N	N
3	A3	FALSE	wnt16+DKK-1+ BMP4	wnt16	UNKNOWN	FAM	NFQ-MGB				22.2994	12.9439	38.4167	27.8021	27.6202	0.257277		2.8688	0.182383	-4.47893	TRUE	0.233782	TRUE	3	22										N	N	N
4	A4	FALSE	GFP+ BMP4	wnt16	UNKNOWN	FAM	NFQ-MGB				0.105525	0.0878088	0.126817	33.0194	33.075	0.0786804		10.5921	0.0616254	3.24434	TRUE	0.233782	TRUE	3	27										N	N	N
5	A5	FALSE	GFP + wnt3a + BMP4	wnt16	UNKNOWN	FAM	NFQ-MGB				0.0312825	0.0274673	0.0356277	31.7609	31.7238	0.0525494		12.3462	0.0436106	4.9985	TRUE	0.233782	TRUE	3	26										N	N	N
6	A6	FALSE	GFP+DKK-1+ BMP4	wnt16	UNKNOWN	FAM	NFQ-MGB				0.0384804	0.0270449	0.0547514	34.0937	34.0342	0.0841939		12.0475	0.118246	4.69973	TRUE	0.233782	TRUE	3	29										N	N	N
7	A7	FALSE	peri kd1 osteo 2d	wnt16	UNKNOWN	FAM	NFQ-MGB				0.769922	0.716262	0.827601	30.2105	30.2309	0.0287421		7.72495	0.0242232	0.377216	TRUE	0.233782	TRUE	3	25										N	N	N
8	A8	FALSE	peri scram osteo 2d	wnt16	UNKNOWN	FAM	NFQ-MGB				1	0.653236	1.53084	33.1247	32.9828	0.200614		7.34773	0.142778	0	TRUE	0.233782	TRUE	3	27										N	N	N
9	A9	FALSE	peri kd1 osteo 7d	wnt16	UNKNOWN	FAM	NFQ-MGB				0.565203	0.533556	0.598727	32.1613	32.1453	0.0226231		8.17089	0.0193202	0.823159	TRUE	0.233782	TRUE	3	26										N	N	N
10	A10	FALSE	peri scram osteo 7d	wnt16	UNKNOWN	FAM	NFQ-MGB				0.799308	0.544122	1.17417	33.3132	33.1889	0.175762		7.67091	0.128949	0.323177	TRUE	0.233782	TRUE	3	28										N	N	N
13	B1	FALSE	wnt16+ BMP4	wnt16	UNKNOWN	FAM	NFQ-MGB				8.97373	6.76579	11.9022	25.6453	25.7392	0.132846		4.18202	0.0946972	-3.16571	TRUE	0.233782	TRUE	3	20										N	N	N
14	B2	FALSE	wnt16+ wnt3a + BMP4	wnt16	UNKNOWN	FAM	NFQ-MGB				13.2149	12.3289	14.1646	24.7191	24.6969	0.0314179		3.62364	0.02327	-3.7241	TRUE	0.233782	TRUE	3	19										N	N	N
15	B3	FALSE	wnt16+DKK-1+ BMP4	wnt16	UNKNOWN	FAM	NFQ-MGB				22.2994	12.9439	38.4167	27.4383	27.6202	0.257277		2.8688	0.182383	-4.47893	TRUE	0.233782	TRUE	3	22										N	N	N
16	B4	FALSE	GFP+ BMP4	wnt16	UNKNOWN	FAM	NFQ-MGB				0.105525	0.0878088	0.126817	33.1307	33.075	0.0786804		10.5921	0.0616254	3.24434	TRUE	0.233782	TRUE	3	28										N	N	N
17	B5	FALSE	GFP + wnt3a + BMP4	wnt16	UNKNOWN	FAM	NFQ-MGB				0.0312825	0.0274673	0.0356277	31.6866	31.7238	0.0525494		12.3462	0.0436106	4.9985	TRUE	0.233782	TRUE	3	26										N	N	N
18	B6	FALSE	GFP+DKK-1+ BMP4	wnt16	UNKNOWN	FAM	NFQ-MGB				0.0384804	0.0270449	0.0547514	33.9747	34.0342	0.0841939		12.0475	0.118246	4.69973	TRUE	0.233782	TRUE	3	28										N	N	N
19	B7	FALSE	peri kd1 osteo 2d	wnt16	UNKNOWN	FAM	NFQ-MGB				0.769922	0.716262	0.827601	30.2512	30.2309	0.0287421		7.72495	0.0242232	0.377216	TRUE	0.233782	TRUE	3	25										N	N	N
20	B8	FALSE	peri scram osteo 2d	wnt16	UNKNOWN	FAM	NFQ-MGB				1	0.653236	1.53084	32.8409	32.9828	0.200614		7.34773	0.142778	0	TRUE	0.233782	TRUE	3	27										N	N	N
21	B9	FALSE	peri kd1 osteo 7d	wnt16	UNKNOWN	FAM	NFQ-MGB				0.565203	0.533556	0.598727	32.1294	32.1453	0.0226231		8.17089	0.0193202	0.823159	TRUE	0.233782	TRUE	3	26										N	N	N
22	B10	FALSE	peri scram osteo 7d	wnt16	UNKNOWN	FAM	NFQ-MGB				0.799308	0.544122	1.17417	33.0646	33.1889	0.175762		7.67091	0.128949	0.323177	TRUE	0.233782	TRUE	3	27										N	N	N
25	C1	FALSE	wnt16+ BMP4	runx2	UNKNOWN	FAM	NFQ-MGB				0.841297	0.749045	0.944912	29.8906	29.9277	0.0524037		8.37047	0.0389444	0.249312	TRUE	0.137664	TRUE	3	25										N	N	N
26	C2	FALSE	wnt16+ wnt3a + BMP4	runx2	UNKNOWN	FAM	NFQ-MGB				1.33253	1.23416	1.43875	28.7555	28.7802	0.035023		7.70699	0.0257149	-0.414169	TRUE	0.137664	TRUE	3	24										N	N	N
27	C3	FALSE	wnt16+DKK-1+ BMP4	runx2	UNKNOWN	FAM	NFQ-MGB				1.34159	0.898718	2.00271	32.3149	32.4486	0.189096		7.69722	0.134337	-0.423945	TRUE	0.137664	TRUE	3	27										N	N	N
28	C4	FALSE	GFP+ BMP4	runx2	UNKNOWN	FAM	NFQ-MGB				1.53271	1.39001	1.69006	30.0073	29.988	0.0272532		7.50508	0.0327682	-0.616083	TRUE	0.137664	TRUE	3	25										N	N	N
29	C5	FALSE	GFP + wnt3a + BMP4	runx2	UNKNOWN	FAM	NFQ-MGB				1.69992	1.31282	2.20117	26.8168	26.7332	0.118204		7.35569	0.0866445	-0.765467	TRUE	0.137664	TRUE	3	22										N	N	N
30	C6	FALSE	GFP+DKK-1+ BMP4	runx2	UNKNOWN	FAM	NFQ-MGB				0.879954	0.629327	1.23039	30.2455	30.2924	0.0662737		8.30566	0.1124	0.1845	TRUE	0.137664	TRUE	3	25										N	N	N
31	C7	FALSE	peri kd1 osteo 2d	runx2	UNKNOWN	FAM	NFQ-MGB				0.488174	0.42332	0.562964	31.7075	31.6616	0.0649722		9.15569	0.0477954	1.03453	TRUE	0.137664	TRUE	3	27										N	N	N
32	C8	FALSE	peri scram osteo 2d	runx2	UNKNOWN	FAM	NFQ-MGB				1	0.940191	1.06361	33.7434	33.7562	0.0181616		8.12116	0.0206788	0	TRUE	0.137664	TRUE	3	29										N	N	N
33	C9	FALSE	peri kd1 osteo 7d	runx2	UNKNOWN	FAM	NFQ-MGB				0.88198	0.837037	0.929336	32.263	32.2768	0.0195022		8.30234	0.0175368	0.181182	TRUE	0.137664	TRUE	3	27										N	N	N
34	C10	FALSE	peri scram osteo 7d	runx2	UNKNOWN	FAM	NFQ-MGB				1.05557	0.83589	1.33298	33.4909	33.5612	0.0993964		8.04314	0.078239	-0.0780201	TRUE	0.137664	TRUE	3	29										N	N	N
37	D1	FALSE	wnt16+ BMP4	runx2	UNKNOWN	FAM	NFQ-MGB				0.841297	0.749045	0.944912	29.9647	29.9277	0.0524037		8.37047	0.0389444	0.249312	TRUE	0.137664	TRUE	3	25										N	N	N
38	D2	FALSE	wnt16+ wnt3a + BMP4	runx2	UNKNOWN	FAM	NFQ-MGB				1.33253	1.23416	1.43875	28.805	28.7802	0.035023		7.70699	0.0257149	-0.414169	TRUE	0.137664	TRUE	3	24										N	N	N
39	D3	FALSE	wnt16+DKK-1+ BMP4	runx2	UNKNOWN	FAM	NFQ-MGB				1.34159	0.898718	2.00271	32.5823	32.4486	0.189096		7.69722	0.134337	-0.423945	TRUE	0.137664	TRUE	3	28										N	N	N
40	D4	FALSE	GFP+ BMP4	runx2	UNKNOWN	FAM	NFQ-MGB				1.53271	1.39001	1.69006	29.9688	29.988	0.0272532		7.50508	0.0327682	-0.616083	TRUE	0.137664	TRUE	3	25										N	N	N
41	D5	FALSE	GFP + wnt3a + BMP4	runx2	UNKNOWN	FAM	NFQ-MGB				1.69992	1.31282	2.20117	26.6496	26.7332	0.118204		7.35569	0.0866445	-0.765467	TRUE	0.137664	TRUE	3	22										N	N	N
42	D6	FALSE	GFP+DKK-1+ BMP4	runx2	UNKNOWN	FAM	NFQ-MGB				0.879954	0.629327	1.23039	30.3393	30.2924	0.0662737		8.30566	0.1124	0.1845	TRUE	0.137664	TRUE	3	25										N	N	N
43	D7	FALSE	peri kd1 osteo 2d	runx2	UNKNOWN	FAM	NFQ-MGB				0.488174	0.42332	0.562964	31.6157	31.6616	0.0649722		9.15569	0.0477954	1.03453	TRUE	0.137664	TRUE	3	27										N	N	N
44	D8	FALSE	peri scram osteo 2d	runx2	UNKNOWN	FAM	NFQ-MGB				1	0.940191	1.06361	33.7691	33.7562	0.0181616		8.12116	0.0206788	0	TRUE	0.137664	TRUE	3	29										N	N	N
45	D9	FALSE	peri kd1 osteo 7d	runx2	UNKNOWN	FAM	NFQ-MGB				0.88198	0.837037	0.929336	32.2906	32.2768	0.0195022		8.30234	0.0175368	0.181182	TRUE	0.137664	TRUE	3	27										N	N	N
46	D10	FALSE	peri scram osteo 7d	runx2	UNKNOWN	FAM	NFQ-MGB				1.05557	0.83589	1.33298	33.6314	33.5612	0.0993964		8.04314	0.078239	-0.0780201	TRUE	0.137664	TRUE	3	29										N	N	N
49	E1	FALSE	wnt16+ BMP4	ocn	UNKNOWN	FAM	NFQ-MGB							34.343	33.9788	0.515133		12.4216	0.364451		TRUE	0.0792926	TRUE	3	30										Y	N	N
50	E2	FALSE	wnt16+ wnt3a + BMP4	ocn	UNKNOWN	FAM	NFQ-MGB							32.9612	33.1197	0.224113		12.0465	0.158623		TRUE	0.0792926	TRUE	3	29										N	N	N
51	E3	FALSE	wnt16+DKK-1+ BMP4	ocn	UNKNOWN	FAM	NFQ-MGB							35.8687	36.9452	1.52234		12.1938	1.07653		TRUE	0.0792926	TRUE	3	32										Y	N	N
52	E4	FALSE	GFP+ BMP4	ocn	UNKNOWN	FAM	NFQ-MGB							33.1368	33.5129	0.531889		11.0299	0.377035		TRUE	0.0792926	TRUE	3	29										Y	N	N
53	E5	FALSE	GFP + wnt3a + BMP4	ocn	UNKNOWN	FAM	NFQ-MGB							29.1025	29.3513	0.351816		9.97374	0.249817		TRUE	0.0792926	TRUE	3	25										N	N	N
54	E6	FALSE	GFP+DKK-1+ BMP4	ocn	UNKNOWN	FAM	NFQ-MGB							34.6335	34.8298	0.277522		12.843	0.221239		TRUE	0.0792926	TRUE	3	31										N	N	N
55	E7	FALSE	peri kd1 osteo 2d	ocn	UNKNOWN	FAM	NFQ-MGB							38.4996	38.4996			15.9937			TRUE	0.0792926	TRUE	3	34										N	N	N
56	E8	FALSE	peri scram osteo 2d	ocn	UNKNOWN	FAM	NFQ-MGB							Undetermined							TRUE	0.0792926	TRUE	3	44										N	Y	Y
57	E9	FALSE	peri kd1 osteo 7d	ocn	UNKNOWN	FAM	NFQ-MGB							37.7348	38.5644	1.17326		14.5899	0.829689		TRUE	0.0792926	TRUE	3	33										Y	N	N
58	E10	FALSE	peri scram osteo 7d	ocn	UNKNOWN	FAM	NFQ-MGB							39.8028	38.4489	1.91476		12.9308	1.35437		TRUE	0.0792926	TRUE	3	36										Y	N	N
61	F1	FALSE	wnt16+ BMP4	ocn	UNKNOWN	FAM	NFQ-MGB							33.6145	33.9788	0.515133		12.4216	0.364451		TRUE	0.0792926	TRUE	3	30										Y	N	N
62	F2	FALSE	wnt16+ wnt3a + BMP4	ocn	UNKNOWN	FAM	NFQ-MGB							33.2782	33.1197	0.224113		12.0465	0.158623		TRUE	0.0792926	TRUE	3	29										N	N	N
63	F3	FALSE	wnt16+DKK-1+ BMP4	ocn	UNKNOWN	FAM	NFQ-MGB							38.0216	36.9452	1.52234		12.1938	1.07653		TRUE	0.0792926	TRUE	3	34										Y	N	N
64	F4	FALSE	GFP+ BMP4	ocn	UNKNOWN	FAM	NFQ-MGB							33.889	33.5129	0.531889		11.0299	0.377035		TRUE	0.0792926	TRUE	3	30										Y	N	N
65	F5	FALSE	GFP + wnt3a + BMP4	ocn	UNKNOWN	FAM	NFQ-MGB							29.6	29.3513	0.351816		9.97374	0.249817		TRUE	0.0792926	TRUE	3	25										N	N	N
66	F6	FALSE	GFP+DKK-1+ BMP4	ocn	UNKNOWN	FAM	NFQ-MGB							35.026	34.8298	0.277522		12.843	0.221239		TRUE	0.0792926	TRUE	3	31										N	N	N
67	F7	FALSE	peri kd1 osteo 2d	ocn	UNKNOWN	FAM	NFQ-MGB							Undetermined	38.4996						TRUE	0.0792926	TRUE	3	44										N	Y	Y
68	F8	FALSE	peri scram osteo 2d	ocn	UNKNOWN	FAM	NFQ-MGB							Undetermined							TRUE	0.0792926	TRUE	3	44										N	Y	Y
69	F9	FALSE	peri kd1 osteo 7d	ocn	UNKNOWN	FAM	NFQ-MGB							39.394	38.5644	1.17326		14.5899	0.829689		TRUE	0.0792926	TRUE	3	35										Y	N	N
70	F10	FALSE	peri scram osteo 7d	ocn	UNKNOWN	FAM	NFQ-MGB							37.0949	38.4489	1.91476		12.9308	1.35437		TRUE	0.0792926	TRUE	3	33										Y	N	N
73	G1	FALSE	wnt16+ BMP4	actb	UNKNOWN	FAM	NFQ-MGB							21.5452	21.5572	0.0169464					TRUE	0.0409133	TRUE	3	18										N	N	N
74	G2	FALSE	wnt16+ wnt3a + BMP4	actb	UNKNOWN	FAM	NFQ-MGB							21.0801	21.0732	0.0097929					TRUE	0.0409133	TRUE	3	18										N	N	N
75	G3	FALSE	wnt16+DKK-1+ BMP4	actb	UNKNOWN	FAM	NFQ-MGB							24.7644	24.7514	0.018318					TRUE	0.0409133	TRUE	3	22										N	N	N
76	G4	FALSE	GFP+ BMP4	actb	UNKNOWN	FAM	NFQ-MGB							22.5095	22.483	0.0374804					TRUE	0.0409133	TRUE	3	19										N	N	N
77	G5	FALSE	GFP + wnt3a + BMP4	actb	UNKNOWN	FAM	NFQ-MGB							19.4004	19.3775	0.0322852					TRUE	0.0409133	TRUE	3	16										N	N	N
78	G6	FALSE	GFP+DKK-1+ BMP4	actb	UNKNOWN	FAM	NFQ-MGB							21.8846	21.9867	0.144483					TRUE	0.0409133	TRUE	3	19										N	N	N
79	G7	FALSE	peri kd1 osteo 2d	actb	UNKNOWN	FAM	NFQ-MGB							22.4927	22.5059	0.018639					TRUE	0.0409133	TRUE	3	19										N	N	N
80	G8	FALSE	peri scram osteo 2d	actb	UNKNOWN	FAM	NFQ-MGB							25.6513	25.6351	0.0229211					TRUE	0.0409133	TRUE	3	22										N	N	N
81	G9	FALSE	peri kd1 osteo 7d	actb	UNKNOWN	FAM	NFQ-MGB							23.9853	23.9745	0.0153212					TRUE	0.0409133	TRUE	3	21										N	N	N
82	G10	FALSE	peri scram osteo 7d	actb	UNKNOWN	FAM	NFQ-MGB							25.5524	25.518	0.0486112					TRUE	0.0409133	TRUE	3	22										N	N	N
85	H1	FALSE	wnt16+ BMP4	actb	UNKNOWN	FAM	NFQ-MGB							21.5692	21.5572	0.0169464					TRUE	0.0409133	TRUE	3	18										N	N	N
86	H2	FALSE	wnt16+ wnt3a + BMP4	actb	UNKNOWN	FAM	NFQ-MGB							21.0663	21.0732	0.0097929					TRUE	0.0409133	TRUE	3	18										N	N	N
87	H3	FALSE	wnt16+DKK-1+ BMP4	actb	UNKNOWN	FAM	NFQ-MGB							24.7384	24.7514	0.018318					TRUE	0.0409133	TRUE	3	22										N	N	N
88	H4	FALSE	GFP+ BMP4	actb	UNKNOWN	FAM	NFQ-MGB							22.4564	22.483	0.0374804					TRUE	0.0409133	TRUE	3	19										N	N	N
89	H5	FALSE	GFP + wnt3a + BMP4	actb	UNKNOWN	FAM	NFQ-MGB							19.3547	19.3775	0.0322852					TRUE	0.0409133	TRUE	3	16										N	N	N
90	H6	FALSE	GFP+DKK-1+ BMP4	actb	UNKNOWN	FAM	NFQ-MGB							22.0889	21.9867	0.144483					TRUE	0.0409133	TRUE	3	19										N	N	N
91	H7	FALSE	peri kd1 osteo 2d	actb	UNKNOWN	FAM	NFQ-MGB							22.5191	22.5059	0.018639					TRUE	0.0409133	TRUE	3	19										N	N	N
92	H8	FALSE	peri scram osteo 2d	actb	UNKNOWN	FAM	NFQ-MGB							25.6189	25.6351	0.0229211					TRUE	0.0409133	TRUE	3	22										N	N	N
93	H9	FALSE	peri kd1 osteo 7d	actb	UNKNOWN	FAM	NFQ-MGB							23.9636	23.9745	0.0153212					TRUE	0.0409133	TRUE	3	21										N	N	N
94	H10	FALSE	peri scram osteo 7d	actb	UNKNOWN	FAM	NFQ-MGB							25.4836	25.518	0.0486112					TRUE	0.0409133	TRUE	3	22										N	N	N
Analysis Type	Singleplex
Endogenous Control	actb
RQ Min/Max Confidence Level	95.0
Reference Sample	peri scram osteo 2d
