# Supplementary material for: Wnt16 signaling promotes osteoblast differentiation of periosteal derived cells in vitro and in vivo
Source: PeerJ. 2020 Nov 24;8:e10374. doi: 10.7717/peerj.10374 (PMC7694570; doi:10.7717/peerj.10374)
Supplement: Supplemental Information 12 [file peerj-08-10374-s012.xls]

## Sheet: Sample Setup
Block Type	96-Well Block (0.2mL)
Calibration Background is expired	Yes
Calibration Background performed on	2014-02-07 03:05:10 AM CST
Calibration FAM is expired	Yes
Calibration FAM performed on	2014-02-07 03:32:22 AM CST
Calibration NED is expired	Yes
Calibration NED performed on	2014-02-07 03:54:40 AM CST
Calibration ROI is expired	Yes
Calibration ROI performed on	2014-02-07 02:58:32 AM CST
Calibration ROX is expired	Yes
Calibration ROX performed on	2014-02-07 03:47:26 AM CST
Calibration SYBR is expired	Yes
Calibration SYBR performed on	2014-02-07 03:39:57 AM CST
Calibration TAMRA is expired	Yes
Calibration TAMRA performed on	2014-02-07 03:23:45 AM CST
Calibration Uniformity is expired	Yes
Calibration Uniformity performed on	2014-02-07 03:15:45 AM CST
Calibration VIC is expired	Yes
Calibration VIC performed on	2014-02-07 04:02:13 AM CST
Chemistry	TAQMAN
Experiment Barcode
Experiment Comments
Experiment File Name	C:\Users\apple\Desktop\viia\ying jin 2014-03-24 121308.eds
Experiment Name	ying jin 2014-03-24 121308
Experiment Run End Time	2014-03-25 02:00:54 AM CST
Experiment Type	Comparative Cт (ΔΔCт)
Experiment User Name
Instrument Name	278880346
Instrument Serial Number	278880346
Instrument Type	ViiA 7
Passive Reference	ROX
Quantification Cycle Method	Ct
Signal Smoothing On	true
Stage/ Cycle where Analysis is performed	Stage 2, Step 2
Well	Well Position	Sample Name	Sample Color	Biogroup Name	Biogroup Color	Target Name	Target Color	Task	Reporter	Quencher	Quantity	Comments
1	A1	peri oe ost7d	RGB(142,56,142)			wnt16	RGB(176,23,31)	UNKNOWN	FAM	NFQ-MGB
2	A2	peri oe ost7d	RGB(142,56,142)			wnt16	RGB(176,23,31)	UNKNOWN	FAM	NFQ-MGB
3	A3	peri oe ost7d	RGB(142,56,142)			wnt16	RGB(176,23,31)	UNKNOWN	FAM	NFQ-MGB
4	A4	peri gfp ost7d	RGB(198,113,113)			wnt16	RGB(176,23,31)	UNKNOWN	FAM	NFQ-MGB
5	A5	peri gfp ost7d	RGB(198,113,113)			wnt16	RGB(176,23,31)	UNKNOWN	FAM	NFQ-MGB
6	A6	peri gfp ost7d	RGB(198,113,113)			wnt16	RGB(176,23,31)	UNKNOWN	FAM	NFQ-MGB
7	A7	cal oe ost7d	RGB(0,245,255)			wnt16	RGB(176,23,31)	UNKNOWN	FAM	NFQ-MGB
8	A8	cal oe ost7d	RGB(0,245,255)			wnt16	RGB(176,23,31)	UNKNOWN	FAM	NFQ-MGB
9	A9	cal oe ost7d	RGB(0,245,255)			wnt16	RGB(176,23,31)	UNKNOWN	FAM	NFQ-MGB
10	A10	cal gfp ost7d	RGB(238,220,130)			wnt16	RGB(176,23,31)	UNKNOWN	FAM	NFQ-MGB
11	A11	cal gfp ost7d	RGB(238,220,130)			wnt16	RGB(176,23,31)	UNKNOWN	FAM	NFQ-MGB
12	A12	cal gfp ost7d	RGB(238,220,130)			wnt16	RGB(176,23,31)	UNKNOWN	FAM	NFQ-MGB
13	B1	peri oe ost7d	RGB(142,56,142)			runx2	RGB(0,0,255)	UNKNOWN	FAM	NFQ-MGB
14	B2	peri oe ost7d	RGB(142,56,142)			runx2	RGB(0,0,255)	UNKNOWN	FAM	NFQ-MGB
15	B3	peri oe ost7d	RGB(142,56,142)			runx2	RGB(0,0,255)	UNKNOWN	FAM	NFQ-MGB
16	B4	peri gfp ost7d	RGB(198,113,113)			runx2	RGB(0,0,255)	UNKNOWN	FAM	NFQ-MGB
17	B5	peri gfp ost7d	RGB(198,113,113)			runx2	RGB(0,0,255)	UNKNOWN	FAM	NFQ-MGB
18	B6	peri gfp ost7d	RGB(198,113,113)			runx2	RGB(0,0,255)	UNKNOWN	FAM	NFQ-MGB
19	B7	cal oe ost7d	RGB(0,245,255)			runx2	RGB(0,0,255)	UNKNOWN	FAM	NFQ-MGB
20	B8	cal oe ost7d	RGB(0,245,255)			runx2	RGB(0,0,255)	UNKNOWN	FAM	NFQ-MGB
21	B9	cal oe ost7d	RGB(0,245,255)			runx2	RGB(0,0,255)	UNKNOWN	FAM	NFQ-MGB
22	B10	cal gfp ost7d	RGB(238,220,130)			runx2	RGB(0,0,255)	UNKNOWN	FAM	NFQ-MGB
23	B11	cal gfp ost7d	RGB(238,220,130)			runx2	RGB(0,0,255)	UNKNOWN	FAM	NFQ-MGB
24	B12	cal gfp ost7d	RGB(238,220,130)			runx2	RGB(0,0,255)	UNKNOWN	FAM	NFQ-MGB
25	C1	peri oe ost7d	RGB(142,56,142)			ocn	RGB(0,139,69)	UNKNOWN	FAM	NFQ-MGB
26	C2	peri oe ost7d	RGB(142,56,142)			ocn	RGB(0,139,69)	UNKNOWN	FAM	NFQ-MGB
27	C3	peri oe ost7d	RGB(142,56,142)			ocn	RGB(0,139,69)	UNKNOWN	FAM	NFQ-MGB
28	C4	peri gfp ost7d	RGB(198,113,113)			ocn	RGB(0,139,69)	UNKNOWN	FAM	NFQ-MGB
29	C5	peri gfp ost7d	RGB(198,113,113)			ocn	RGB(0,139,69)	UNKNOWN	FAM	NFQ-MGB
30	C6	peri gfp ost7d	RGB(198,113,113)			ocn	RGB(0,139,69)	UNKNOWN	FAM	NFQ-MGB
31	C7	cal oe ost7d	RGB(0,245,255)			ocn	RGB(0,139,69)	UNKNOWN	FAM	NFQ-MGB
32	C8	cal oe ost7d	RGB(0,245,255)			ocn	RGB(0,139,69)	UNKNOWN	FAM	NFQ-MGB
33	C9	cal oe ost7d	RGB(0,245,255)			ocn	RGB(0,139,69)	UNKNOWN	FAM	NFQ-MGB
34	C10	cal gfp ost7d	RGB(238,220,130)			ocn	RGB(0,139,69)	UNKNOWN	FAM	NFQ-MGB
35	C11	cal gfp ost7d	RGB(238,220,130)			ocn	RGB(0,139,69)	UNKNOWN	FAM	NFQ-MGB
36	C12	cal gfp ost7d	RGB(238,220,130)			ocn	RGB(0,139,69)	UNKNOWN	FAM	NFQ-MGB
37	D1	peri oe ost7d	RGB(142,56,142)			actb	RGB(238,238,0)	UNKNOWN	FAM	NFQ-MGB
38	D2	peri oe ost7d	RGB(142,56,142)			actb	RGB(238,238,0)	UNKNOWN	FAM	NFQ-MGB
39	D3	peri oe ost7d	RGB(142,56,142)			actb	RGB(238,238,0)	UNKNOWN	FAM	NFQ-MGB
40	D4	peri gfp ost7d	RGB(198,113,113)			actb	RGB(238,238,0)	UNKNOWN	FAM	NFQ-MGB
41	D5	peri gfp ost7d	RGB(198,113,113)			actb	RGB(238,238,0)	UNKNOWN	FAM	NFQ-MGB
42	D6	peri gfp ost7d	RGB(198,113,113)			actb	RGB(238,238,0)	UNKNOWN	FAM	NFQ-MGB
43	D7	cal oe ost7d	RGB(0,245,255)			actb	RGB(238,238,0)	UNKNOWN	FAM	NFQ-MGB
44	D8	cal oe ost7d	RGB(0,245,255)			actb	RGB(238,238,0)	UNKNOWN	FAM	NFQ-MGB
45	D9	cal oe ost7d	RGB(0,245,255)			actb	RGB(238,238,0)	UNKNOWN	FAM	NFQ-MGB
46	D10	cal gfp ost7d	RGB(238,220,130)			actb	RGB(238,238,0)	UNKNOWN	FAM	NFQ-MGB
47	D11	cal gfp ost7d	RGB(238,220,130)			actb	RGB(238,238,0)	UNKNOWN	FAM	NFQ-MGB
48	D12	cal gfp ost7d	RGB(238,220,130)			actb	RGB(238,238,0)	UNKNOWN	FAM	NFQ-MGB
49	E1	peri kd1	RGB(176,23,31)			runx2	RGB(0,0,255)	UNKNOWN	FAM	NFQ-MGB
50	E2	peri kd1	RGB(176,23,31)			runx2	RGB(0,0,255)	UNKNOWN	FAM	NFQ-MGB
51	E3	peri kd2	RGB(0,0,255)			runx2	RGB(0,0,255)	UNKNOWN	FAM	NFQ-MGB
52	E4	peri kd2	RGB(0,0,255)			runx2	RGB(0,0,255)	UNKNOWN	FAM	NFQ-MGB
53	E5	peri kd scramble	RGB(0,139,69)			runx2	RGB(0,0,255)	UNKNOWN	FAM	NFQ-MGB
54	E6	peri kd scramble	RGB(0,139,69)			runx2	RGB(0,0,255)	UNKNOWN	FAM	NFQ-MGB
55	E7	cal kd 1	RGB(238,238,0)			runx2	RGB(0,0,255)	UNKNOWN	FAM	NFQ-MGB
56	E8	cal kd 1	RGB(238,238,0)			runx2	RGB(0,0,255)	UNKNOWN	FAM	NFQ-MGB
57	E9	cal kd 2	RGB(139,137,112)			runx2	RGB(0,0,255)	UNKNOWN	FAM	NFQ-MGB
58	E10	cal kd 2	RGB(139,137,112)			runx2	RGB(0,0,255)	UNKNOWN	FAM	NFQ-MGB
59	E11	cal kd scramble	RGB(238,121,66)			runx2	RGB(0,0,255)	UNKNOWN	FAM	NFQ-MGB
60	E12	cal kd scramble	RGB(238,121,66)			runx2	RGB(0,0,255)	UNKNOWN	FAM	NFQ-MGB
61	F1	peri kd1	RGB(176,23,31)			wnt16	RGB(176,23,31)	UNKNOWN	FAM	NFQ-MGB
62	F2	peri kd2	RGB(0,0,255)			wnt16	RGB(176,23,31)	UNKNOWN	FAM	NFQ-MGB
63	F3	peri kd scramble	RGB(0,139,69)			wnt16	RGB(176,23,31)	UNKNOWN	FAM	NFQ-MGB
64	F4	cal kd 1	RGB(238,238,0)			wnt16	RGB(176,23,31)	UNKNOWN	FAM	NFQ-MGB
65	F5	cal kd 2	RGB(139,137,112)			wnt16	RGB(176,23,31)	UNKNOWN	FAM	NFQ-MGB
66	F6	cal kd scramble	RGB(238,121,66)			wnt16	RGB(176,23,31)	UNKNOWN	FAM	NFQ-MGB
67	F7	peri kd1	RGB(176,23,31)			actb	RGB(238,238,0)	UNKNOWN	FAM	NFQ-MGB
68	F8	peri kd2	RGB(0,0,255)			actb	RGB(238,238,0)	UNKNOWN	FAM	NFQ-MGB
69	F9	peri kd scramble	RGB(0,139,69)			actb	RGB(238,238,0)	UNKNOWN	FAM	NFQ-MGB
70	F10	cal kd 1	RGB(238,238,0)			actb	RGB(238,238,0)	UNKNOWN	FAM	NFQ-MGB
71	F11	cal kd 2	RGB(139,137,112)			actb	RGB(238,238,0)	UNKNOWN	FAM	NFQ-MGB
72	F12	cal kd scramble	RGB(238,121,66)			actb	RGB(238,238,0)	UNKNOWN	FAM	NFQ-MGB
73	G1	peri kd1	RGB(176,23,31)			wnt16	RGB(176,23,31)	UNKNOWN	FAM	NFQ-MGB
74	G2	peri kd2	RGB(0,0,255)			wnt16	RGB(176,23,31)	UNKNOWN	FAM	NFQ-MGB
75	G3	peri kd scramble	RGB(0,139,69)			wnt16	RGB(176,23,31)	UNKNOWN	FAM	NFQ-MGB
76	G4	cal kd 1	RGB(238,238,0)			wnt16	RGB(176,23,31)	UNKNOWN	FAM	NFQ-MGB
77	G5	cal kd 2	RGB(139,137,112)			wnt16	RGB(176,23,31)	UNKNOWN	FAM	NFQ-MGB
78	G6	cal kd scramble	RGB(238,121,66)			wnt16	RGB(176,23,31)	UNKNOWN	FAM	NFQ-MGB
79	G7	peri kd1	RGB(176,23,31)			actb	RGB(238,238,0)	UNKNOWN	FAM	NFQ-MGB
80	G8	peri kd2	RGB(0,0,255)			actb	RGB(238,238,0)	UNKNOWN	FAM	NFQ-MGB
81	G9	peri kd scramble	RGB(0,139,69)			actb	RGB(238,238,0)	UNKNOWN	FAM	NFQ-MGB
82	G10	cal kd 1	RGB(238,238,0)			actb	RGB(238,238,0)	UNKNOWN	FAM	NFQ-MGB
83	G11	cal kd 2	RGB(139,137,112)			actb	RGB(238,238,0)	UNKNOWN	FAM	NFQ-MGB
84	G12	cal kd scramble	RGB(238,121,66)			actb	RGB(238,238,0)	UNKNOWN	FAM	NFQ-MGB
85	H1	peri kd1	RGB(176,23,31)			wnt16	RGB(176,23,31)	UNKNOWN	FAM	NFQ-MGB
86	H2	peri kd2	RGB(0,0,255)			wnt16	RGB(176,23,31)	UNKNOWN	FAM	NFQ-MGB
87	H3	peri kd scramble	RGB(0,139,69)			wnt16	RGB(176,23,31)	UNKNOWN	FAM	NFQ-MGB
88	H4	cal kd 1	RGB(238,238,0)			wnt16	RGB(176,23,31)	UNKNOWN	FAM	NFQ-MGB
89	H5	cal kd 2	RGB(139,137,112)			wnt16	RGB(176,23,31)	UNKNOWN	FAM	NFQ-MGB
90	H6	cal kd scramble	RGB(238,121,66)			wnt16	RGB(176,23,31)	UNKNOWN	FAM	NFQ-MGB
91	H7	peri kd1	RGB(176,23,31)			actb	RGB(238,238,0)	UNKNOWN	FAM	NFQ-MGB
92	H8	peri kd2	RGB(0,0,255)			actb	RGB(238,238,0)	UNKNOWN	FAM	NFQ-MGB
93	H9	peri kd scramble	RGB(0,139,69)			actb	RGB(238,238,0)	UNKNOWN	FAM	NFQ-MGB
94	H10	cal kd 1	RGB(238,238,0)			actb	RGB(238,238,0)	UNKNOWN	FAM	NFQ-MGB
95	H11	cal kd 2	RGB(139,137,112)			actb	RGB(238,238,0)	UNKNOWN	FAM	NFQ-MGB
96	H12	cal kd scramble	RGB(238,121,66)			actb	RGB(238,238,0)	UNKNOWN	FAM	NFQ-MGB

## Sheet: Amplification Data
Block Type	96-Well Block (0.2mL)
Calibration Background is expired	Yes
Calibration Background performed on	2014-02-07 03:05:10 AM CST
Calibration FAM is expired	Yes
Calibration FAM performed on	2014-02-07 03:32:22 AM CST
Calibration NED is expired	Yes
Calibration NED performed on	2014-02-07 03:54:40 AM CST
Calibration ROI is expired	Yes
Calibration ROI performed on	2014-02-07 02:58:32 AM CST
Calibration ROX is expired	Yes
Calibration ROX performed on	2014-02-07 03:47:26 AM CST
Calibration SYBR is expired	Yes
Calibration SYBR performed on	2014-02-07 03:39:57 AM CST
Calibration TAMRA is expired	Yes
Calibration TAMRA performed on	2014-02-07 03:23:45 AM CST
Calibration Uniformity is expired	Yes
Calibration Uniformity performed on	2014-02-07 03:15:45 AM CST
Calibration VIC is expired	Yes
Calibration VIC performed on	2014-02-07 04:02:13 AM CST
Chemistry	TAQMAN
Experiment Barcode
Experiment Comments
Experiment File Name	C:\Users\apple\Desktop\viia\ying jin 2014-03-24 121308.eds
Experiment Name	ying jin 2014-03-24 121308
Experiment Run End Time	2014-03-25 02:00:54 AM CST
Experiment Type	Comparative Cт (ΔΔCт)
Experiment User Name
Instrument Name	278880346
Instrument Serial Number	278880346
Instrument Type	ViiA 7
Passive Reference	ROX
Quantification Cycle Method	Ct
Signal Smoothing On	true
Stage/ Cycle where Analysis is performed	Stage 2, Step 2
Well	Cycle	Target Name	Rn	Delta Rn
1	1	wnt16	0.33288	0.000416296
1	2	wnt16	0.333662	-0.00017167
1	3	wnt16	0.335517	0.000313308
1	4	wnt16	0.337422	0.000848472
1	5	wnt16	0.338659	0.000716125
1	6	wnt16	0.339871	0.000558683
1	7	wnt16	0.340511	-0.000171112
1	8	wnt16	0.341806	-0.000246239
1	9	wnt16	0.34292	-0.000502148
1	10	wnt16	0.34348	-0.00131119
1	11	wnt16	0.344488	-0.00167304
1	12	wnt16	0.347217	-0.000313605
1	13	wnt16	0.349021	0.00012047
1	14	wnt16	0.349951	-0.000319706
1	15	wnt16	0.351333	-0.000307304
1	16	wnt16	0.352675	-0.000334569
1	17	wnt16	0.357001	0.00262186
1	18	wnt16	0.362681	0.00693134
1	19	wnt16	0.371592	0.0144727
1	20	wnt16	0.390225	0.0317367
1	21	wnt16	0.423039	0.0631808
1	22	wnt16	0.483644	0.122416
1	23	wnt16	0.587306	0.224708
1	24	wnt16	0.747977	0.38401
1	25	wnt16	0.965658	0.600321
1	26	wnt16	1.21384	0.847136
1	27	wnt16	1.45968	1.0916
1	28	wnt16	1.67448	1.30504
1	29	wnt16	1.84603	1.47522
1	30	wnt16	1.97491	1.60273
1	31	wnt16	2.06704	1.69348
1	32	wnt16	2.1342	1.75928
1	33	wnt16	2.18026	1.80397
1	34	wnt16	2.215	1.83733
1	35	wnt16	2.24116	1.86212
1	36	wnt16	2.2634	1.883
1	37	wnt16	2.28061	1.89883
1	38	wnt16	2.29277	1.90963
1	39	wnt16	2.30582	1.9213
1	40	wnt16	2.31382	1.92794
1	41	wnt16	2.32115	1.9339
1	42	wnt16	2.32901	1.94039
1	43	wnt16	2.33412	1.94412
1	44	wnt16	2.34056	1.94919
1	45	wnt16	2.34637	1.95364
2	1	wnt16	0.310825	0.00133438
2	2	wnt16	0.311118	0.000425147
2	3	wnt16	0.312126	0.000230571
2	4	wnt16	0.313402	0.000304186
2	5	wnt16	0.314487	0.000186887
2	6	wnt16	0.316571	0.00106803
2	7	wnt16	0.317172	0.000466171
2	8	wnt16	0.318017	0.000108606
2	9	wnt16	0.31904	-7.07407e-05
2	10	wnt16	0.319772	-0.000541555
2	11	wnt16	0.320923	-0.000592334
2	12	wnt16	0.321523	-0.00119479
2	13	wnt16	0.322636	-0.00128487
2	14	wnt16	0.324195	-0.000928078
2	15	wnt16	0.325866	-0.000460148
2	16	wnt16	0.326565	-0.000963178
2	17	wnt16	0.329281	0.000550664
2	18	wnt16	0.333054	0.00312058
2	19	wnt16	0.338993	0.0078568
2	20	wnt16	0.34936	0.017022
2	21	wnt16	0.368693	0.0351523
2	22	wnt16	0.405143	0.0703999
2	23	wnt16	0.4723	0.136354
2	24	wnt16	0.584994	0.247846
2	25	wnt16	0.756191	0.41784
2	26	wnt16	0.978094	0.63854
2	27	wnt16	1.22324	0.882489
2	28	wnt16	1.45789	1.11593
2	29	wnt16	1.65556	1.31239
2	30	wnt16	1.8115	1.46714
2	31	wnt16	1.92472	1.57915
2	32	wnt16	2.00573	1.65896
2	33	wnt16	2.06475	1.71678
2	34	wnt16	2.10836	1.75918
2	35	wnt16	2.13873	1.78835
2	36	wnt16	2.15987	1.80829
2	37	wnt16	2.17525	1.82247
2	38	wnt16	2.19025	1.83627
2	39	wnt16	2.20325	1.84806
2	40	wnt16	2.21263	1.85624
2	41	wnt16	2.22407	1.86648
2	42	wnt16	2.22968	1.87088
2	43	wnt16	2.23503	1.87504
2	44	wnt16	2.24067	1.87947
2	45	wnt16	2.24621	1.88381
3	1	wnt16	0.29845	0.00161975
3	2	wnt16	0.299133	0.00126199
3	3	wnt16	0.299627	0.000714716
3	4	wnt16	0.299682	-0.000271219
3	5	wnt16	0.30095	-4.50646e-05
3	6	wnt16	0.302387	0.000350844
3	7	wnt16	0.303836	0.000759568
3	8	wnt16	0.304763	0.000645529
3	9	wnt16	0.304686	-0.000473027
3	10	wnt16	0.305787	-0.000412812
3	11	wnt16	0.306908	-0.000333523
3	12	wnt16	0.308582	0.000300029
3	13	wnt16	0.309444	0.000120396
3	14	wnt16	0.309277	-0.00108721
3	15	wnt16	0.309597	-0.00180865
3	16	wnt16	0.310467	-0.00197928
3	17	wnt16	0.312851	-0.000636793
3	18	wnt16	0.315189	0.000660397
3	19	wnt16	0.319066	0.0034961
3	20	wnt16	0.325311	0.00870071
3	21	wnt16	0.337929	0.0202773
3	22	wnt16	0.360842	0.0421489
3	23	wnt16	0.403739	0.0840052
3	24	wnt16	0.48003	0.159255
3	25	wnt16	0.607725	0.285909
3	26	wnt16	0.791933	0.469076
3	27	wnt16	1.02087	0.696968
3	28	wnt16	1.26241	0.937472
3	29	wnt16	1.48171	1.15573
3	30	wnt16	1.66258	1.33556
3	31	wnt16	1.80213	1.47407
3	32	wnt16	1.9015	1.57239
3	33	wnt16	1.9702	1.64006
3	34	wnt16	2.01902	1.68784
3	35	wnt16	2.0545	1.72228
3	36	wnt16	2.08022	1.74696
3	37	wnt16	2.10058	1.76627
3	38	wnt16	2.11681	1.78146
3	39	wnt16	2.13087	1.79448
3	40	wnt16	2.13929	1.80186
3	41	wnt16	2.14846	1.80999
3	42	wnt16	2.15603	1.81651
3	43	wnt16	2.16231	1.82175
3	44	wnt16	2.17058	1.82898
3	45	wnt16	2.17501	1.83237
4	1	wnt16	0.278283	0.000523771
4	2	wnt16	0.278736	6.61061e-05
4	3	wnt16	0.279254	-0.000326024
4	4	wnt16	0.281255	0.000764393
4	5	wnt16	0.282209	0.000807615
4	6	wnt16	0.282323	1.07699e-05
4	7	wnt16	0.283474	0.000250896
4	8	wnt16	0.284911	0.000777781
4	9	wnt16	0.285118	7.40974e-05
4	10	wnt16	0.286205	0.000250208
4	11	wnt16	0.287098	0.000232545
4	12	wnt16	0.287707	-6.84495e-05
4	13	wnt16	0.288139	-0.000547364
4	14	wnt16	0.288569	-0.00102813
4	15	wnt16	0.290688	0.000179712
4	16	wnt16	0.290744	-0.000673966
4	17	wnt16	0.290439	-0.00189049
4	18	wnt16	0.291843	-0.00139716
4	19	wnt16	0.293368	-0.000782568
4	20	wnt16	0.293776	-0.00128479
4	21	wnt16	0.294642	-0.00132984
4	22	wnt16	0.29813	0.00124801
4	23	wnt16	0.302526	0.00473275
4	24	wnt16	0.309899	0.0111955
4	25	wnt16	0.323306	0.0236915
4	26	wnt16	0.349174	0.048649
4	27	wnt16	0.394554	0.0931186
4	28	wnt16	0.477095	0.174749
4	29	wnt16	0.609098	0.305841
4	30	wnt16	0.792717	0.48855
4	31	wnt16	1.01519	0.710112
4	32	wnt16	1.24495	0.938962
4	33	wnt16	1.45094	1.14404
4	34	wnt16	1.6186	1.31079
4	35	wnt16	1.74721	1.43849
4	36	wnt16	1.84028	1.53065
4	37	wnt16	1.90386	1.59332
4	38	wnt16	1.94896	1.63751
4	39	wnt16	1.98214	1.66978
4	40	wnt16	2.00551	1.69224
4	41	wnt16	2.02695	1.71276
4	42	wnt16	2.0436	1.72851
4	43	wnt16	2.05572	1.73971
4	44	wnt16	2.06688	1.74996
4	45	wnt16	2.07464	1.75681
5	1	wnt16	0.279159	0.000117882
5	2	wnt16	0.279817	-7.88112e-05
5	3	wnt16	0.280434	-0.000316543
5	4	wnt16	0.280763	-0.000843267
5	5	wnt16	0.282293	-0.000168451
5	6	wnt16	0.283516	0.00019949
5	7	wnt16	0.284787	0.00061592
5	8	wnt16	0.285672	0.000645157
5	9	wnt16	0.287255	0.00137359
5	10	wnt16	0.287685	0.000947774
5	11	wnt16	0.288614	0.00102213
5	12	wnt16	0.288428	-1.92484e-05
5	13	wnt16	0.288471	-0.000831151
5	14	wnt16	0.289974	-0.000183485
5	15	wnt16	0.290438	-0.00057449
5	16	wnt16	0.290716	-0.00115179
5	17	wnt16	0.291794	-0.000928836
5	18	wnt16	0.2929	-0.00067772
5	19	wnt16	0.293322	-0.00111095
5	20	wnt16	0.293546	-0.00174199
5	21	wnt16	0.295943	-0.000200132
5	22	wnt16	0.297508	0.000509492
5	23	wnt16	0.301288	0.0034345
5	24	wnt16	0.306655	0.00794684
5	25	wnt16	0.317419	0.0178554
5	26	wnt16	0.337288	0.0368693
5	27	wnt16	0.374177	0.0729031
5	28	wnt16	0.440987	0.138858
5	29	wnt16	0.552989	0.250005
5	30	wnt16	0.720143	0.416304
5	31	wnt16	0.932528	0.627834
5	32	wnt16	1.16454	0.858988
5	33	wnt16	1.38381	1.0774
5	34	wnt16	1.56891	1.26165
5	35	wnt16	1.71314	1.40503
5	36	wnt16	1.8199	1.51093
5	37	wnt16	1.89407	1.58425
5	38	wnt16	1.94885	1.63817
5	39	wnt16	1.98591	1.67438
5	40	wnt16	2.0132	1.70081
5	41	wnt16	2.03463	1.72139
5	42	wnt16	2.05129	1.73719
5	43	wnt16	2.0672	1.75225
5	44	wnt16	2.0798	1.76399
5	45	wnt16	2.08783	1.77116
6	1	wnt16	0.290071	0.00146598
6	2	wnt16	0.290269	0.000661914
6	3	wnt16	0.291822	0.00121281
6	4	wnt16	0.293178	0.00156677
6	5	wnt16	0.293698	0.00108555
6	6	wnt16	0.294499	0.000883941
6	7	wnt16	0.294214	-0.000402834
6	8	wnt16	0.294073	-0.00154525
6	9	wnt16	0.296842	0.000221674
6	10	wnt16	0.297657	3.49922e-05
6	11	wnt16	0.297622	-0.00100201
6	12	wnt16	0.298469	-0.00115704
6	13	wnt16	0.300312	-0.000316228
6	14	wnt16	0.30099	-0.000639792
6	15	wnt16	0.301942	-0.000689294
6	16	wnt16	0.303723	8.93215e-05
6	17	wnt16	0.304083	-0.000552263
6	18	wnt16	0.303917	-0.00171962
6	19	wnt16	0.305205	-0.00143441
6	20	wnt16	0.30732	-0.00032052
6	21	wnt16	0.308586	-5.70082e-05
6	22	wnt16	0.308887	-0.000757542
6	23	wnt16	0.311663	0.00101611
6	24	wnt16	0.316131	0.00448263
6	25	wnt16	0.323466	0.0108157
6	26	wnt16	0.337126	0.0234743
6	27	wnt16	0.364015	0.0493608
6	28	wnt16	0.413955	0.0982998
6	29	wnt16	0.501346	0.184688
6	30	wnt16	0.640565	0.322906
6	31	wnt16	0.83428	0.515618
6	32	wnt16	1.06436	0.7447
6	33	wnt16	1.2971	0.976431
6	34	wnt16	1.50746	1.18579
6	35	wnt16	1.67452	1.35186
6	36	wnt16	1.80093	1.47726
6	37	wnt16	1.89189	1.56722
6	38	wnt16	1.95642	1.63075
6	39	wnt16	2.00339	1.67671
6	40	wnt16	2.03609	1.70841
6	41	wnt16	2.06026	1.73158
6	42	wnt16	2.07913	1.74945
6	43	wnt16	2.09385	1.76317
6	44	wnt16	2.10558	1.7739
6	45	wnt16	2.1139	1.78121
7	1	wnt16	0.302477	0.000686316
7	2	wnt16	0.303336	0.000657178
7	3	wnt16	0.30441	0.000842409
7	4	wnt16	0.304927	0.000471827
7	5	wnt16	0.305666	0.000321811
7	6	wnt16	0.305948	-0.000284299
7	7	wnt16	0.306639	-0.000482356
7	8	wnt16	0.308013	3.8788e-06
7	9	wnt16	0.309414	0.000515922
7	10	wnt16	0.310125	0.000338935
7	11	wnt16	0.310776	0.000101063
7	12	wnt16	0.311465	-9.82457e-05
7	13	wnt16	0.311638	-0.000813492
7	14	wnt16	0.313043	-0.000296651
7	15	wnt16	0.313306	-0.000923116
7	16	wnt16	0.313886	-0.00123117
7	17	wnt16	0.314659	-0.00134644
7	18	wnt16	0.316355	-0.000538518
7	19	wnt16	0.31736	-0.00042231
7	20	wnt16	0.319384	0.000712841
7	21	wnt16	0.322687	0.00312791
7	22	wnt16	0.327544	0.00709649
7	23	wnt16	0.337761	0.0164251
7	24	wnt16	0.357931	0.0357063
7	25	wnt16	0.395043	0.0719302
7	26	wnt16	0.460976	0.136974
7	27	wnt16	0.572297	0.247407
7	28	wnt16	0.740647	0.414868
7	29	wnt16	0.95788	0.631213
7	30	wnt16	1.19764	0.870083
7	31	wnt16	1.42909	1.10065
7	32	wnt16	1.62699	1.29766
7	33	wnt16	1.7815	1.45128
7	34	wnt16	1.89576	1.56465
7	35	wnt16	1.9805	1.6485
7	36	wnt16	2.0396	1.70671
7	37	wnt16	2.0824	1.74863
7	38	wnt16	2.11541	1.78075
7	39	wnt16	2.14032	1.80477
7	40	wnt16	2.15457	1.81813
7	41	wnt16	2.17134	1.83401
7	42	wnt16	2.18695	1.84873
7	43	wnt16	2.19893	1.85982
7	44	wnt16	2.20896	1.86896
7	45	wnt16	2.21463	1.87375
8	1	wnt16	0.326684	0.00100921
8	2	wnt16	0.327733	0.000934836
8	3	wnt16	0.328887	0.000965132
8	4	wnt16	0.329496	0.000451387
8	5	wnt16	0.329935	-0.0002325
8	6	wnt16	0.330833	-0.000457341
8	7	wnt16	0.332677	0.000262849
8	8	wnt16	0.334118	0.000581065
8	9	wnt16	0.33483	0.000170018
8	10	wnt16	0.336074	0.000290764
8	11	wnt16	0.337006	9.96888e-05
8	12	wnt16	0.337528	-0.000501467
8	13	wnt16	0.33861	-0.000542667
8	14	wnt16	0.339613	-0.000662336
8	15	wnt16	0.340766	-0.000632755
8	16	wnt16	0.341997	-0.000524138
8	17	wnt16	0.342982	-0.00066309
8	18	wnt16	0.343386	-0.00138125
8	19	wnt16	0.344671	-0.00122006
8	20	wnt16	0.346977	-3.64454e-05
8	21	wnt16	0.349416	0.00127884
8	22	wnt16	0.352014	0.00275431
8	23	wnt16	0.356214	0.00583049
8	24	wnt16	0.366361	0.0148547
8	25	wnt16	0.385675	0.0330454
8	26	wnt16	0.419858	0.0661052
8	27	wnt16	0.480945	0.12607
8	28	wnt16	0.587631	0.231632
8	29	wnt16	0.75063	0.393508
8	30	wnt16	0.961443	0.603198
8	31	wnt16	1.19494	0.835572
8	32	wnt16	1.4226	1.06211
8	33	wnt16	1.6206	1.25898
8	34	wnt16	1.77368	1.41094
8	35	wnt16	1.88591	1.52205
8	36	wnt16	1.96743	1.60245
8	37	wnt16	2.022	1.65589
8	38	wnt16	2.06178	1.69455
8	39	wnt16	2.09129	1.72294
8	40	wnt16	2.11096	1.74148
8	41	wnt16	2.12821	1.75761
8	42	wnt16	2.14487	1.77314
8	43	wnt16	2.15879	1.78594
8	44	wnt16	2.16606	1.7921
8	45	wnt16	2.17143	1.79634
9	1	wnt16	0.322528	-0.000940488
9	2	wnt16	0.323366	-0.00122492
9	3	wnt16	0.325898	0.000184218
9	4	wnt16	0.326591	-0.000245266
9	5	wnt16	0.327376	-0.000583346
9	6	wnt16	0.329547	0.000464561
9	7	wnt16	0.331038	0.000832349
9	8	wnt16	0.331977	0.000648705
9	9	wnt16	0.333025	0.000573869
9	10	wnt16	0.333454	-0.000120289
9	11	wnt16	0.33456	-0.000137011
9	12	wnt16	0.336072	0.000252533
9	13	wnt16	0.336811	-0.000130876
9	14	wnt16	0.337615	-0.000449793
9	15	wnt16	0.339173	-1.55757e-05
9	16	wnt16	0.34027	-4.14465e-05
9	17	wnt16	0.340071	-0.00136306
9	18	wnt16	0.341653	-0.000904169
9	19	wnt16	0.34237	-0.00130963
9	20	wnt16	0.343601	-0.00120142
9	21	wnt16	0.345795	-0.000130537
9	22	wnt16	0.347549	0.000500822
9	23	wnt16	0.351346	0.00317537
9	24	wnt16	0.357685	0.0083911
9	25	wnt16	0.370628	0.020211
9	26	wnt16	0.394184	0.0426441
9	27	wnt16	0.436496	0.0838339
9	28	wnt16	0.51336	0.159574
9	29	wnt16	0.641263	0.286354
9	30	wnt16	0.827537	0.471506
9	31	wnt16	1.05823	0.701077
9	32	wnt16	1.30401	0.945737
9	33	wnt16	1.53166	1.17226
9	34	wnt16	1.71818	1.35766
9	35	wnt16	1.86484	1.5032
9	36	wnt16	1.97351	1.61074
9	37	wnt16	2.0476	1.6837
9	38	wnt16	2.10112	1.7361
9	39	wnt16	2.14091	1.77477
9	40	wnt16	2.16798	1.80072
9	41	wnt16	2.18792	1.81954
9	42	wnt16	2.20492	1.83542
9	43	wnt16	2.21908	1.84845
9	44	wnt16	2.23193	1.86018
9	45	wnt16	2.24145	1.86857
10	1	wnt16	0.315933	-0.00381485
10	2	wnt16	0.317597	-0.00348918
10	3	wnt16	0.320059	-0.00236625
10	4	wnt16	0.322184	-0.00157981
10	5	wnt16	0.325311	0.000208972
10	6	wnt16	0.327502	0.00106056
10	7	wnt16	0.328843	0.00106358
10	8	wnt16	0.330166	0.00104759
10	9	wnt16	0.331591	0.001134
10	10	wnt16	0.332875	0.001079
10	11	wnt16	0.334616	0.00148204
10	12	wnt16	0.335537	0.00106416
10	13	wnt16	0.335821	9.41208e-06
10	14	wnt16	0.336536	-0.000613889
10	15	wnt16	0.338956	0.000467383
10	16	wnt16	0.339816	-1.15256e-05
10	17	wnt16	0.34064	-0.000526108
10	18	wnt16	0.341419	-0.00108626
10	19	wnt16	0.342368	-0.00147522
10	20	wnt16	0.343803	-0.00137966
10	21	wnt16	0.345426	-0.0010953
10	22	wnt16	0.346424	-0.00143516
10	23	wnt16	0.347913	-0.00128553
10	24	wnt16	0.350183	-0.000353958
10	25	wnt16	0.352749	0.000873703
10	26	wnt16	0.356932	0.00371826
10	27	wnt16	0.3649	0.0103468
10	28	wnt16	0.380741	0.02485
10	29	wnt16	0.410624	0.0533938
10	30	wnt16	0.464679	0.10611
10	31	wnt16	0.558457	0.198549
10	32	wnt16	0.705834	0.344588
10	33	wnt16	0.911484	0.5489
10	34	wnt16	1.15448	0.790559
10	35	wnt16	1.40063	1.03536
10	36	wnt16	1.62129	1.25468
10	37	wnt16	1.79836	1.43042
10	38	wnt16	1.92918	1.5599
10	39	wnt16	2.02329	1.65268
10	40	wnt16	2.08803	1.71607
10	41	wnt16	2.13564	1.76235
10	42	wnt16	2.16728	1.79265
10	43	wnt16	2.19331	1.81734
10	44	wnt16	2.21469	1.83738
10	45	wnt16	2.22873	1.85008
11	1	wnt16	0.320872	0.000518393
11	2	wnt16	0.321848	0.000454074
11	3	wnt16	0.323033	0.000598221
11	4	wnt16	0.323446	-3.00781e-05
11	5	wnt16	0.323796	-0.000720128
11	6	wnt16	0.32516	-0.000397673
11	7	wnt16	0.326128	-0.000469861
11	8	wnt16	0.327051	-0.000587646
11	9	wnt16	0.329155	0.000475128
11	10	wnt16	0.330403	0.000682695
11	11	wnt16	0.33114	0.000378884
11	12	wnt16	0.331873	7.11084e-05
11	13	wnt16	0.333468	0.000625187
11	14	wnt16	0.334645	0.000761466
11	15	wnt16	0.334463	-0.000462015
11	16	wnt16	0.336385	0.000419859
11	17	wnt16	0.336995	-1.15063e-05
11	18	wnt16	0.338323	0.000275841
11	19	wnt16	0.339613	0.000525042
11	20	wnt16	0.340032	-9.67306e-05
11	21	wnt16	0.34024	-0.000929772
11	22	wnt16	0.340107	-0.00210363
11	23	wnt16	0.342045	-0.00120623
11	24	wnt16	0.34348	-0.000812429
11	25	wnt16	0.345865	0.000532096
11	26	wnt16	0.348856	0.00248217
11	27	wnt16	0.35402	0.00660574
11	28	wnt16	0.362803	0.0143477
11	29	wnt16	0.377953	0.028457
11	30	wnt16	0.407765	0.0572285
11	31	wnt16	0.465036	0.113458
11	32	wnt16	0.564128	0.211509
11	33	wnt16	0.719626	0.365967
11	34	wnt16	0.935251	0.580551
11	35	wnt16	1.18656	0.830816
11	36	wnt16	1.43924	1.08246
11	37	wnt16	1.66353	1.30571
11	38	wnt16	1.84173	1.48287
11	39	wnt16	1.97257	1.61267
11	40	wnt16	2.06879	1.70785
11	41	wnt16	2.13371	1.77173
11	42	wnt16	2.18031	1.81729
11	43	wnt16	2.21485	1.85079
11	44	wnt16	2.23734	1.87223
11	45	wnt16	2.2492	1.88305
12	1	wnt16	0.334012	-0.00285803
12	2	wnt16	0.334492	-0.00392081
12	3	wnt16	0.336302	-0.00365357
12	4	wnt16	0.341066	-0.00043194
12	5	wnt16	0.341465	-0.00157552
12	6	wnt16	0.343347	-0.00123636
12	7	wnt16	0.345659	-0.000466959
12	8	wnt16	0.348068	0.000399842
12	9	wnt16	0.350323	0.00111182
12	10	wnt16	0.352675	0.00192137
12	11	wnt16	0.354151	0.00185491
12	12	wnt16	0.35543	0.00159089
12	13	wnt16	0.355578	0.000196529
12	14	wnt16	0.358853	0.00192885
12	15	wnt16	0.36025	0.00178309
12	16	wnt16	0.36129	0.00128086
12	17	wnt16	0.363198	0.00164585
12	18	wnt16	0.363458	0.00036357
12	19	wnt16	0.36399	-0.000646878
12	20	wnt16	0.366134	-4.53181e-05
12	21	wnt16	0.366422	-0.0013
12	22	wnt16	0.368882	-0.00038283
12	23	wnt16	0.369179	-0.00162857
12	24	wnt16	0.370504	-0.00184633
12	25	wnt16	0.372742	-0.00115096
12	26	wnt16	0.375723	0.000287662
12	27	wnt16	0.380979	0.00400079
12	28	wnt16	0.390247	0.0117266
12	29	wnt16	0.40701	0.0269475
12	30	wnt16	0.436087	0.0544811
12	31	wnt16	0.491036	0.107888
12	32	wnt16	0.585282	0.200592
12	33	wnt16	0.735638	0.349405
12	34	wnt16	0.942154	0.554378
12	35	wnt16	1.17959	0.790274
12	36	wnt16	1.42026	1.0294
12	37	wnt16	1.63509	1.24268
12	38	wnt16	1.81234	1.41839
12	39	wnt16	1.94679	1.5513
12	40	wnt16	2.04176	1.64472
12	41	wnt16	2.11011	1.71153
12	42	wnt16	2.15968	1.75956
12	43	wnt16	2.19178	1.79012
12	44	wnt16	2.21544	1.81224
12	45	wnt16	2.23274	1.828
13	1	runx2	0.492995	0.000771592
13	2	runx2	0.494565	0.000630273
13	3	runx2	0.495666	1.93875e-05
13	4	runx2	0.496987	-0.000371467
13	5	runx2	0.498812	-0.000257887
13	6	runx2	0.500442	-0.000339424
13	7	runx2	0.502596	0.000103025
13	8	runx2	0.505512	0.00130734
13	9	runx2	0.506677	0.000761423
13	10	runx2	0.508395	0.000767685
13	11	runx2	0.509862	0.00052313
13	12	runx2	0.511575	0.000524384
13	13	runx2	0.51247	-0.000291719
13	14	runx2	0.513627	-0.000846457
13	15	runx2	0.514753	-0.00143243
13	16	runx2	0.517174	-0.000722891
13	17	runx2	0.51762	-0.00198776
13	18	runx2	0.519995	-0.00132447
13	19	runx2	0.523318	0.000287178
13	20	runx2	0.525774	0.00103146
13	21	runx2	0.528704	0.00224949
13	22	runx2	0.534189	0.00602318
13	23	runx2	0.54426	0.014382
13	24	runx2	0.56082	0.0292305
13	25	runx2	0.59251	0.0592098
13	26	runx2	0.651183	0.11617
13	27	runx2	0.751129	0.214405
13	28	runx2	0.905317	0.366881
13	29	runx2	1.11	0.569853
13	30	runx2	1.33706	0.795199
13	31	runx2	1.57177	1.0282
13	32	runx2	1.80325	1.25797
13	33	runx2	2.02602	1.47903
13	34	runx2	2.23502	1.68632
13	35	runx2	2.43354	1.88312
13	36	runx2	2.62121	2.06908
13	37	runx2	2.79674	2.24291
13	38	runx2	2.96014	2.40459
13	39	runx2	3.10818	2.55091
13	40	runx2	3.24678	2.6878
13	41	runx2	3.37718	2.8165
13	42	runx2	3.49576	2.93336
13	43	runx2	3.60704	3.04293
13	44	runx2	3.70717	3.14135
13	45	runx2	3.78463	3.2171
14	1	runx2	0.446013	0.00038232
14	2	runx2	0.447231	-2.30618e-05
14	3	runx2	0.449626	0.000748748
14	4	runx2	0.450587	8.66489e-05
14	5	runx2	0.452429	0.000305477
14	6	runx2	0.453924	0.000177227
14	7	runx2	0.455375	4.95841e-06
14	8	runx2	0.456517	-0.00047633
14	9	runx2	0.458344	-0.00027294
14	10	runx2	0.459717	-0.00052323
14	11	runx2	0.461467	-0.000396522
14	12	runx2	0.463941	0.000454473
14	13	runx2	0.467062	0.00195191
14	14	runx2	0.467465	0.00073212
14	15	runx2	0.467692	-0.000664309
14	16	runx2	0.468218	-0.00176212
14	17	runx2	0.46958	-0.00202278
14	18	runx2	0.471931	-0.00129514
14	19	runx2	0.474615	-0.000234751
14	20	runx2	0.476644	0.000170937
14	21	runx2	0.477975	-0.000120838
14	22	runx2	0.482856	0.00313646
14	23	runx2	0.490375	0.00903248
14	24	runx2	0.501583	0.0186168
14	25	runx2	0.521428	0.0368387
14	26	runx2	0.560649	0.0744364
14	27	runx2	0.631958	0.144122
14	28	runx2	0.753067	0.263608
14	29	runx2	0.932128	0.441046
14	30	runx2	1.15505	0.662349
14	31	runx2	1.39447	0.900141
14	32	runx2	1.63249	1.13653
14	33	runx2	1.86508	1.36751
14	34	runx2	2.08757	1.58837
14	35	runx2	2.30106	1.80024
14	36	runx2	2.49904	1.99659
14	37	runx2	2.67979	2.17573
14	38	runx2	2.85284	2.34715
14	39	runx2	3.01357	2.50625
14	40	runx2	3.15644	2.64751
14	41	runx2	3.29081	2.78025
14	42	runx2	3.41763	2.90544
14	43	runx2	3.53251	3.0187
14	44	runx2	3.64024	3.1248
14	45	runx2	3.72491	3.20786
15	1	runx2	0.456176	0.000707604
15	2	runx2	0.456744	-0.000213525
15	3	runx2	0.458737	0.000289956
15	4	runx2	0.460258	0.000321786
15	5	runx2	0.462568	0.00114147
15	6	runx2	0.463541	0.000625802
15	7	runx2	0.464069	-0.000336246
15	8	runx2	0.465373	-0.000521854
15	9	runx2	0.467798	0.000414328
15	10	runx2	0.468989	0.000114994
15	11	runx2	0.470707	0.000343698
15	12	runx2	0.471461	-0.000391405
15	13	runx2	0.472628	-0.000714044
15	14	runx2	0.474398	-0.000434139
15	15	runx2	0.476208	-0.000113048
15	16	runx2	0.476557	-0.00125373
15	17	runx2	0.478697	-0.000602996
15	18	runx2	0.479854	-0.000935678
15	19	runx2	0.481422	-0.000857178
15	20	runx2	0.483051	-0.000717583
15	21	runx2	0.483595	-0.00166366
15	22	runx2	0.487676	0.000928491
15	23	runx2	0.492598	0.00436103
15	24	runx2	0.500313	0.0105861
15	25	runx2	0.514779	0.0235624
15	26	runx2	0.542132	0.0494257
15	27	runx2	0.592059	0.097864
15	28	runx2	0.682148	0.186463
15	29	runx2	0.828936	0.331762
15	30	runx2	1.03566	0.536995
15	31	runx2	1.27408	0.773923
15	32	runx2	1.52449	1.02285
15	33	runx2	1.76986	1.26673
15	34	runx2	1.99984	1.49522
15	35	runx2	2.21915	1.71304
15	36	runx2	2.4293	1.9217
15	37	runx2	2.62268	2.11359
15	38	runx2	2.80292	2.29234
15	39	runx2	2.96947	2.4574
15	40	runx2	3.12047	2.60691
15	41	runx2	3.26046	2.74541
15	42	runx2	3.3917	2.87516
15	43	runx2	3.5119	2.99387
15	44	runx2	3.62224	3.10272
15	45	runx2	3.70803	3.18702
16	1	runx2	0.453961	-0.000161075
16	2	runx2	0.455261	-0.000191787
16	3	runx2	0.457398	0.000614738
16	4	runx2	0.457952	-0.000162106
16	5	runx2	0.459605	0.000160727
16	6	runx2	0.461848	0.00107335
16	7	runx2	0.463115	0.00100884
16	8	runx2	0.464053	0.000617102
16	9	runx2	0.465299	0.000531524
16	10	runx2	0.465927	-0.000170784
16	11	runx2	0.466911	-0.0005174
16	12	runx2	0.467917	-0.000841755
16	13	runx2	0.469634	-0.000455652
16	14	runx2	0.471175	-0.000244667
16	15	runx2	0.471333	-0.00141729
16	16	runx2	0.47261	-0.00147139
16	17	runx2	0.4743	-0.00111199
16	18	runx2	0.475811	-0.000931883
16	19	runx2	0.477594	-0.000479082
16	20	runx2	0.478019	-0.00138449
16	21	runx2	0.480149	-0.000585091
16	22	runx2	0.483527	0.00146216
16	23	runx2	0.487701	0.00430514
16	24	runx2	0.494143	0.00941646
16	25	runx2	0.505245	0.0191877
16	26	runx2	0.525222	0.0378341
16	27	runx2	0.563107	0.0743885
16	28	runx2	0.632114	0.142065
16	29	runx2	0.747765	0.256385
16	30	runx2	0.918872	0.426162
16	31	runx2	1.13337	0.639332
16	32	runx2	1.36434	0.868966
16	33	runx2	1.59873	1.10203
16	34	runx2	1.82462	1.32659
16	35	runx2	2.0399	1.54053
16	36	runx2	2.24647	1.74577
16	37	runx2	2.4378	1.93578
16	38	runx2	2.62039	2.11704
16	39	runx2	2.78816	2.28347
16	40	runx2	2.94349	2.43748
16	41	runx2	3.08907	2.58172
16	42	runx2	3.2251	2.71642
16	43	runx2	3.34771	2.8377
16	44	runx2	3.46125	2.94991
16	45	runx2	3.5518	3.03913
17	1	runx2	0.443218	0.000146002
17	2	runx2	0.444608	0.000209777
17	3	runx2	0.445983	0.000258025
17	4	runx2	0.446439	-0.000612742
17	5	runx2	0.447848	-0.000529565
17	6	runx2	0.449568	-0.000135849
17	7	runx2	0.451187	0.000156421
17	8	runx2	0.452911	0.000554339
17	9	runx2	0.453627	-5.60142e-05
17	10	runx2	0.455435	0.00042556
17	11	runx2	0.456884	0.000548641
17	12	runx2	0.459125	0.00146324
17	13	runx2	0.459577	0.000588722
17	14	runx2	0.459664	-0.000651385
17	15	runx2	0.460885	-0.000755904
17	16	runx2	0.462314	-0.000653564
17	17	runx2	0.463701	-0.000592889
17	18	runx2	0.46571	8.96122e-05
17	19	runx2	0.466745	-0.000201856
17	20	runx2	0.468171	-0.000101901
17	21	runx2	0.468637	-0.000961969
17	22	runx2	0.470029	-0.000896644
17	23	runx2	0.472036	-0.000215931
17	24	runx2	0.47586	0.00228165
17	25	runx2	0.481527	0.00662188
17	26	runx2	0.494538	0.0183071
17	27	runx2	0.514593	0.0370353
17	28	runx2	0.55418	0.0752963
17	29	runx2	0.627458	0.147248
17	30	runx2	0.75026	0.268724
17	31	runx2	0.935284	0.452421
17	32	runx2	1.16532	0.681135
17	33	runx2	1.41087	0.92535
17	34	runx2	1.65648	1.16964
17	35	runx2	1.89556	1.40739
17	36	runx2	2.12327	1.63378
17	37	runx2	2.33946	1.84864
17	38	runx2	2.54363	2.05148
17	39	runx2	2.73039	2.23692
17	40	runx2	2.90455	2.40975
17	41	runx2	3.06791	2.57179
17	42	runx2	3.21682	2.71936
17	43	runx2	3.35633	2.85756
17	44	runx2	3.48436	2.98426
17	45	runx2	3.58587	3.08443
18	1	runx2	0.439194	-0.000345407
18	2	runx2	0.440191	-0.000704732
18	3	runx2	0.442311	6.01762e-05
18	4	runx2	0.444097	0.000490673
18	5	runx2	0.444776	-0.000186494
18	6	runx2	0.445278	-0.00104021
18	7	runx2	0.447913	0.000239862
18	8	runx2	0.45011	0.00108148
18	9	runx2	0.451504	0.00111912
18	10	runx2	0.451653	-8.68259e-05
18	11	runx2	0.453522	0.000426431
18	12	runx2	0.45417	-0.0002817
18	13	runx2	0.455123	-0.000683791
18	14	runx2	0.457321	0.000158693
18	15	runx2	0.45812	-0.000398132
18	16	runx2	0.460142	0.000268637
18	17	runx2	0.460756	-0.000473349
18	18	runx2	0.461296	-0.00128907
18	19	runx2	0.463081	-0.000859465
18	20	runx2	0.464538	-0.000758135
18	21	runx2	0.465622	-0.00102963
18	22	runx2	0.467991	-1.6262e-05
18	23	runx2	0.470305	0.000942153
18	24	runx2	0.473034	0.00231583
18	25	runx2	0.476853	0.00477864
18	26	runx2	0.486883	0.0134538
18	27	runx2	0.504118	0.0293333
18	28	runx2	0.535716	0.0595757
18	29	runx2	0.593241	0.115745
18	30	runx2	0.693668	0.214816
18	31	runx2	0.85556	0.375352
18	32	runx2	1.07077	0.589207
18	33	runx2	1.31245	0.829527
18	34	runx2	1.56145	1.07717
18	35	runx2	1.80132	1.31569
18	36	runx2	2.03087	1.54388
18	37	runx2	2.24934	1.761
18	38	runx2	2.45456	1.96487
18	39	runx2	2.64479	2.15374
18	40	runx2	2.82253	2.33012
18	41	runx2	2.9854	2.49164
18	42	runx2	3.14533	2.65021
18	43	runx2	3.29111	2.79463
18	44	runx2	3.42131	2.92348
18	45	runx2	3.52619	3.027
19	1	runx2	0.458935	-0.000929766
19	2	runx2	0.460347	-0.000902568
19	3	runx2	0.461926	-0.00070934
19	4	runx2	0.463982	-3.88292e-05
19	5	runx2	0.465511	0.000104956
19	6	runx2	0.466758	-3.31891e-05
19	7	runx2	0.467844	-0.000332416
19	8	runx2	0.469466	-9.51705e-05
19	9	runx2	0.471539	0.000592179
19	10	runx2	0.472949	0.000617083
19	11	runx2	0.474556	0.000838473
19	12	runx2	0.475946	0.000843409
19	13	runx2	0.476124	-0.000364014
19	14	runx2	0.47782	-5.3425e-05
19	15	runx2	0.478706	-0.000552416
19	16	runx2	0.48033	-0.00031389
19	17	runx2	0.481969	-5.98065e-05
19	18	runx2	0.482871	-0.000543062
19	19	runx2	0.484118	-0.000681028
19	20	runx2	0.485853	-0.00033116
19	21	runx2	0.488681	0.00111165
19	22	runx2	0.494964	0.00600905
19	23	runx2	0.504538	0.014198
19	24	runx2	0.520871	0.0291458
19	25	runx2	0.554239	0.0611283
19	26	runx2	0.614502	0.120006
19	27	runx2	0.716924	0.221043
19	28	runx2	0.875703	0.378436
19	29	runx2	1.08474	0.586085
19	30	runx2	1.32032	0.820288
19	31	runx2	1.55957	1.05815
19	32	runx2	1.79506	1.29225
19	33	runx2	2.02048	1.51629
19	34	runx2	2.24002	1.73444
19	35	runx2	2.44692	1.93996
19	36	runx2	2.63913	2.13078
19	37	runx2	2.81754	2.30781
19	38	runx2	2.98482	2.4737
19	39	runx2	3.142	2.6295
19	40	runx2	3.28907	2.77518
19	41	runx2	3.42381	2.90853
19	42	runx2	3.545	3.02834
19	43	runx2	3.66029	3.14225
19	44	runx2	3.76557	3.24614
19	45	runx2	3.84713	3.32632
20	1	runx2	0.458805	-0.0012075
20	2	runx2	0.459745	-0.00214382
20	3	runx2	0.462047	-0.0017177
20	4	runx2	0.465183	-0.000457478
20	5	runx2	0.468278	0.000761263
20	6	runx2	0.469787	0.000393953
20	7	runx2	0.471772	0.000503511
20	8	runx2	0.474216	0.00107095
20	9	runx2	0.475285	0.000263909
20	10	runx2	0.477115	0.000218017
20	11	runx2	0.479209	0.00043534
20	12	runx2	0.480894	0.00024458
20	13	runx2	0.482417	-0.000108425
20	14	runx2	0.484425	2.35442e-05
20	15	runx2	0.486253	-2.43141e-05
20	16	runx2	0.488579	0.000425556
20	17	runx2	0.489958	-7.19894e-05
20	18	runx2	0.490086	-0.00181983
20	19	runx2	0.49194	-0.00184152
20	20	runx2	0.494249	-0.00140855
20	21	runx2	0.497718	0.00018397
20	22	runx2	0.502335	0.00292522
20	23	runx2	0.509366	0.00807927
20	24	runx2	0.521274	0.0181118
20	25	runx2	0.53995	0.0349116
20	26	runx2	0.578888	0.0719738
20	27	runx2	0.647348	0.138558
20	28	runx2	0.766059	0.255393
20	29	runx2	0.948267	0.435724
20	30	runx2	1.17696	0.66254
20	31	runx2	1.42199	0.905695
20	32	runx2	1.66491	1.14674
20	33	runx2	1.90548	1.38543
20	34	runx2	2.13405	1.61213
20	35	runx2	2.34776	1.82396
20	36	runx2	2.55397	2.0283
20	37	runx2	2.74536	2.2178
20	38	runx2	2.91999	2.39056
20	39	runx2	3.08357	2.55227
20	40	runx2	3.23731	2.70413
20	41	runx2	3.37448	2.83943
20	42	runx2	3.50288	2.96595
20	43	runx2	3.62593	3.08712
20	44	runx2	3.73629	3.19561
20	45	runx2	3.82283	3.28027
21	1	runx2	0.45953	-0.000724958
21	2	runx2	0.460224	-0.00164003
21	3	runx2	0.462113	-0.00136029
21	4	runx2	0.464612	-0.000469663
21	5	runx2	0.467068	0.000376646
21	6	runx2	0.469364	0.00106393
21	7	runx2	0.471344	0.00143447
21	8	runx2	0.472468	0.000949634
21	9	runx2	0.473553	0.000425453
21	10	runx2	0.475512	0.000775196
21	11	runx2	0.476805	0.000459781
21	12	runx2	0.478064	0.000109854
21	13	runx2	0.479315	-0.000248774
21	14	runx2	0.480969	-0.000203999
21	15	runx2	0.482008	-0.000773896
21	16	runx2	0.482784	-0.00160647
21	17	runx2	0.484612	-0.00138771
21	18	runx2	0.486124	-0.00148449
21	19	runx2	0.487751	-0.00146684
21	20	runx2	0.48918	-0.0016465
21	21	runx2	0.491678	-0.000758085
21	22	runx2	0.495184	0.00113911
21	23	runx2	0.500327	0.00467264
21	24	runx2	0.508344	0.0110808
21	25	runx2	0.523598	0.0247261
21	26	runx2	0.553242	0.0527608
21	27	runx2	0.607056	0.104965
21	28	runx2	0.701613	0.197914
21	29	runx2	0.853986	0.348678
21	30	runx2	1.0634	0.55648
21	31	runx2	1.30366	0.795132
21	32	runx2	1.549	1.03887
21	33	runx2	1.79022	1.27848
21	34	runx2	2.0231	1.50975
21	35	runx2	2.24263	1.72767
21	36	runx2	2.4511	1.93453
21	37	runx2	2.64171	2.12353
21	38	runx2	2.8228	2.30301
21	39	runx2	2.99195	2.47055
21	40	runx2	3.14191	2.6189
21	41	runx2	3.2875	2.76288
21	42	runx2	3.42188	2.89565
21	43	runx2	3.53808	3.01025
21	44	runx2	3.65002	3.12058
21	45	runx2	3.73661	3.20556
22	1	runx2	0.464396	-0.00164806
22	2	runx2	0.465201	-0.00233047
22	3	runx2	0.467867	-0.0011514
22	4	runx2	0.470544	3.85156e-05
22	5	runx2	0.472414	0.000421239
22	6	runx2	0.473811	0.000331029
22	7	runx2	0.47533	0.00036277
22	8	runx2	0.476515	6.03973e-05
22	9	runx2	0.478126	0.000183483
22	10	runx2	0.480505	0.0010755
22	11	runx2	0.481359	0.000441753
22	12	runx2	0.482216	-0.000188207
22	13	runx2	0.484221	0.00032967
22	14	runx2	0.485586	0.00020775
22	15	runx2	0.485995	-0.000871122
22	16	runx2	0.488003	-0.000350027
22	17	runx2	0.489161	-0.000679013
22	18	runx2	0.490358	-0.000969256
22	19	runx2	0.49148	-0.00133478
22	20	runx2	0.493779	-0.000523291
22	21	runx2	0.495852	6.22967e-05
22	22	runx2	0.49983	0.0025527
22	23	runx2	0.505052	0.00628744
22	24	runx2	0.514928	0.014677
22	25	runx2	0.53543	0.0336909
22	26	runx2	0.573411	0.0701853
22	27	runx2	0.640023	0.13531
22	28	runx2	0.75573	0.249529
22	29	runx2	0.932626	0.424938
22	30	runx2	1.15769	0.648519
22	31	runx2	1.40356	0.8929
22	32	runx2	1.6519	1.13975
22	33	runx2	1.89426	1.38063
22	34	runx2	2.12967	1.61455
22	35	runx2	2.35202	1.8354
22	36	runx2	2.55917	2.04107
22	37	runx2	2.7511	2.23151
22	38	runx2	2.93109	2.41002
22	39	runx2	3.09746	2.5749
22	40	runx2	3.25116	2.72711
22	41	runx2	3.39921	2.87367
22	42	runx2	3.53672	3.0097
22	43	runx2	3.66001	3.1315
22	44	runx2	3.77206	3.24206
22	45	runx2	3.85924	3.32776
23	1	runx2	0.479866	0.000615707
23	2	runx2	0.4814	0.000608096
23	3	runx2	0.482506	0.000172315
23	4	runx2	0.483515	-0.000359966
23	5	runx2	0.485167	-0.000250394
23	6	runx2	0.487207	0.000247741
23	7	runx2	0.489339	0.000838143
23	8	runx2	0.490296	0.00025341
23	9	runx2	0.492241	0.000656773
23	10	runx2	0.494333	0.00120638
23	11	runx2	0.495653	0.000984934
23	12	runx2	0.496516	0.000306115
23	13	runx2	0.497309	-0.000443186
23	14	runx2	0.498259	-0.00103492
23	15	runx2	0.499564	-0.00127168
23	16	runx2	0.501356	-0.00102118
23	17	runx2	0.50319	-0.000728797
23	18	runx2	0.503525	-0.00193565
23	19	runx2	0.504998	-0.00200484
23	20	runx2	0.507795	-0.000750259
23	21	runx2	0.510487	0.000400844
23	22	runx2	0.512629	0.00100025
23	23	runx2	0.516904	0.00373397
23	24	runx2	0.525256	0.0105442
23	25	runx2	0.542332	0.0260779
23	26	runx2	0.569861	0.0520648
23	27	runx2	0.619947	0.100609
23	28	runx2	0.710883	0.190004
23	29	runx2	0.861081	0.33866
23	30	runx2	1.0714	0.547434
23	31	runx2	1.31382	0.788318
23	32	runx2	1.56747	1.04043
23	33	runx2	1.81777	1.28918
23	34	runx2	2.06058	1.53045
23	35	runx2	2.29003	1.75835
23	36	runx2	2.50817	1.97495
23	37	runx2	2.71131	2.17655
23	38	runx2	2.90118	2.36488
23	39	runx2	3.07682	2.53898
23	40	runx2	3.23788	2.69849
23	41	runx2	3.39333	2.8524
23	42	runx2	3.53297	2.99051
23	43	runx2	3.6654	3.1214
23	44	runx2	3.7859	3.24035
23	45	runx2	3.87318	3.32609
24	1	runx2	0.488675	-0.00125607
24	2	runx2	0.489895	-0.00165425
24	3	runx2	0.491912	-0.00125513
24	4	runx2	0.494462	-0.000323267
24	5	runx2	0.495976	-0.000426853
24	6	runx2	0.498132	0.000110966
24	7	runx2	0.500565	0.000926721
24	8	runx2	0.501718	0.000461483
24	9	runx2	0.503277	0.000402391
24	10	runx2	0.505887	0.00139532
24	11	runx2	0.507689	0.00157882
24	12	runx2	0.508476	0.000748326
24	13	runx2	0.508289	-0.00105635
24	14	runx2	0.510765	-0.00019872
24	15	runx2	0.512972	0.000390449
24	16	runx2	0.513528	-0.000671849
24	17	runx2	0.515056	-0.000761339
24	18	runx2	0.516551	-0.000884208
24	19	runx2	0.517082	-0.00197082
24	20	runx2	0.519626	-0.00104489
24	21	runx2	0.521438	-0.000851079
24	22	runx2	0.523889	-1.771e-05
24	23	runx2	0.528972	0.00344774
24	24	runx2	0.536265	0.00912279
24	25	runx2	0.550885	0.0221252
24	26	runx2	0.578634	0.048256
24	27	runx2	0.628414	0.0964183
24	28	runx2	0.718923	0.185309
24	29	runx2	0.865726	0.330494
24	30	runx2	1.0742	0.537352
24	31	runx2	1.32095	0.782478
24	32	runx2	1.57666	1.03657
24	33	runx2	1.82989	1.28818
24	34	runx2	2.07707	1.53375
24	35	runx2	2.30812	1.76318
24	36	runx2	2.52518	1.97862
24	37	runx2	2.72997	2.1818
24	38	runx2	2.92097	2.37118
24	39	runx2	3.10341	2.552
24	40	runx2	3.26945	2.71642
24	41	runx2	3.41694	2.86229
24	42	runx2	3.5564	3.00014
24	43	runx2	3.68751	3.12962
24	44	runx2	3.80978	3.25028
24	45	runx2	3.90702	3.3459
25	1	ocn	0.444746	-0.000503412
25	2	ocn	0.445536	-0.000846694
25	3	ocn	0.447188	-0.000328273
25	4	ocn	0.448688	3.80083e-05
25	5	ocn	0.450314	0.000530293
25	6	ocn	0.450759	-0.000157593
25	7	ocn	0.451842	-0.000207919
25	8	ocn	0.452512	-0.000671245
25	9	ocn	0.454812	0.000495228
25	10	ocn	0.456909	0.00145833
25	11	ocn	0.457756	0.00117161
25	12	ocn	0.458081	0.000363831
25	13	ocn	0.458966	0.000115468
25	14	ocn	0.459852	-0.000132029
25	15	ocn	0.460892	-0.000225479
25	16	ocn	0.462251	-3.71881e-07
25	17	ocn	0.46303	-0.000354324
25	18	ocn	0.463396	-0.00112178
25	19	ocn	0.464204	-0.00144701
25	20	ocn	0.464609	-0.00217599
25	21	ocn	0.4662	-0.00171872
25	22	ocn	0.469165	0.000113386
25	23	ocn	0.470906	0.000721096
25	24	ocn	0.47202	0.000701407
25	25	ocn	0.475284	0.00283207
25	26	ocn	0.483091	0.00950512
25	27	ocn	0.496781	0.0220617
25	28	ocn	0.52104	0.0451875
25	29	ocn	0.566232	0.0892462
25	30	ocn	0.640706	0.162587
25	31	ocn	0.745747	0.266494
25	32	ocn	0.872584	0.392198
25	33	ocn	1.0092	0.527677
25	34	ocn	1.1462	0.663545
25	35	ocn	1.27651	0.792721
25	36	ocn	1.39902	0.9141
25	37	ocn	1.51305	1.02699
25	38	ocn	1.61776	1.13057
25	39	ocn	1.71263	1.22431
25	40	ocn	1.79999	1.31054
25	41	ocn	1.87807	1.38748
25	42	ocn	1.94851	1.45679
25	43	ocn	2.01418	1.52133
25	44	ocn	2.07297	1.57899
25	45	ocn	2.1181	1.62298
26	1	ocn	0.439679	-0.00197689
26	2	ocn	0.440769	-0.00183963
26	3	ocn	0.442463	-0.00109846
26	4	ocn	0.444629	0.000114632
26	5	ocn	0.44563	0.000162901
26	6	ocn	0.445882	-0.000537673
26	7	ocn	0.447767	0.000394921
26	8	ocn	0.448895	0.00056985
26	9	ocn	0.449583	0.000304748
26	10	ocn	0.450813	0.000581899
26	11	ocn	0.451678	0.000494865
26	12	ocn	0.452553	0.000416624
26	13	ocn	0.452977	-0.000111841
26	14	ocn	0.454655	0.000613507
26	15	ocn	0.455393	0.000398383
26	16	ocn	0.455686	-0.000261391
26	17	ocn	0.456291	-0.000609106
26	18	ocn	0.457558	-0.000295
26	19	ocn	0.458248	-0.00055727
26	20	ocn	0.458393	-0.00136504
26	21	ocn	0.46043	-0.000281501
26	22	ocn	0.461075	-0.000588505
26	23	ocn	0.462151	-0.000466028
26	24	ocn	0.463434	-0.000135561
26	25	ocn	0.466777	0.00225505
26	26	ocn	0.472623	0.00714831
26	27	ocn	0.481743	0.0153157
26	28	ocn	0.499086	0.0317053
26	29	ocn	0.531243	0.06291
26	30	ocn	0.586174	0.116888
26	31	ocn	0.672714	0.202475
26	32	ocn	0.790185	0.318993
26	33	ocn	0.923188	0.451044
26	34	ocn	1.06139	0.588295
26	35	ocn	1.19466	0.720606
26	36	ocn	1.31993	0.844927
26	37	ocn	1.43876	0.962808
26	38	ocn	1.54936	1.07245
26	39	ocn	1.64982	1.17196
26	40	ocn	1.74163	1.26282
26	41	ocn	1.82353	1.34376
26	42	ocn	1.89885	1.41813
26	43	ocn	1.96767	1.48599
26	44	ocn	2.0296	1.54697
26	45	ocn	2.0777	1.59412
27	1	ocn	0.436962	-0.000267267
27	2	ocn	0.437725	-0.000463936
27	3	ocn	0.439625	0.00047701
27	4	ocn	0.440142	3.39352e-05
27	5	ocn	0.440245	-0.000821842
27	6	ocn	0.442101	7.39531e-05
27	7	ocn	0.443264	0.000277857
27	8	ocn	0.444545	0.000599957
27	9	ocn	0.445684	0.000778977
27	10	ocn	0.445763	-0.000101119
27	11	ocn	0.446504	-0.000319573
27	12	ocn	0.447865	8.18902e-05
27	13	ocn	0.448161	-0.000581513
27	14	ocn	0.449826	0.000123875
27	15	ocn	0.450984	0.000323011
27	16	ocn	0.451524	-9.66688e-05
27	17	ocn	0.452402	-0.000177824
27	18	ocn	0.4534	-0.000138995
27	19	ocn	0.454419	-8.00194e-05
27	20	ocn	0.454727	-0.000730965
27	21	ocn	0.455488	-0.000929333
27	22	ocn	0.457183	-0.000194292
27	23	ocn	0.457929	-0.000406964
27	24	ocn	0.458219	-0.00107704
27	25	ocn	0.460205	-5.04159e-05
27	26	ocn	0.464151	0.0029361
27	27	ocn	0.470727	0.00855303
27	28	ocn	0.481285	0.0181512
27	29	ocn	0.502778	0.038685
27	30	ocn	0.540796	0.075744
27	31	ocn	0.605069	0.139058
27	32	ocn	0.701175	0.234204
27	33	ocn	0.823587	0.355656
27	34	ocn	0.957038	0.488148
27	35	ocn	1.08904	0.619192
27	36	ocn	1.21986	0.749056
27	37	ocn	1.34007	0.868304
27	38	ocn	1.45126	0.978534
27	39	ocn	1.55467	1.08098
27	40	ocn	1.64856	1.17392
27	41	ocn	1.73594	1.26034
27	42	ocn	1.81573	1.33916
27	43	ocn	1.88634	1.40881
27	44	ocn	1.94939	1.47091
27	45	ocn	1.99816	1.51871
28	1	ocn	0.439184	-0.00118516
28	2	ocn	0.439895	-0.00147889
28	3	ocn	0.441319	-0.00105967
28	4	ocn	0.443073	-0.000309695
28	5	ocn	0.444248	-0.000139617
28	6	ocn	0.445538	0.00014663
28	7	ocn	0.446814	0.000417708
28	8	ocn	0.44826	0.000859374
28	9	ocn	0.449498	0.00109281
28	10	ocn	0.449653	0.000243888
28	11	ocn	0.45044	2.57909e-05
28	12	ocn	0.451641	0.000222572
28	13	ocn	0.452714	0.000290934
28	14	ocn	0.45365	0.000222712
28	15	ocn	0.453964	-0.000467484
28	16	ocn	0.455166	-0.000270047
28	17	ocn	0.455945	-0.000496251
28	18	ocn	0.457541	9.53804e-05
28	19	ocn	0.458621	0.000170866
28	20	ocn	0.458843	-0.000610734
28	21	ocn	0.458651	-0.00180721
28	22	ocn	0.460662	-0.000800643
28	23	ocn	0.462518	5.05373e-05
28	24	ocn	0.463833	0.000361193
28	25	ocn	0.465198	0.00072123
28	26	ocn	0.466521	0.00103972
28	27	ocn	0.473377	0.00689147
28	28	ocn	0.482932	0.0154426
28	29	ocn	0.499269	0.0307744
28	30	ocn	0.531376	0.061877
28	31	ocn	0.58892	0.118417
28	32	ocn	0.676536	0.205028
28	33	ocn	0.791421	0.318908
28	34	ocn	0.923245	0.449728
28	35	ocn	1.05889	0.584364
28	36	ocn	1.18925	0.713727
28	37	ocn	1.31435	0.837815
28	38	ocn	1.43068	0.953145
28	39	ocn	1.53929	1.06075
28	40	ocn	1.6384	1.15885
28	41	ocn	1.72749	1.24694
28	42	ocn	1.80953	1.32798
28	43	ocn	1.88504	1.40249
28	44	ocn	1.9514	1.46784
28	45	ocn	2.00215	1.51758
29	1	ocn	0.434306	-0.000730404
29	2	ocn	0.435114	-0.000948669
29	3	ocn	0.437141	5.12958e-05
29	4	ocn	0.438747	0.00063072
29	5	ocn	0.439759	0.000615945
29	6	ocn	0.440024	-0.000145318
29	7	ocn	0.440921	-0.000274861
29	8	ocn	0.441769	-0.000453697
29	9	ocn	0.444713	0.00146323
29	10	ocn	0.445523	0.00124666
29	11	ocn	0.446095	0.000791794
29	12	ocn	0.446293	-3.70011e-05
29	13	ocn	0.445851	-0.00150509
29	14	ocn	0.447973	-0.00041032
29	15	ocn	0.448931	-0.00047856
29	16	ocn	0.449983	-0.000453608
29	17	ocn	0.451268	-0.000194767
29	18	ocn	0.451779	-0.000710846
29	19	ocn	0.451977	-0.00153925
29	20	ocn	0.453246	-0.00129678
29	21	ocn	0.454512	-0.0010576
29	22	ocn	0.456012	-0.000584067
29	23	ocn	0.457884	0.000260657
29	24	ocn	0.459711	0.0010613
29	25	ocn	0.459526	-0.000150183
29	26	ocn	0.461153	0.000450014
29	27	ocn	0.46445	0.00272033
29	28	ocn	0.468968	0.00621126
29	29	ocn	0.478674	0.014891
29	30	ocn	0.49811	0.0333001
29	31	ocn	0.530754	0.0649176
29	32	ocn	0.58863	0.121767
29	33	ocn	0.676231	0.208341
29	34	ocn	0.793938	0.325021
29	35	ocn	0.925107	0.455164
29	36	ocn	1.05438	0.583415
29	37	ocn	1.1845	0.712506
29	38	ocn	1.30643	0.833405
29	39	ocn	1.41898	0.944926
29	40	ocn	1.52508	1.05
29	41	ocn	1.61986	1.14375
29	42	ocn	1.70595	1.22882
29	43	ocn	1.7888	1.31064
29	44	ocn	1.86237	1.38319
29	45	ocn	1.91841	1.4382
30	1	ocn	0.404176	-0.00168475
30	2	ocn	0.404857	-0.00209376
30	3	ocn	0.40611	-0.00193106
30	4	ocn	0.408964	-0.000167187
30	5	ocn	0.410726	0.000504546
30	6	ocn	0.411967	0.000654857
30	7	ocn	0.413589	0.00118676
30	8	ocn	0.413469	-2.27221e-05
30	9	ocn	0.413891	-0.000691468
30	10	ocn	0.415266	-0.000406063
30	11	ocn	0.417635	0.000871909
30	12	ocn	0.418776	0.000923366
30	13	ocn	0.420989	0.00204565
30	14	ocn	0.42118	0.00114683
30	15	ocn	0.422062	0.000938262
30	16	ocn	0.422033	-0.000180201
30	17	ocn	0.421565	-0.00173923
30	18	ocn	0.423177	-0.00121654
30	19	ocn	0.425588	0.000103572
30	20	ocn	0.426203	-0.000371608
30	21	ocn	0.42709	-0.000574603
30	22	ocn	0.427359	-0.00139567
30	23	ocn	0.428161	-0.0016839
30	24	ocn	0.429249	-0.00168585
30	25	ocn	0.430597	-0.00142828
30	26	ocn	0.432953	-0.000162853
30	27	ocn	0.435598	0.0013927
30	28	ocn	0.439185	0.00388878
30	29	ocn	0.446686	0.0103003
30	30	ocn	0.462652	0.0251755
30	31	ocn	0.489991	0.0514243
30	32	ocn	0.53876	0.0991034
30	33	ocn	0.616985	0.176238
30	34	ocn	0.723233	0.281397
30	35	ocn	0.848181	0.405254
30	36	ocn	0.978324	0.534306
30	37	ocn	1.10507	0.659966
30	38	ocn	1.22735	0.781154
30	39	ocn	1.34293	0.89564
30	40	ocn	1.45021	1.00184
30	41	ocn	1.54856	1.09909
30	42	ocn	1.63804	1.18748
30	43	ocn	1.71972	1.26807
30	44	ocn	1.79608	1.34334
30	45	ocn	1.85561	1.40178
31	1	ocn	0.461647	0.00047741
31	2	ocn	0.463283	0.00130404
31	3	ocn	0.464083	0.00129515
31	4	ocn	0.464123	0.000525505
31	5	ocn	0.464442	3.54938e-05
31	6	ocn	0.464192	-0.00102347
31	7	ocn	0.464503	-0.00152186
31	8	ocn	0.466771	-6.30087e-05
31	9	ocn	0.468816	0.00117322
31	10	ocn	0.469238	0.000786324
31	11	ocn	0.47017	0.000909405
31	12	ocn	0.470468	0.000398204
31	13	ocn	0.470632	-0.000246541
31	14	ocn	0.471021	-0.000666488
31	15	ocn	0.472361	-0.000135978
31	16	ocn	0.47285	-0.000456117
31	17	ocn	0.474116	4.52674e-07
31	18	ocn	0.474321	-0.000603553
31	19	ocn	0.475882	0.000148388
31	20	ocn	0.476321	-0.000221163
31	21	ocn	0.476204	-0.00114793
31	22	ocn	0.475954	-0.00220672
31	23	ocn	0.476858	-0.00211138
31	24	ocn	0.479952	0.00017374
31	25	ocn	0.482046	0.00145768
31	26	ocn	0.483048	0.00165071
31	27	ocn	0.484056	0.00184994
31	28	ocn	0.490518	0.00750269
31	29	ocn	0.499789	0.0159647
31	30	ocn	0.514367	0.029734
31	31	ocn	0.540098	0.0546552
31	32	ocn	0.586905	0.100654
31	33	ocn	0.665725	0.178665
31	34	ocn	0.773792	0.285923
31	35	ocn	0.901344	0.412665
31	36	ocn	1.03745	0.547962
31	37	ocn	1.17381	0.683514
31	38	ocn	1.30235	0.811241
31	39	ocn	1.41826	0.926346
31	40	ocn	1.52608	1.03336
31	41	ocn	1.62935	1.13581
31	42	ocn	1.72105	1.22671
31	43	ocn	1.80324	1.30809
31	44	ocn	1.88297	1.38701
31	45	ocn	1.94367	1.4469
32	1	ocn	0.447622	0.000170186
32	2	ocn	0.447648	-0.000810169
32	3	ocn	0.449282	-0.000182182
32	4	ocn	0.450558	8.71944e-05
32	5	ocn	0.45144	-3.72078e-05
32	6	ocn	0.452796	0.000312813
32	7	ocn	0.453797	0.000306995
32	8	ocn	0.455006	0.000510239
32	9	ocn	0.455737	0.000234352
32	10	ocn	0.45717	0.000661412
32	11	ocn	0.457973	0.00045851
32	12	ocn	0.458741	0.000219876
32	13	ocn	0.458661	-0.000866456
32	14	ocn	0.461009	0.000475118
32	15	ocn	0.461578	3.7613e-05
32	16	ocn	0.461728	-0.000818138
32	17	ocn	0.462657	-0.000896168
32	18	ocn	0.465007	0.00044788
32	19	ocn	0.465423	-0.00014275
32	20	ocn	0.465497	-0.00107456
32	21	ocn	0.46698	-0.000597846
32	22	ocn	0.467813	-0.00077175
32	23	ocn	0.468307	-0.00128382
32	24	ocn	0.469839	-0.000757727
32	25	ocn	0.472097	0.000493546
32	26	ocn	0.472508	-0.000102091
32	27	ocn	0.473652	3.63936e-05
32	28	ocn	0.477871	0.00324875
32	29	ocn	0.483829	0.00820016
32	30	ocn	0.493422	0.0167867
32	31	ocn	0.511799	0.0341576
32	32	ocn	0.546747	0.0680997
32	33	ocn	0.607388	0.127734
32	34	ocn	0.701148	0.220488
32	35	ocn	0.823135	0.341468
32	36	ocn	0.957105	0.474432
32	37	ocn	1.09661	0.612933
32	38	ocn	1.23134	0.746653
32	39	ocn	1.35715	0.871463
32	40	ocn	1.4734	0.986701
32	41	ocn	1.57809	1.09039
32	42	ocn	1.67755	1.18884
32	43	ocn	1.7689	1.27919
32	44	ocn	1.85302	1.3623
32	45	ocn	1.91454	1.42281
33	1	ocn	0.439641	-0.000763666
33	2	ocn	0.440133	-0.00125984
33	3	ocn	0.441671	-0.000709628
33	4	ocn	0.444111	0.000742254
33	5	ocn	0.444871	0.000514269
33	6	ocn	0.44527	-7.43832e-05
33	7	ocn	0.446387	5.45744e-05
33	8	ocn	0.447519	0.000198671
33	9	ocn	0.448651	0.000342769
33	10	ocn	0.449215	-8.15839e-05
33	11	ocn	0.450412	0.000126797
33	12	ocn	0.452218	0.000945529
33	13	ocn	0.453237	0.000976586
33	14	ocn	0.453636	0.00038698
33	15	ocn	0.454226	-1.11765e-05
33	16	ocn	0.45517	-5.48937e-05
33	17	ocn	0.45596	-0.000252987
33	18	ocn	0.456916	-0.000284902
33	19	ocn	0.457693	-0.000495602
33	20	ocn	0.458982	-0.000194774
33	21	ocn	0.460327	0.000162171
33	22	ocn	0.459746	-0.00140683
33	23	ocn	0.460409	-0.00173203
33	24	ocn	0.460399	-0.00272993
33	25	ocn	0.460983	-0.00313473
33	26	ocn	0.463026	-0.00207943
33	27	ocn	0.466378	0.000284705
33	28	ocn	0.470428	0.00334678
33	29	ocn	0.47323	0.00516079
33	30	ocn	0.481968	0.0129104
33	31	ocn	0.499889	0.0298439
33	32	ocn	0.530974	0.0599403
33	33	ocn	0.587354	0.115332
33	34	ocn	0.676007	0.202997
33	35	ocn	0.795189	0.321192
33	36	ocn	0.929256	0.45427
33	37	ocn	1.06508	0.589102
33	38	ocn	1.19778	0.720818
33	39	ocn	1.32204	0.844087
33	40	ocn	1.43995	0.961016
33	41	ocn	1.54712	1.06719
33	42	ocn	1.64446	1.16354
33	43	ocn	1.73312	1.25122
33	44	ocn	1.81416	1.33127
33	45	ocn	1.87701	1.39314
34	1	ocn	0.442686	-0.00159756
34	2	ocn	0.444014	-0.00158255
34	3	ocn	0.445462	-0.00144803
34	4	ocn	0.446881	-0.0013417
34	5	ocn	0.449037	-0.000499049
34	6	ocn	0.450074	-0.000775651
34	7	ocn	0.451952	-0.00021001
34	8	ocn	0.452976	-0.000499874
34	9	ocn	0.455357	0.000568115
34	10	ocn	0.457243	0.00114147
34	11	ocn	0.457959	0.000544587
34	12	ocn	0.460213	0.00148544
34	13	ocn	0.462034	0.00199285
34	14	ocn	0.46261	0.00125604
34	15	ocn	0.463951	0.00128404
34	16	ocn	0.465053	0.00107292
34	17	ocn	0.465521	0.00022721
34	18	ocn	0.467243	0.000636002
34	19	ocn	0.468479	0.00055991
34	20	ocn	0.468867	-0.00036543
34	21	ocn	0.470014	-0.000531585
34	22	ocn	0.471206	-0.000652619
34	23	ocn	0.471671	-0.00150098
34	24	ocn	0.472371	-0.00211453
34	25	ocn	0.472484	-0.00331396
34	26	ocn	0.475345	-0.00176651
34	27	ocn	0.477943	-0.000481439
34	28	ocn	0.480992	0.00125499
34	29	ocn	0.484528	0.00347779
34	30	ocn	0.492089	0.00972515
34	31	ocn	0.508208	0.0245314
34	32	ocn	0.53714	0.0521504
34	33	ocn	0.587308	0.101005
34	34	ocn	0.667964	0.180348
34	35	ocn	0.779193	0.290264
34	36	ocn	0.911463	0.421221
34	37	ocn	1.05085	0.559299
34	38	ocn	1.18618	0.693314
34	39	ocn	1.31584	0.821661
34	40	ocn	1.43552	0.940021
34	41	ocn	1.54597	1.04917
34	42	ocn	1.64681	1.14868
34	43	ocn	1.73979	1.24035
34	44	ocn	1.82496	1.32422
34	45	ocn	1.89027	1.38821
35	1	ocn	0.433968	-0.000756503
35	2	ocn	0.434527	-0.00121853
35	3	ocn	0.435729	-0.00103805
35	4	ocn	0.437863	7.39869e-05
35	5	ocn	0.438675	-0.000134961
35	6	ocn	0.43953	-0.00030153
35	7	ocn	0.441309	0.000455057
35	8	ocn	0.442164	0.000289114
35	9	ocn	0.442973	7.62024e-05
35	10	ocn	0.444337	0.000418568
35	11	ocn	0.445422	0.000481744
35	12	ocn	0.446909	0.000947253
35	13	ocn	0.447275	0.000292462
35	14	ocn	0.448384	0.00037963
35	15	ocn	0.448976	-4.97361e-05
35	16	ocn	0.450558	0.000510156
35	17	ocn	0.451677	0.000607457
35	18	ocn	0.452855	0.000764451
35	19	ocn	0.452254	-0.00085808
35	20	ocn	0.452227	-0.0019073
35	21	ocn	0.45464	-0.000515481
35	22	ocn	0.456456	0.000278598
35	23	ocn	0.456389	-0.00080928
35	24	ocn	0.457114	-0.00110597
35	25	ocn	0.458355	-0.000886804
35	26	ocn	0.458846	-0.00141765
35	27	ocn	0.460564	-0.00072123
35	28	ocn	0.462827	0.000520093
35	29	ocn	0.466979	0.0036513
35	30	ocn	0.472608	0.00825835
35	31	ocn	0.484798	0.0194265
35	32	ocn	0.506978	0.0405849
35	33	ocn	0.547374	0.0799601
35	34	ocn	0.616016	0.14758
35	35	ocn	0.718183	0.248726
35	36	ocn	0.846869	0.37639
35	37	ocn	0.986163	0.514662
35	38	ocn	1.12521	0.65269
35	39	ocn	1.25973	0.786185
35	40	ocn	1.38567	0.911101
35	41	ocn	1.49959	1.02401
35	42	ocn	1.60626	1.12965
35	43	ocn	1.70217	1.22454
35	44	ocn	1.7897	1.31105
35	45	ocn	1.85522	1.37554
36	1	ocn	0.469102	-0.00143006
36	2	ocn	0.470763	-0.000943089
36	3	ocn	0.4726	-0.000280013
36	4	ocn	0.473157	-0.000896978
36	5	ocn	0.47475	-0.000477566
36	6	ocn	0.476189	-0.00021256
36	7	ocn	0.477455	-0.000119782
36	8	ocn	0.479359	0.000610319
36	9	ocn	0.481364	0.00144097
36	10	ocn	0.482225	0.00112883
36	11	ocn	0.482193	-7.72995e-05
36	12	ocn	0.483342	-0.000101615
36	13	ocn	0.484537	-8.03025e-05
36	14	ocn	0.485784	-7.90909e-06
36	15	ocn	0.487134	0.000168852
36	16	ocn	0.488814	0.00067475
36	17	ocn	0.489808	0.000495165
36	18	ocn	0.490042	-0.000445095
36	19	ocn	0.491484	-0.000176155
36	20	ocn	0.492528	-0.000306269
36	21	ocn	0.493779	-0.000229584
36	22	ocn	0.495189	7.31833e-06
36	23	ocn	0.495397	-0.000958214
36	24	ocn	0.496262	-0.00126726
36	25	ocn	0.498289	-0.000413838
36	26	ocn	0.4993	-0.0005773
36	27	ocn	0.500609	-0.000442351
36	28	ocn	0.502833	0.000608244
36	29	ocn	0.505334	0.00193564
36	30	ocn	0.511641	0.00706922
36	31	ocn	0.521705	0.0159591
36	32	ocn	0.540954	0.0340342
36	33	ocn	0.575736	0.0676426
36	34	ocn	0.637216	0.127948
36	35	ocn	0.730665	0.220224
36	36	ocn	0.854735	0.34312
36	37	ocn	0.992607	0.479818
36	38	ocn	1.13278	0.618813
36	39	ocn	1.27026	0.755119
36	40	ocn	1.39864	0.882328
36	41	ocn	1.51785	1.00037
36	42	ocn	1.62592	1.10726
36	43	ocn	1.72402	1.20418
36	44	ocn	1.81404	1.29303
36	45	ocn	1.88746	1.36528
37	1	actb	0.262149	0.000715427
37	2	actb	0.263087	0.00058968
37	3	actb	0.26387	0.000309736
37	4	actb	0.264764	0.000141163
37	5	actb	0.265971	0.000284888
37	6	actb	0.267244	0.000495192
37	7	actb	0.267814	1.80353e-06
37	8	actb	0.268459	-0.000416573
37	9	actb	0.270038	0.000100129
37	10	actb	0.270519	-0.000482071
37	11	actb	0.271204	-0.000860154
37	12	actb	0.272394	-0.000732909
37	13	actb	0.272878	-0.0013118
37	14	actb	0.275652	0.000398871
37	15	actb	0.278388	0.00207172
37	16	actb	0.283494	0.00611446
37	17	actb	0.293231	0.014789
37	18	actb	0.310417	0.0309114
37	19	actb	0.342507	0.0619387
37	20	actb	0.398503	0.116872
37	21	actb	0.481454	0.19876
37	22	actb	0.578824	0.295066
37	23	actb	0.679155	0.394334
37	24	actb	0.774571	0.488688
37	25	actb	0.863702	0.576756
37	26	actb	0.946557	0.658548
37	27	actb	1.02309	0.734014
37	28	actb	1.09328	0.803148
37	29	actb	1.15645	0.865256
37	30	actb	1.21383	0.921566
37	31	actb	1.2655	0.972174
37	32	actb	1.30972	1.01534
37	33	actb	1.35023	1.05477
37	34	actb	1.38733	1.09082
37	35	actb	1.4188	1.12122
37	36	actb	1.4489	1.15026
37	37	actb	1.47599	1.17628
37	38	actb	1.50066	1.1999
37	39	actb	1.5201	1.21828
37	40	actb	1.53978	1.23689
37	41	actb	1.55575	1.2518
37	42	actb	1.56979	1.26477
37	43	actb	1.58356	1.27748
37	44	actb	1.59854	1.2914
37	45	actb	1.60889	1.30068
38	1	actb	0.24224	0.0011146
38	2	actb	0.242904	0.000680589
38	3	actb	0.243992	0.000670014
38	4	actb	0.245318	0.000897261
38	5	actb	0.245687	0.000168316
38	6	actb	0.246757	0.000139368
38	7	actb	0.248034	0.00031768
38	8	actb	0.248918	0.000103436
38	9	actb	0.24924	-0.000673655
38	10	actb	0.250062	-0.000950141
38	11	actb	0.250826	-0.00128427
38	12	actb	0.251825	-0.00138426
38	13	actb	0.252662	-0.00164585
38	14	actb	0.255403	-2.97483e-06
38	15	actb	0.257414	0.000909234
38	16	actb	0.260339	0.00273584
38	17	actb	0.266331	0.00762874
38	18	actb	0.279523	0.0197225
38	19	actb	0.302663	0.0417637
38	20	actb	0.345099	0.0831017
38	21	actb	0.415606	0.15251
38	22	actb	0.508024	0.24383
38	23	actb	0.608703	0.34341
38	24	actb	0.706701	0.440309
38	25	actb	0.797334	0.529844
38	26	actb	0.881209	0.612621
38	27	actb	0.959414	0.689727
38	28	actb	1.03161	0.760822
38	29	actb	1.09867	0.826785
38	30	actb	1.15701	0.884028
38	31	actb	1.20949	0.935406
38	32	actb	1.25708	0.981901
38	33	actb	1.29919	1.02291
38	34	actb	1.33679	1.05941
38	35	actb	1.37032	1.09184
38	36	actb	1.40237	1.12279
38	37	actb	1.4296	1.14893
38	38	actb	1.45331	1.17154
38	39	actb	1.47544	1.19257
38	40	actb	1.49203	1.20806
38	41	actb	1.50878	1.22371
38	42	actb	1.52539	1.23922
38	43	actb	1.54056	1.25329
38	44	actb	1.5534	1.26504
38	45	actb	1.56362	1.27416
39	1	actb	0.230515	0.00178062
39	2	actb	0.231116	0.00157481
39	3	actb	0.231518	0.00116875
39	4	actb	0.231418	0.000260656
39	5	actb	0.231698	-0.000267041
39	6	actb	0.232826	5.34813e-05
39	7	actb	0.233471	-0.000109271
39	8	actb	0.234357	-3.08629e-05
39	9	actb	0.234916	-0.000279133
39	10	actb	0.235247	-0.000756032
39	11	actb	0.236424	-0.00038641
39	12	actb	0.236799	-0.000820036
39	13	actb	0.23771	-0.000716415
39	14	actb	0.238628	-0.000605731
39	15	actb	0.240416	0.000374391
39	16	actb	0.242963	0.00211365
39	17	actb	0.247426	0.00576864
39	18	actb	0.25463	0.0121654
39	19	actb	0.267793	0.0245206
39	20	actb	0.29259	0.0485097
39	21	actb	0.337893	0.093005
39	22	actb	0.410941	0.165246
39	23	actb	0.504654	0.258151
39	24	actb	0.60242	0.355109
39	25	actb	0.69733	0.449211
39	26	actb	0.784822	0.535896
39	27	actb	0.866203	0.616469
39	28	actb	0.94002	0.689478
39	29	actb	1.00702	0.755675
39	30	actb	1.06897	0.816809
39	31	actb	1.12325	0.870286
39	32	actb	1.17355	0.919779
39	33	actb	1.21788	0.963298
39	34	actb	1.2573	1.00191
39	35	actb	1.29302	1.03682
39	36	actb	1.32551	1.0685
39	37	actb	1.35216	1.09435
39	38	actb	1.37803	1.11941
39	39	actb	1.40077	1.14134
39	40	actb	1.41918	1.15894
39	41	actb	1.43729	1.17625
39	42	actb	1.45082	1.18897
39	43	actb	1.4661	1.20344
39	44	actb	1.47972	1.21625
39	45	actb	1.49009	1.22582
40	1	actb	0.22789	0.00288814
40	2	actb	0.228419	0.00237279
40	3	actb	0.228444	0.00135383
40	4	actb	0.228061	-7.35315e-05
40	5	actb	0.228314	-0.000864795
40	6	actb	0.230185	-3.74355e-05
40	7	actb	0.232382	0.0011156
40	8	actb	0.233599	0.00128804
40	9	actb	0.234218	0.00086299
40	10	actb	0.234052	-0.000347652
40	11	actb	0.234206	-0.00123714
40	12	actb	0.235161	-0.00132646
40	13	actb	0.2357	-0.0018319
40	14	actb	0.236577	-0.00199905
40	15	actb	0.238169	-0.00145144
40	16	actb	0.240078	-0.000586546
40	17	actb	0.243286	0.00157763
40	18	actb	0.24631	0.00355786
40	19	actb	0.254011	0.0102141
40	20	actb	0.270597	0.0257563
40	21	actb	0.3002	0.0543148
40	22	actb	0.351779	0.104849
40	23	actb	0.429019	0.181046
40	24	actb	0.524428	0.27541
40	25	actb	0.622571	0.372509
40	26	actb	0.715345	0.464239
40	27	actb	0.802282	0.550132
40	28	actb	0.883078	0.629884
40	29	actb	0.957383	0.703145
40	30	actb	1.0263	0.771014
40	31	actb	1.08647	0.830145
40	32	actb	1.14095	0.883582
40	33	actb	1.19013	0.931717
40	34	actb	1.23436	0.974906
40	35	actb	1.273	1.0125
40	36	actb	1.30787	1.04632
40	37	actb	1.33834	1.07575
40	38	actb	1.36555	1.10191
40	39	actb	1.39001	1.12533
40	40	actb	1.41197	1.14624
40	41	actb	1.43092	1.16415
40	42	actb	1.45036	1.18255
40	43	actb	1.46605	1.1972
40	44	actb	1.47982	1.20991
40	45	actb	1.49166	1.22072
41	1	actb	0.222155	0.00331963
41	2	actb	0.221894	0.00190656
41	3	actb	0.222407	0.00126817
41	4	actb	0.222898	0.000608097
41	5	actb	0.224028	0.000585901
41	6	actb	0.225095	0.000501924
41	7	actb	0.225328	-0.000416994
41	8	actb	0.2256	-0.00129598
41	9	actb	0.227356	-0.000691356
41	10	actb	0.229215	1.63219e-05
41	11	actb	0.230522	0.000171613
41	12	actb	0.230898	-0.000604149
41	13	actb	0.232211	-0.000442331
41	14	actb	0.232138	-0.00166742
41	15	actb	0.2325	-0.00245637
41	16	actb	0.235756	-0.000352025
41	17	actb	0.2391	0.00184079
41	18	actb	0.241345	0.00293381
41	19	actb	0.246869	0.00730639
41	20	actb	0.25975	0.0190362
41	21	actb	0.281864	0.0399989
41	22	actb	0.323207	0.0801898
41	23	actb	0.392274	0.148105
41	24	actb	0.484279	0.238959
41	25	actb	0.58541	0.338939
41	26	actb	0.683082	0.435459
41	27	actb	0.772864	0.52409
41	28	actb	0.85707	0.607144
41	29	actb	0.93659	0.685513
41	30	actb	1.00733	0.755103
41	31	actb	1.06814	0.814761
41	32	actb	1.12723	0.872702
41	33	actb	1.17977	0.924082
41	34	actb	1.22499	0.968152
41	35	actb	1.26548	1.00749
41	36	actb	1.30154	1.0424
41	37	actb	1.33553	1.07524
41	38	actb	1.36703	1.10559
41	39	actb	1.39275	1.13015
41	40	actb	1.41322	1.14948
41	41	actb	1.43247	1.16757
41	42	actb	1.45283	1.18679
41	43	actb	1.46999	1.20279
41	44	actb	1.48365	1.2153
41	45	actb	1.49197	1.22247
42	1	actb	0.23194	0.000206009
42	2	actb	0.232533	-1.40309e-05
42	3	actb	0.23315	-0.000209722
42	4	actb	0.234289	0.000115933
42	5	actb	0.23491	-7.64498e-05
42	6	actb	0.236121	0.000321774
42	7	actb	0.237594	0.000981857
42	8	actb	0.238005	0.000579457
42	9	actb	0.23876	0.000521169
42	10	actb	0.238932	-0.000119471
42	11	actb	0.239615	-0.000250521
42	12	actb	0.239678	-0.00100015
42	13	actb	0.239553	-0.00193854
42	14	actb	0.24095	-0.00135456
42	15	actb	0.243124	6.29324e-06
42	16	actb	0.243884	-4.6943e-05
42	17	actb	0.24601	0.00126608
42	18	actb	0.246761	0.0012038
42	19	actb	0.25163	0.00525948
42	20	actb	0.264102	0.0169187
42	21	actb	0.283653	0.0356561
42	22	actb	0.321219	0.0724095
42	23	actb	0.383566	0.133943
42	24	actb	0.471918	0.221482
42	25	actb	0.574438	0.323189
42	26	actb	0.672869	0.420806
42	27	actb	0.762648	0.509773
42	28	actb	0.844879	0.591191
42	29	actb	0.926932	0.67243
42	30	actb	1.00183	0.746518
42	31	actb	1.06528	0.809151
42	32	actb	1.12216	0.865221
42	33	actb	1.17519	0.91744
42	34	actb	1.22084	0.962276
42	35	actb	1.26288	1.0035
42	36	actb	1.29992	1.03973
42	37	actb	1.33173	1.07072
42	38	actb	1.36159	1.09977
42	39	actb	1.38827	1.12563
42	40	actb	1.41253	1.14908
42	41	actb	1.43548	1.17122
42	42	actb	1.45431	1.18924
42	43	actb	1.46818	1.20229
42	44	actb	1.48192	1.21522
42	45	actb	1.49293	1.22541
43	1	actb	0.234778	0.000908106
43	2	actb	0.236578	0.00139368
43	3	actb	0.236113	-0.000384732
43	4	actb	0.236345	-0.00146707
43	5	actb	0.240045	0.000919032
43	6	actb	0.242249	0.0018088
43	7	actb	0.242849	0.00109515
43	8	actb	0.243964	0.000896467
43	9	actb	0.243882	-0.000499868
43	10	actb	0.243754	-0.0019415
43	11	actb	0.245033	-0.00197662
43	12	actb	0.247809	-0.000514505
43	13	actb	0.249978	0.000340368
43	14	actb	0.252676	0.00172447
43	15	actb	0.258296	0.00603094
43	16	actb	0.269257	0.0156779
43	17	actb	0.287452	0.0325593
43	18	actb	0.321355	0.0651479
43	19	actb	0.380438	0.122917
43	20	actb	0.463226	0.204391
43	21	actb	0.558413	0.298264
43	22	actb	0.652325	0.390863
43	23	actb	0.74523	0.482453
43	24	actb	0.828853	0.564763
43	25	actb	0.90972	0.644315
43	26	actb	0.980835	0.714117
43	27	actb	1.0458	0.77777
43	28	actb	1.10644	0.837097
43	29	actb	1.15611	0.885446
43	30	actb	1.20374	0.931767
43	31	actb	1.24736	0.974071
43	32	actb	1.28804	1.01344
43	33	actb	1.32418	1.04827
43	34	actb	1.35518	1.07795
43	35	actb	1.38068	1.10214
43	36	actb	1.40545	1.12559
43	37	actb	1.4265	1.14533
43	38	actb	1.44749	1.16501
43	39	actb	1.46602	1.18222
43	40	actb	1.48139	1.19627
43	41	actb	1.4912	1.20478
43	42	actb	1.5037	1.21596
43	43	actb	1.51806	1.229
43	44	actb	1.52823	1.23786
43	45	actb	1.53553	1.24385
44	1	actb	0.248406	0.00232724
44	2	actb	0.249078	0.00198988
44	3	actb	0.249633	0.00153457
44	4	actb	0.250658	0.00154954
44	5	actb	0.251018	0.000900056
44	6	actb	0.250953	-0.000175031
44	7	actb	0.250872	-0.00126642
44	8	actb	0.251619	-0.00152912
44	9	actb	0.253315	-0.000843699
44	10	actb	0.253692	-0.00147679
44	11	actb	0.254081	-0.00209718
44	12	actb	0.25649	-0.000698734
44	13	actb	0.258385	0.000186695
44	14	actb	0.259716	0.000507847
44	15	actb	0.263627	0.00340827
44	16	actb	0.271612	0.010384
44	17	actb	0.287158	0.0249192
44	18	actb	0.314464	0.0512161
44	19	actb	0.361361	0.0971023
44	20	actb	0.435276	0.170007
44	21	actb	0.52567	0.259391
44	22	actb	0.619421	0.352133
44	23	actb	0.711558	0.443259
44	24	actb	0.799295	0.529986
44	25	actb	0.879367	0.609049
44	26	actb	0.951036	0.679707
44	27	actb	1.01688	0.744541
44	28	actb	1.07748	0.804136
44	29	actb	1.13129	0.856934
44	30	actb	1.1807	0.90533
[truncated: 2,355 more rows]

## Sheet: Results
Block Type	96-Well Block (0.2mL)
Calibration Background is expired	Yes
Calibration Background performed on	2014-02-07 03:05:10 AM CST
Calibration FAM is expired	Yes
Calibration FAM performed on	2014-02-07 03:32:22 AM CST
Calibration NED is expired	Yes
Calibration NED performed on	2014-02-07 03:54:40 AM CST
Calibration ROI is expired	Yes
Calibration ROI performed on	2014-02-07 02:58:32 AM CST
Calibration ROX is expired	Yes
Calibration ROX performed on	2014-02-07 03:47:26 AM CST
Calibration SYBR is expired	Yes
Calibration SYBR performed on	2014-02-07 03:39:57 AM CST
Calibration TAMRA is expired	Yes
Calibration TAMRA performed on	2014-02-07 03:23:45 AM CST
Calibration Uniformity is expired	Yes
Calibration Uniformity performed on	2014-02-07 03:15:45 AM CST
Calibration VIC is expired	Yes
Calibration VIC performed on	2014-02-07 04:02:13 AM CST
Chemistry	TAQMAN
Experiment Barcode
Experiment Comments
Experiment File Name	C:\Users\apple\Desktop\viia\ying jin 2014-03-24 121308.eds
Experiment Name	ying jin 2014-03-24 121308
Experiment Run End Time	2014-03-25 02:00:54 AM CST
Experiment Type	Comparative Cт (ΔΔCт)
Experiment User Name
Instrument Name	278880346
Instrument Serial Number	278880346
Instrument Type	ViiA 7
Passive Reference	ROX
Quantification Cycle Method	Ct
Signal Smoothing On	true
Stage/ Cycle where Analysis is performed	Stage 2, Step 2
Well	Well Position	Omit	Sample Name	Target Name	Task	Reporter	Quencher	Quantity	Quantity Mean	Quantity SD	RQ	RQ Min	RQ Max	CT	Ct Mean	Ct SD	Delta Ct	Delta Ct Mean	Delta Ct SE	Delta Delta Ct	Automatic Ct Threshold	Ct Threshold	Automatic Baseline	Baseline Start	Baseline End	Comments	Amp Score	Cq Conf	Custom1	Custom2	Custom3	Custom4	Custom5	Custom6	HIGHSD
1	A1	FALSE	peri oe ost7d	wnt16	UNKNOWN	FAM	NFQ-MGB				334.209	105.576	1057.97	22.6931	23.4835	0.776727		4.25149	0.598776	-8.38461	TRUE	0.189637	TRUE	3	17										Y
2	A2	FALSE	peri oe ost7d	wnt16	UNKNOWN	FAM	NFQ-MGB				334.209	105.576	1057.97	23.5118	23.4835	0.776727		4.25149	0.598776	-8.38461	TRUE	0.189637	TRUE	3	18										Y
3	A3	FALSE	peri oe ost7d	wnt16	UNKNOWN	FAM	NFQ-MGB				334.209	105.576	1057.97	24.2458	23.4835	0.776727		4.25149	0.598776	-8.38461	TRUE	0.189637	TRUE	3	19										Y
4	A4	FALSE	peri gfp ost7d	wnt16	UNKNOWN	FAM	NFQ-MGB				37.5163	20.6124	68.2827	28.0976	28.5282	0.45353		7.40665	0.311191	-5.22944	TRUE	0.189637	TRUE	3	23										N
5	A5	FALSE	peri gfp ost7d	wnt16	UNKNOWN	FAM	NFQ-MGB				37.5163	20.6124	68.2827	28.4853	28.5282	0.45353		7.40665	0.311191	-5.22944	TRUE	0.189637	TRUE	3	23										N
6	A6	FALSE	peri gfp ost7d	wnt16	UNKNOWN	FAM	NFQ-MGB				37.5163	20.6124	68.2827	29.0016	28.5282	0.45353		7.40665	0.311191	-5.22944	TRUE	0.189637	TRUE	3	24										N
7	A7	FALSE	cal oe ost7d	wnt16	UNKNOWN	FAM	NFQ-MGB				8.04669	2.86187	22.6248	26.5084	27.4606	0.879658		9.6277	0.537175	-3.0084	TRUE	0.189637	TRUE	3	21										Y
8	A8	FALSE	cal oe ost7d	wnt16	UNKNOWN	FAM	NFQ-MGB				8.04669	2.86187	22.6248	27.6302	27.4606	0.879658		9.6277	0.537175	-3.0084	TRUE	0.189637	TRUE	3	22										Y
9	A9	FALSE	cal oe ost7d	wnt16	UNKNOWN	FAM	NFQ-MGB				8.04669	2.86187	22.6248	28.243	27.4606	0.879658		9.6277	0.537175	-3.0084	TRUE	0.189637	TRUE	3	23										Y
10	A10	FALSE	cal gfp ost7d	wnt16	UNKNOWN	FAM	NFQ-MGB				0.572341	0.267083	1.22649	30.9129	31.536	0.541372		13.4412	0.396042	0.805052	TRUE	0.189637	TRUE	3	26										Y
11	A11	FALSE	cal gfp ost7d	wnt16	UNKNOWN	FAM	NFQ-MGB				0.572341	0.267083	1.22649	31.8051	31.536	0.541372		13.4412	0.396042	0.805052	TRUE	0.189637	TRUE	3	26										Y
12	A12	FALSE	cal gfp ost7d	wnt16	UNKNOWN	FAM	NFQ-MGB				0.572341	0.267083	1.22649	31.8902	31.536	0.541372		13.4412	0.396042	0.805052	TRUE	0.189637	TRUE	3	26										Y
13	B1	FALSE	peri oe ost7d	runx2	UNKNOWN	FAM	NFQ-MGB				2.00872	0.715639	5.63825	26.5841	27.2122	0.624915		7.98011	0.536287	-1.00628	TRUE	0.169808	TRUE	3	21										Y
14	B2	FALSE	peri oe ost7d	runx2	UNKNOWN	FAM	NFQ-MGB				2.00872	0.715639	5.63825	27.2186	27.2122	0.624915		7.98011	0.536287	-1.00628	TRUE	0.169808	TRUE	3	22										Y
15	B3	FALSE	peri oe ost7d	runx2	UNKNOWN	FAM	NFQ-MGB				2.00872	0.715639	5.63825	27.8339	27.2122	0.624915		7.98011	0.536287	-1.00628	TRUE	0.169808	TRUE	3	23										Y
16	B4	FALSE	peri gfp ost7d	runx2	UNKNOWN	FAM	NFQ-MGB				2.14367	0.939962	4.88886	28.2531	29.0078	0.682448		7.8863	0.428394	-1.10009	TRUE	0.169808	TRUE	3	23										Y
17	B5	FALSE	peri gfp ost7d	runx2	UNKNOWN	FAM	NFQ-MGB				2.14367	0.939962	4.88886	29.1887	29.0078	0.682448		7.8863	0.428394	-1.10009	TRUE	0.169808	TRUE	3	24										Y
18	B6	FALSE	peri gfp ost7d	runx2	UNKNOWN	FAM	NFQ-MGB				2.14367	0.939962	4.88886	29.5816	29.0078	0.682448		7.8863	0.428394	-1.10009	TRUE	0.169808	TRUE	3	24										Y
19	B7	FALSE	cal oe ost7d	runx2	UNKNOWN	FAM	NFQ-MGB				0.778742	0.366716	1.6537	26.53	27.18	0.606238		9.34717	0.391322	0.360782	TRUE	0.169808	TRUE	3	21										Y
20	B8	FALSE	cal oe ost7d	runx2	UNKNOWN	FAM	NFQ-MGB				0.778742	0.366716	1.6537	27.2799	27.18	0.606238		9.34717	0.391322	0.360782	TRUE	0.169808	TRUE	3	22										Y
21	B9	FALSE	cal oe ost7d	runx2	UNKNOWN	FAM	NFQ-MGB				0.778742	0.366716	1.6537	27.7301	27.18	0.606238		9.34717	0.391322	0.360782	TRUE	0.169808	TRUE	3	23										Y
22	B10	FALSE	cal gfp ost7d	runx2	UNKNOWN	FAM	NFQ-MGB				0.671781	0.380136	1.18718	27.3194	27.6552	0.291821		9.56033	0.295874	0.573937	TRUE	0.169808	TRUE	3	22										N
23	B11	FALSE	cal gfp ost7d	runx2	UNKNOWN	FAM	NFQ-MGB				0.671781	0.380136	1.18718	27.7988	27.6552	0.291821		9.56033	0.295874	0.573937	TRUE	0.169808	TRUE	3	23										N
24	B12	FALSE	cal gfp ost7d	runx2	UNKNOWN	FAM	NFQ-MGB				0.671781	0.380136	1.18718	27.8475	27.6552	0.291821		9.56033	0.295874	0.573937	TRUE	0.169808	TRUE	3	23										N
25	C1	FALSE	peri oe ost7d	ocn	UNKNOWN	FAM	NFQ-MGB							29.2518	29.8762	0.641081		10.6441	0.54261		TRUE	0.107617	TRUE	3	25										Y
26	C2	FALSE	peri oe ost7d	ocn	UNKNOWN	FAM	NFQ-MGB							29.844	29.8762	0.641081		10.6441	0.54261		TRUE	0.107617	TRUE	3	25										Y
27	C3	FALSE	peri oe ost7d	ocn	UNKNOWN	FAM	NFQ-MGB							30.5327	29.8762	0.641081		10.6441	0.54261		TRUE	0.107617	TRUE	3	26										Y
28	C4	FALSE	peri gfp ost7d	ocn	UNKNOWN	FAM	NFQ-MGB							30.8255	31.5621	0.656107		10.4406	0.41445		TRUE	0.107617	TRUE	3	26										Y
29	C5	FALSE	peri gfp ost7d	ocn	UNKNOWN	FAM	NFQ-MGB							31.7769	31.5621	0.656107		10.4406	0.41445		TRUE	0.107617	TRUE	3	27										Y
30	C6	FALSE	peri gfp ost7d	ocn	UNKNOWN	FAM	NFQ-MGB							32.0839	31.5621	0.656107		10.4406	0.41445		TRUE	0.107617	TRUE	3	28										Y
31	C7	FALSE	cal oe ost7d	ocn	UNKNOWN	FAM	NFQ-MGB							32.05	32.5363	0.430622		14.7034	0.304033		TRUE	0.107617	TRUE	3	27										N
32	C8	FALSE	cal oe ost7d	ocn	UNKNOWN	FAM	NFQ-MGB							32.6896	32.5363	0.430622		14.7034	0.304033		TRUE	0.107617	TRUE	3	28										N
33	C9	FALSE	cal oe ost7d	ocn	UNKNOWN	FAM	NFQ-MGB							32.8693	32.5363	0.430622		14.7034	0.304033		TRUE	0.107617	TRUE	3	29										N
34	C10	FALSE	cal gfp ost7d	ocn	UNKNOWN	FAM	NFQ-MGB							33.0553	33.3942	0.321212		15.2992	0.305855		TRUE	0.107617	TRUE	3	29										N
35	C11	FALSE	cal gfp ost7d	ocn	UNKNOWN	FAM	NFQ-MGB							33.4329	33.3942	0.321212		15.2992	0.305855		TRUE	0.107617	TRUE	3	29										N
36	C12	FALSE	cal gfp ost7d	ocn	UNKNOWN	FAM	NFQ-MGB							33.6942	33.3942	0.321212		15.2992	0.305855		TRUE	0.107617	TRUE	3	29										N
37	D1	FALSE	peri oe ost7d	actb	UNKNOWN	FAM	NFQ-MGB							18.5949	19.2321	0.687236					TRUE	0.0473946	TRUE	3	15										Y
38	D2	FALSE	peri oe ost7d	actb	UNKNOWN	FAM	NFQ-MGB							19.141	19.2321	0.687236					TRUE	0.0473946	TRUE	3	16										Y
39	D3	FALSE	peri oe ost7d	actb	UNKNOWN	FAM	NFQ-MGB							19.9603	19.2321	0.687236					TRUE	0.0473946	TRUE	3	16										Y
40	D4	FALSE	peri gfp ost7d	actb	UNKNOWN	FAM	NFQ-MGB							20.799	21.1215	0.291255					TRUE	0.0473946	TRUE	3	18										N
41	D5	FALSE	peri gfp ost7d	actb	UNKNOWN	FAM	NFQ-MGB							21.2	21.1215	0.291255					TRUE	0.0473946	TRUE	3	18										N
42	D6	FALSE	peri gfp ost7d	actb	UNKNOWN	FAM	NFQ-MGB							21.3654	21.1215	0.291255					TRUE	0.0473946	TRUE	3	18										N
43	D7	FALSE	cal oe ost7d	actb	UNKNOWN	FAM	NFQ-MGB							17.5056	17.8329	0.303106					TRUE	0.0473946	TRUE	3	14										N
44	D8	FALSE	cal oe ost7d	actb	UNKNOWN	FAM	NFQ-MGB							17.8889	17.8329	0.303106					TRUE	0.0473946	TRUE	3	15										N
45	D9	FALSE	cal oe ost7d	actb	UNKNOWN	FAM	NFQ-MGB							18.104	17.8329	0.303106					TRUE	0.0473946	TRUE	3	15										N
46	D10	FALSE	cal gfp ost7d	actb	UNKNOWN	FAM	NFQ-MGB							17.6311	18.0949	0.421265					TRUE	0.0473946	TRUE	3	14										N
47	D11	FALSE	cal gfp ost7d	actb	UNKNOWN	FAM	NFQ-MGB							18.1998	18.0949	0.421265					TRUE	0.0473946	TRUE	3	15										N
48	D12	FALSE	cal gfp ost7d	actb	UNKNOWN	FAM	NFQ-MGB							18.4538	18.0949	0.421265					TRUE	0.0473946	TRUE	3	15										N
49	E1	FALSE	peri kd1	runx2	UNKNOWN	FAM	NFQ-MGB				0.838569	0.62693	1.12165	26.6362	26.7553	0.168478		9.24039	0.131857	0.253998	TRUE	0.169808	TRUE	3	21										N
50	E2	FALSE	peri kd1	runx2	UNKNOWN	FAM	NFQ-MGB				0.838569	0.62693	1.12165	26.8744	26.7553	0.168478		9.24039	0.131857	0.253998	TRUE	0.169808	TRUE	3	21										N
51	E3	FALSE	peri kd2	runx2	UNKNOWN	FAM	NFQ-MGB				1.26546	0.765181	2.09284	25.3307	25.4763	0.205903		8.64672	0.228062	-0.339666	TRUE	0.169808	TRUE	3	20										N
52	E4	FALSE	peri kd2	runx2	UNKNOWN	FAM	NFQ-MGB				1.26546	0.765181	2.09284	25.6219	25.4763	0.205903		8.64672	0.228062	-0.339666	TRUE	0.169808	TRUE	3	20										N
53	E5	FALSE	peri kd scramble	runx2	UNKNOWN	FAM	NFQ-MGB				1.72266	1.27174	2.33346	26.8771	26.9392	0.0877653		8.20175	0.137578	-0.784637	TRUE	0.169808	TRUE	3	22										N
54	E6	FALSE	peri kd scramble	runx2	UNKNOWN	FAM	NFQ-MGB				1.72266	1.27174	2.33346	27.0013	26.9392	0.0877653		8.20175	0.137578	-0.784637	TRUE	0.169808	TRUE	3	22										N
55	E7	FALSE	cal kd 1	runx2	UNKNOWN	FAM	NFQ-MGB				0.893922	0.658973	1.21264	28.3686	28.4353	0.0943024		9.14817	0.138236	0.161779	TRUE	0.169808	TRUE	3	23										N
56	E8	FALSE	cal kd 1	runx2	UNKNOWN	FAM	NFQ-MGB				0.893922	0.658973	1.21264	28.502	28.4353	0.0943024		9.14817	0.138236	0.161779	TRUE	0.169808	TRUE	3	23										N
57	E9	FALSE	cal kd 2	runx2	UNKNOWN	FAM	NFQ-MGB				1.30744	0.616511	2.77271	26.1299	26.4032	0.386528		8.59964	0.340791	-0.386749	TRUE	0.169808	TRUE	3	21										N
58	E10	FALSE	cal kd 2	runx2	UNKNOWN	FAM	NFQ-MGB				1.30744	0.616511	2.77271	26.6765	26.4032	0.386528		8.59964	0.340791	-0.386749	TRUE	0.169808	TRUE	3	21										N
59	E11	FALSE	cal kd scramble	runx2	UNKNOWN	FAM	NFQ-MGB				1	0.592539	1.68765	26.4785	26.5703	0.129738		8.98639	0.237244	0	TRUE	0.169808	TRUE	3	21										N
60	E12	FALSE	cal kd scramble	runx2	UNKNOWN	FAM	NFQ-MGB				1	0.592539	1.68765	26.662	26.5703	0.129738		8.98639	0.237244	0	TRUE	0.169808	TRUE	3	21										N
61	F1	FALSE	peri kd1	wnt16	UNKNOWN	FAM	NFQ-MGB				0.431463	0.343372	0.542152	31.3085	31.3637	0.180725		13.8488	0.118663	1.21269	TRUE	0.189637	TRUE	3	26										N
62	F2	FALSE	peri kd2	wnt16	UNKNOWN	FAM	NFQ-MGB				0.973299	0.690642	1.37164	29.5292	29.5048	0.0537927		12.6751	0.178266	0.0390453	TRUE	0.189637	TRUE	3	24										N
63	F3	FALSE	peri kd scramble	wnt16	UNKNOWN	FAM	NFQ-MGB				3.44189	2.38203	4.97333	29.3417	29.5903	0.253982		10.8529	0.191256	-1.7832	TRUE	0.189637	TRUE	3	24										N
64	F4	FALSE	cal kd 1	wnt16	UNKNOWN	FAM	NFQ-MGB				0.529169	0.315144	0.888547	32.3697	32.8415	0.416644		13.5543	0.269308	0.9182	TRUE	0.189637	TRUE	3	27										N
65	F5	FALSE	cal kd 2	wnt16	UNKNOWN	FAM	NFQ-MGB				0.929631	0.603858	1.43115	30.4894	30.5449	0.162702		12.7414	0.224189	0.10527	TRUE	0.189637	TRUE	3	25										N
66	F6	FALSE	cal kd scramble	wnt16	UNKNOWN	FAM	NFQ-MGB				1	0.512954	1.94949	29.9249	30.22	0.466234		12.6361	0.346882	0	TRUE	0.189637	TRUE	3	24										N
67	F7	FALSE	peri kd1	actb	UNKNOWN	FAM	NFQ-MGB							17.4074	17.5149	0.0978834					TRUE	0.0473946	TRUE	3	14										N
68	F8	FALSE	peri kd2	actb	UNKNOWN	FAM	NFQ-MGB							16.5511	16.8296	0.304043					TRUE	0.0473946	TRUE	3	13										N
69	F9	FALSE	peri kd scramble	actb	UNKNOWN	FAM	NFQ-MGB							18.7029	18.7374	0.212672					TRUE	0.0473946	TRUE	3	15										N
70	F10	FALSE	cal kd 1	actb	UNKNOWN	FAM	NFQ-MGB							19.235	19.2872	0.209734					TRUE	0.0473946	TRUE	3	16										N
71	F11	FALSE	cal kd 2	actb	UNKNOWN	FAM	NFQ-MGB							17.4612	17.8036	0.352577					TRUE	0.0473946	TRUE	3	14										N
72	F12	FALSE	cal kd scramble	actb	UNKNOWN	FAM	NFQ-MGB							17.966	17.5839	0.378955					TRUE	0.0473946	TRUE	3	15										N
73	G1	FALSE	peri kd1	wnt16	UNKNOWN	FAM	NFQ-MGB				0.431463	0.343372	0.542152	31.217	31.3637	0.180725		13.8488	0.118663	1.21269	TRUE	0.189637	TRUE	3	26										N
74	G2	FALSE	peri kd2	wnt16	UNKNOWN	FAM	NFQ-MGB				0.973299	0.690642	1.37164	29.4431	29.5048	0.0537927		12.6751	0.178266	0.0390453	TRUE	0.189637	TRUE	3	24										N
75	G3	FALSE	peri kd scramble	wnt16	UNKNOWN	FAM	NFQ-MGB				3.44189	2.38203	4.97333	29.58	29.5903	0.253982		10.8529	0.191256	-1.7832	TRUE	0.189637	TRUE	3	24										N
76	G4	FALSE	cal kd 1	wnt16	UNKNOWN	FAM	NFQ-MGB				0.529169	0.315144	0.888547	32.9956	32.8415	0.416644		13.5543	0.269308	0.9182	TRUE	0.189637	TRUE	3	28										N
77	G5	FALSE	cal kd 2	wnt16	UNKNOWN	FAM	NFQ-MGB				0.929631	0.603858	1.43115	30.4173	30.5449	0.162702		12.7414	0.224189	0.10527	TRUE	0.189637	TRUE	3	25										N
78	G6	FALSE	cal kd scramble	wnt16	UNKNOWN	FAM	NFQ-MGB				1	0.512954	1.94949	29.9776	30.22	0.466234		12.6361	0.346882	0	TRUE	0.189637	TRUE	3	25										N
79	G7	FALSE	peri kd1	actb	UNKNOWN	FAM	NFQ-MGB							17.5384	17.5149	0.0978834					TRUE	0.0473946	TRUE	3	14										N
80	G8	FALSE	peri kd2	actb	UNKNOWN	FAM	NFQ-MGB							16.7838	16.8296	0.304043					TRUE	0.0473946	TRUE	3	13										N
81	G9	FALSE	peri kd scramble	actb	UNKNOWN	FAM	NFQ-MGB							18.5442	18.7374	0.212672					TRUE	0.0473946	TRUE	3	15										N
82	G10	FALSE	cal kd 1	actb	UNKNOWN	FAM	NFQ-MGB							19.1084	19.2872	0.209734					TRUE	0.0473946	TRUE	3	15										N
83	G11	FALSE	cal kd 2	actb	UNKNOWN	FAM	NFQ-MGB							17.784	17.8036	0.352577					TRUE	0.0473946	TRUE	3	14										N
84	G12	FALSE	cal kd scramble	actb	UNKNOWN	FAM	NFQ-MGB							17.5776	17.5839	0.378955					TRUE	0.0473946	TRUE	3	14										N
85	H1	FALSE	peri kd1	wnt16	UNKNOWN	FAM	NFQ-MGB				0.431463	0.343372	0.542152	31.5656	31.3637	0.180725		13.8488	0.118663	1.21269	TRUE	0.189637	TRUE	3	26										N
86	H2	FALSE	peri kd2	wnt16	UNKNOWN	FAM	NFQ-MGB				0.973299	0.690642	1.37164	29.542	29.5048	0.0537927		12.6751	0.178266	0.0390453	TRUE	0.189637	TRUE	3	24										N
87	H3	FALSE	peri kd scramble	wnt16	UNKNOWN	FAM	NFQ-MGB				3.44189	2.38203	4.97333	29.8493	29.5903	0.253982		10.8529	0.191256	-1.7832	TRUE	0.189637	TRUE	3	24										N
88	H4	FALSE	cal kd 1	wnt16	UNKNOWN	FAM	NFQ-MGB				0.529169	0.315144	0.888547	33.1591	32.8415	0.416644		13.5543	0.269308	0.9182	TRUE	0.189637	TRUE	3	28										N
89	H5	FALSE	cal kd 2	wnt16	UNKNOWN	FAM	NFQ-MGB				0.929631	0.603858	1.43115	30.7281	30.5449	0.162702		12.7414	0.224189	0.10527	TRUE	0.189637	TRUE	3	25										N
90	H6	FALSE	cal kd scramble	wnt16	UNKNOWN	FAM	NFQ-MGB				1	0.512954	1.94949	30.7575	30.22	0.466234		12.6361	0.346882	0	TRUE	0.189637	TRUE	3	25										N
91	H7	FALSE	peri kd1	actb	UNKNOWN	FAM	NFQ-MGB							17.5989	17.5149	0.0978834					TRUE	0.0473946	TRUE	3	14										N
92	H8	FALSE	peri kd2	actb	UNKNOWN	FAM	NFQ-MGB							17.154	16.8296	0.304043					TRUE	0.0473946	TRUE	3	14										N
93	H9	FALSE	peri kd scramble	actb	UNKNOWN	FAM	NFQ-MGB							18.9653	18.7374	0.212672					TRUE	0.0473946	TRUE	3	16										N
94	H10	FALSE	cal kd 1	actb	UNKNOWN	FAM	NFQ-MGB							19.518	19.2872	0.209734					TRUE	0.0473946	TRUE	3	16										N
95	H11	FALSE	cal kd 2	actb	UNKNOWN	FAM	NFQ-MGB							18.1656	17.8036	0.352577					TRUE	0.0473946	TRUE	3	15										N
96	H12	FALSE	cal kd scramble	actb	UNKNOWN	FAM	NFQ-MGB							17.2081	17.5839	0.378955					TRUE	0.0473946	TRUE	3	13										N
Analysis Type	Singleplex
Endogenous Control	actb
RQ Min/Max Confidence Level	95.0
Reference Sample	cal kd scramble
